# Supplementary material for: Bayesian Phylogeography Finds Its Roots
Source: PLoS Comput Biol. 2009 Sep 25;5(9):e1000520. doi: 10.1371/journal.pcbi.1000520 (PMC2740835; doi:10.1371/journal.pcbi.1000520)
Supplement: Dataset S1 — KML file for H5N1 diffusion over time as inferred from HA (2.13 MB XML) [file pcbi.1000520.s001.xml]

<?xml version="1.0" encoding="UTF-8"?>
<kml xmlns="http://earth.google.com/kml/2.2">
<Document>
	<name>HA_alignedEd_MCC.tre</name>
	<Style id="branch2_part1_style">
		<LineStyle>
			<width>6.453376614574534</width>
			<color>FF8cff1a</color>
		</LineStyle>
	</Style>
	<Style id="branch2_part2_style">
		<LineStyle>
			<width>6.959922636781194</width>
			<color>FF8dff1b</color>
		</LineStyle>
	</Style>
	<Style id="branch2_part3_style">
		<LineStyle>
			<width>7.466468658987853</width>
			<color>FF8dff1c</color>
		</LineStyle>
	</Style>
	<Style id="branch2_part4_style">
		<LineStyle>
			<width>7.9730146811945115</width>
			<color>FF8eff1e</color>
		</LineStyle>
	</Style>
	<Style id="branch2_part5_style">
		<LineStyle>
			<width>8.479560703401171</width>
			<color>FF8fff1f</color>
		</LineStyle>
	</Style>
	<Style id="branch2_part6_style">
		<LineStyle>
			<width>8.986106725607831</width>
			<color>FF8fff21</color>
		</LineStyle>
	</Style>
	<Style id="branch9_part1_style">
		<LineStyle>
			<width>6.396702602733547</width>
			<color>FF80ff02</color>
		</LineStyle>
	</Style>
	<Style id="branch9_part2_style">
		<LineStyle>
			<width>6.493121024854526</width>
			<color>FF81ff05</color>
		</LineStyle>
	</Style>
	<Style id="branch9_part3_style">
		<LineStyle>
			<width>6.589539446975507</width>
			<color>FF82ff07</color>
		</LineStyle>
	</Style>
	<Style id="branch9_part4_style">
		<LineStyle>
			<width>6.685957869096486</width>
			<color>FF84ff09</color>
		</LineStyle>
	</Style>
	<Style id="branch9_part5_style">
		<LineStyle>
			<width>6.782376291217465</width>
			<color>FF85ff0b</color>
		</LineStyle>
	</Style>
	<Style id="branch9_part6_style">
		<LineStyle>
			<width>6.878794713338445</width>
			<color>FF86ff0d</color>
		</LineStyle>
	</Style>
	<Style id="branch9_part7_style">
		<LineStyle>
			<width>6.975213135459425</width>
			<color>FF87ff10</color>
		</LineStyle>
	</Style>
	<Style id="branch9_part8_style">
		<LineStyle>
			<width>7.071631557580405</width>
			<color>FF88ff12</color>
		</LineStyle>
	</Style>
	<Style id="branch9_part9_style">
		<LineStyle>
			<width>7.168049979701385</width>
			<color>FF89ff14</color>
		</LineStyle>
	</Style>
	<Style id="branch9_part10_style">
		<LineStyle>
			<width>7.264468401822365</width>
			<color>FF8aff16</color>
		</LineStyle>
	</Style>
	<Style id="branch9_part11_style">
		<LineStyle>
			<width>7.3608868239433445</width>
			<color>FF8bff18</color>
		</LineStyle>
	</Style>
	<Style id="branch9_part12_style">
		<LineStyle>
			<width>7.457305246064324</width>
			<color>FF8cff1b</color>
		</LineStyle>
	</Style>
	<Style id="branch9_part13_style">
		<LineStyle>
			<width>7.553723668185304</width>
			<color>FF8dff1d</color>
		</LineStyle>
	</Style>
	<Style id="branch9_part14_style">
		<LineStyle>
			<width>7.650142090306283</width>
			<color>FF8fff1f</color>
		</LineStyle>
	</Style>
	<Style id="branch9_part15_style">
		<LineStyle>
			<width>7.746560512427263</width>
			<color>FF90ff21</color>
		</LineStyle>
	</Style>
	<Style id="branch9_part16_style">
		<LineStyle>
			<width>7.842978934548244</width>
			<color>FF91ff23</color>
		</LineStyle>
	</Style>
	<Style id="branch9_part17_style">
		<LineStyle>
			<width>7.939397356669223</width>
			<color>FF92ff26</color>
		</LineStyle>
	</Style>
	<Style id="branch9_part18_style">
		<LineStyle>
			<width>8.035815778790202</width>
			<color>FF93ff28</color>
		</LineStyle>
	</Style>
	<Style id="branch9_part19_style">
		<LineStyle>
			<width>8.132234200911181</width>
			<color>FF94ff2a</color>
		</LineStyle>
	</Style>
	<Style id="branch9_part20_style">
		<LineStyle>
			<width>8.228652623032161</width>
			<color>FF95ff2c</color>
		</LineStyle>
	</Style>
	<Style id="branch9_part21_style">
		<LineStyle>
			<width>8.325071045153141</width>
			<color>FF96ff2e</color>
		</LineStyle>
	</Style>
	<Style id="branch9_part22_style">
		<LineStyle>
			<width>8.421489467274121</width>
			<color>FF97ff31</color>
		</LineStyle>
	</Style>
	<Style id="branch9_part23_style">
		<LineStyle>
			<width>8.5179078893951</width>
			<color>FF99ff33</color>
		</LineStyle>
	</Style>
	<Style id="branch9_part24_style">
		<LineStyle>
			<width>8.61432631151608</width>
			<color>FF9aff35</color>
		</LineStyle>
	</Style>
	<Style id="branch9_part25_style">
		<LineStyle>
			<width>8.71074473363706</width>
			<color>FF9bff37</color>
		</LineStyle>
	</Style>
	<Style id="branch9_part26_style">
		<LineStyle>
			<width>8.80716315575804</width>
			<color>FF9cff3a</color>
		</LineStyle>
	</Style>
	<Style id="branch9_part27_style">
		<LineStyle>
			<width>8.90358157787902</width>
			<color>FF9dff3c</color>
		</LineStyle>
	</Style>
	<Style id="branch9_part28_style">
		<LineStyle>
			<width>9.0</width>
			<color>FF9eff3e</color>
		</LineStyle>
	</Style>
	<Style id="branch29_part1_style">
		<LineStyle>
			<width>6.670167915769684</width>
			<color>FFf3ffe7</color>
		</LineStyle>
	</Style>
	<Style id="branch29_part2_style">
		<LineStyle>
			<width>7.149303308647042</width>
			<color>FFf7ffef</color>
		</LineStyle>
	</Style>
	<Style id="branch29_part3_style">
		<LineStyle>
			<width>7.628438701524399</width>
			<color>FFfbfff7</color>
		</LineStyle>
	</Style>
	<Style id="branch29_part4_style">
		<LineStyle>
			<width>8.107574094401755</width>
			<color>FFffffff</color>
		</LineStyle>
	</Style>
	<Style id="branch35_part1_style">
		<LineStyle>
			<width>8.541364066940321</width>
			<color>FF8bff18</color>
		</LineStyle>
	</Style>
	<Style id="branch35_part2_style">
		<LineStyle>
			<width>8.554467950742026</width>
			<color>FF8bff18</color>
		</LineStyle>
	</Style>
	<Style id="branch35_part3_style">
		<LineStyle>
			<width>8.567571834543731</width>
			<color>FF8bff18</color>
		</LineStyle>
	</Style>
	<Style id="branch35_part4_style">
		<LineStyle>
			<width>8.580675718345438</width>
			<color>FF8bff19</color>
		</LineStyle>
	</Style>
	<Style id="branch35_part5_style">
		<LineStyle>
			<width>8.593779602147142</width>
			<color>FF8cff19</color>
		</LineStyle>
	</Style>
	<Style id="branch35_part6_style">
		<LineStyle>
			<width>8.606883485948847</width>
			<color>FF8cff1a</color>
		</LineStyle>
	</Style>
	<Style id="branch35_part7_style">
		<LineStyle>
			<width>8.619987369750552</width>
			<color>FF8cff1a</color>
		</LineStyle>
	</Style>
	<Style id="branch35_part8_style">
		<LineStyle>
			<width>8.633091253552259</width>
			<color>FF8cff1a</color>
		</LineStyle>
	</Style>
	<Style id="branch35_part9_style">
		<LineStyle>
			<width>8.646195137353963</width>
			<color>FF8cff1b</color>
		</LineStyle>
	</Style>
	<Style id="branch35_part10_style">
		<LineStyle>
			<width>8.659299021155668</width>
			<color>FF8dff1b</color>
		</LineStyle>
	</Style>
	<Style id="branch35_part11_style">
		<LineStyle>
			<width>8.672402904957373</width>
			<color>FF8dff1c</color>
		</LineStyle>
	</Style>
	<Style id="branch35_part12_style">
		<LineStyle>
			<width>8.685506788759078</width>
			<color>FF8dff1c</color>
		</LineStyle>
	</Style>
	<Style id="branch35_part13_style">
		<LineStyle>
			<width>8.698610672560783</width>
			<color>FF8dff1d</color>
		</LineStyle>
	</Style>
	<Style id="branch35_part14_style">
		<LineStyle>
			<width>8.711714556362487</width>
			<color>FF8eff1d</color>
		</LineStyle>
	</Style>
	<Style id="branch35_part15_style">
		<LineStyle>
			<width>8.724818440164192</width>
			<color>FF8eff1d</color>
		</LineStyle>
	</Style>
	<Style id="branch35_part16_style">
		<LineStyle>
			<width>8.737922323965897</width>
			<color>FF8eff1e</color>
		</LineStyle>
	</Style>
	<Style id="branch35_part17_style">
		<LineStyle>
			<width>8.751026207767604</width>
			<color>FF8eff1e</color>
		</LineStyle>
	</Style>
	<Style id="branch35_part18_style">
		<LineStyle>
			<width>8.764130091569308</width>
			<color>FF8eff1f</color>
		</LineStyle>
	</Style>
	<Style id="branch35_part19_style">
		<LineStyle>
			<width>8.777233975371013</width>
			<color>FF8fff1f</color>
		</LineStyle>
	</Style>
	<Style id="branch35_part20_style">
		<LineStyle>
			<width>8.79033785917272</width>
			<color>FF8fff1f</color>
		</LineStyle>
	</Style>
	<Style id="branch35_part21_style">
		<LineStyle>
			<width>8.803441742974424</width>
			<color>FF8fff20</color>
		</LineStyle>
	</Style>
	<Style id="branch35_part22_style">
		<LineStyle>
			<width>8.81654562677613</width>
			<color>FF8fff20</color>
		</LineStyle>
	</Style>
	<Style id="branch35_part23_style">
		<LineStyle>
			<width>8.829649510577834</width>
			<color>FF8fff21</color>
		</LineStyle>
	</Style>
	<Style id="branch35_part24_style">
		<LineStyle>
			<width>8.842753394379539</width>
			<color>FF90ff21</color>
		</LineStyle>
	</Style>
	<Style id="branch35_part25_style">
		<LineStyle>
			<width>8.855857278181244</width>
			<color>FF90ff22</color>
		</LineStyle>
	</Style>
	<Style id="branch35_part26_style">
		<LineStyle>
			<width>8.868961161982948</width>
			<color>FF90ff22</color>
		</LineStyle>
	</Style>
	<Style id="branch35_part27_style">
		<LineStyle>
			<width>8.882065045784653</width>
			<color>FF90ff22</color>
		</LineStyle>
	</Style>
	<Style id="branch35_part28_style">
		<LineStyle>
			<width>8.895168929586358</width>
			<color>FF90ff23</color>
		</LineStyle>
	</Style>
	<Style id="branch35_part29_style">
		<LineStyle>
			<width>8.908272813388065</width>
			<color>FF91ff23</color>
		</LineStyle>
	</Style>
	<Style id="branch35_part30_style">
		<LineStyle>
			<width>8.92137669718977</width>
			<color>FF91ff24</color>
		</LineStyle>
	</Style>
	<Style id="branch35_part31_style">
		<LineStyle>
			<width>8.934480580991474</width>
			<color>FF91ff24</color>
		</LineStyle>
	</Style>
	<Style id="branch35_part32_style">
		<LineStyle>
			<width>8.947584464793179</width>
			<color>FF91ff24</color>
		</LineStyle>
	</Style>
	<Style id="branch35_part33_style">
		<LineStyle>
			<width>8.960688348594886</width>
			<color>FF92ff25</color>
		</LineStyle>
	</Style>
	<Style id="branch35_part34_style">
		<LineStyle>
			<width>8.97379223239659</width>
			<color>FF92ff25</color>
		</LineStyle>
	</Style>
	<Style id="branch35_part35_style">
		<LineStyle>
			<width>8.986896116198295</width>
			<color>FF92ff26</color>
		</LineStyle>
	</Style>
	<Style id="branch35_part36_style">
		<LineStyle>
			<width>9.0</width>
			<color>FF92ff26</color>
		</LineStyle>
	</Style>
	<Style id="branch38_part1_style">
		<LineStyle>
			<width>6.70917798126513</width>
			<color>FFaeff5d</color>
		</LineStyle>
	</Style>
	<Style id="branch38_part2_style">
		<LineStyle>
			<width>6.748005473108094</width>
			<color>FFaeff5e</color>
		</LineStyle>
	</Style>
	<Style id="branch38_part3_style">
		<LineStyle>
			<width>6.786832964951057</width>
			<color>FFafff5f</color>
		</LineStyle>
	</Style>
	<Style id="branch38_part4_style">
		<LineStyle>
			<width>6.825660456794021</width>
			<color>FFafff60</color>
		</LineStyle>
	</Style>
	<Style id="branch38_part5_style">
		<LineStyle>
			<width>6.864487948636985</width>
			<color>FFb0ff61</color>
		</LineStyle>
	</Style>
	<Style id="branch38_part6_style">
		<LineStyle>
			<width>6.903315440479949</width>
			<color>FFb0ff62</color>
		</LineStyle>
	</Style>
	<Style id="branch38_part7_style">
		<LineStyle>
			<width>6.942142932322914</width>
			<color>FFb1ff63</color>
		</LineStyle>
	</Style>
	<Style id="branch38_part8_style">
		<LineStyle>
			<width>6.980970424165878</width>
			<color>FFb1ff64</color>
		</LineStyle>
	</Style>
	<Style id="branch38_part9_style">
		<LineStyle>
			<width>7.019797916008841</width>
			<color>FFb1ff65</color>
		</LineStyle>
	</Style>
	<Style id="branch38_part10_style">
		<LineStyle>
			<width>7.058625407851805</width>
			<color>FFb2ff66</color>
		</LineStyle>
	</Style>
	<Style id="branch38_part11_style">
		<LineStyle>
			<width>7.097452899694769</width>
			<color>FFb2ff67</color>
		</LineStyle>
	</Style>
	<Style id="branch38_part12_style">
		<LineStyle>
			<width>7.136280391537733</width>
			<color>FFb3ff68</color>
		</LineStyle>
	</Style>
	<Style id="branch38_part13_style">
		<LineStyle>
			<width>7.175107883380697</width>
			<color>FFb3ff68</color>
		</LineStyle>
	</Style>
	<Style id="branch38_part14_style">
		<LineStyle>
			<width>7.21393537522366</width>
			<color>FFb4ff69</color>
		</LineStyle>
	</Style>
	<Style id="branch38_part15_style">
		<LineStyle>
			<width>7.252762867066624</width>
			<color>FFb4ff6a</color>
		</LineStyle>
	</Style>
	<Style id="branch38_part16_style">
		<LineStyle>
			<width>7.2915903589095885</width>
			<color>FFb5ff6b</color>
		</LineStyle>
	</Style>
	<Style id="branch38_part17_style">
		<LineStyle>
			<width>7.330417850752552</width>
			<color>FFb5ff6c</color>
		</LineStyle>
	</Style>
	<Style id="branch38_part18_style">
		<LineStyle>
			<width>7.369245342595516</width>
			<color>FFb6ff6d</color>
		</LineStyle>
	</Style>
	<Style id="branch38_part19_style">
		<LineStyle>
			<width>7.40807283443848</width>
			<color>FFb6ff6e</color>
		</LineStyle>
	</Style>
	<Style id="branch38_part20_style">
		<LineStyle>
			<width>7.446900326281444</width>
			<color>FFb7ff6f</color>
		</LineStyle>
	</Style>
	<Style id="branch38_part21_style">
		<LineStyle>
			<width>7.485727818124408</width>
			<color>FFb7ff70</color>
		</LineStyle>
	</Style>
	<Style id="branch38_part22_style">
		<LineStyle>
			<width>7.524555309967372</width>
			<color>FFb8ff71</color>
		</LineStyle>
	</Style>
	<Style id="branch38_part23_style">
		<LineStyle>
			<width>7.563382801810335</width>
			<color>FFb8ff72</color>
		</LineStyle>
	</Style>
	<Style id="branch38_part24_style">
		<LineStyle>
			<width>7.6022102936533</width>
			<color>FFb9ff73</color>
		</LineStyle>
	</Style>
	<Style id="branch38_part25_style">
		<LineStyle>
			<width>7.6410377854962634</width>
			<color>FFb9ff74</color>
		</LineStyle>
	</Style>
	<Style id="branch38_part26_style">
		<LineStyle>
			<width>7.6798652773392275</width>
			<color>FFbaff75</color>
		</LineStyle>
	</Style>
	<Style id="branch38_part27_style">
		<LineStyle>
			<width>7.718692769182192</width>
			<color>FFbaff76</color>
		</LineStyle>
	</Style>
	<Style id="branch38_part28_style">
		<LineStyle>
			<width>7.757520261025155</width>
			<color>FFbbff77</color>
		</LineStyle>
	</Style>
	<Style id="branch38_part29_style">
		<LineStyle>
			<width>7.796347752868119</width>
			<color>FFbbff78</color>
		</LineStyle>
	</Style>
	<Style id="branch38_part30_style">
		<LineStyle>
			<width>7.835175244711083</width>
			<color>FFbcff79</color>
		</LineStyle>
	</Style>
	<Style id="branch38_part31_style">
		<LineStyle>
			<width>7.874002736554047</width>
			<color>FFbcff7a</color>
		</LineStyle>
	</Style>
	<Style id="branch38_part32_style">
		<LineStyle>
			<width>7.912830228397011</width>
			<color>FFbdff7b</color>
		</LineStyle>
	</Style>
	<Style id="branch38_part33_style">
		<LineStyle>
			<width>7.951657720239974</width>
			<color>FFbdff7c</color>
		</LineStyle>
	</Style>
	<Style id="branch38_part34_style">
		<LineStyle>
			<width>7.990485212082938</width>
			<color>FFbeff7d</color>
		</LineStyle>
	</Style>
	<Style id="branch38_part35_style">
		<LineStyle>
			<width>8.029312703925903</width>
			<color>FFbeff7e</color>
		</LineStyle>
	</Style>
	<Style id="branch38_part36_style">
		<LineStyle>
			<width>8.068140195768866</width>
			<color>FFbfff7f</color>
		</LineStyle>
	</Style>
	<Style id="branch38_part37_style">
		<LineStyle>
			<width>8.106967687611832</width>
			<color>FFbfff80</color>
		</LineStyle>
	</Style>
	<Style id="branch38_part38_style">
		<LineStyle>
			<width>8.145795179454794</width>
			<color>FFc0ff81</color>
		</LineStyle>
	</Style>
	<Style id="branch38_part39_style">
		<LineStyle>
			<width>8.184622671297758</width>
			<color>FFc0ff82</color>
		</LineStyle>
	</Style>
	<Style id="branch38_part40_style">
		<LineStyle>
			<width>8.223450163140722</width>
			<color>FFc1ff83</color>
		</LineStyle>
	</Style>
	<Style id="branch38_part41_style">
		<LineStyle>
			<width>8.262277654983686</width>
			<color>FFc1ff84</color>
		</LineStyle>
	</Style>
	<Style id="branch38_part42_style">
		<LineStyle>
			<width>8.30110514682665</width>
			<color>FFc2ff85</color>
		</LineStyle>
	</Style>
	<Style id="branch38_part43_style">
		<LineStyle>
			<width>8.339932638669614</width>
			<color>FFc2ff86</color>
		</LineStyle>
	</Style>
	<Style id="branch38_part44_style">
		<LineStyle>
			<width>8.378760130512578</width>
			<color>FFc3ff87</color>
		</LineStyle>
	</Style>
	<Style id="branch38_part45_style">
		<LineStyle>
			<width>8.41758762235554</width>
			<color>FFc3ff88</color>
		</LineStyle>
	</Style>
	<Style id="branch38_part46_style">
		<LineStyle>
			<width>8.456415114198506</width>
			<color>FFc4ff89</color>
		</LineStyle>
	</Style>
	<Style id="branch38_part47_style">
		<LineStyle>
			<width>8.495242606041469</width>
			<color>FFc4ff89</color>
		</LineStyle>
	</Style>
	<Style id="branch38_part48_style">
		<LineStyle>
			<width>8.534070097884435</width>
			<color>FFc4ff8a</color>
		</LineStyle>
	</Style>
	<Style id="branch38_part49_style">
		<LineStyle>
			<width>8.572897589727397</width>
			<color>FFc5ff8b</color>
		</LineStyle>
	</Style>
	<Style id="branch38_part50_style">
		<LineStyle>
			<width>8.611725081570361</width>
			<color>FFc5ff8c</color>
		</LineStyle>
	</Style>
	<Style id="branch38_part51_style">
		<LineStyle>
			<width>8.650552573413325</width>
			<color>FFc6ff8d</color>
		</LineStyle>
	</Style>
	<Style id="branch38_part52_style">
		<LineStyle>
			<width>8.68938006525629</width>
			<color>FFc6ff8e</color>
		</LineStyle>
	</Style>
	<Style id="branch38_part53_style">
		<LineStyle>
			<width>8.728207557099253</width>
			<color>FFc7ff8f</color>
		</LineStyle>
	</Style>
	<Style id="branch38_part54_style">
		<LineStyle>
			<width>8.767035048942217</width>
			<color>FFc7ff90</color>
		</LineStyle>
	</Style>
	<Style id="branch38_part55_style">
		<LineStyle>
			<width>8.805862540785181</width>
			<color>FFc8ff91</color>
		</LineStyle>
	</Style>
	<Style id="branch38_part56_style">
		<LineStyle>
			<width>8.844690032628144</width>
			<color>FFc8ff92</color>
		</LineStyle>
	</Style>
	<Style id="branch38_part57_style">
		<LineStyle>
			<width>8.88351752447111</width>
			<color>FFc9ff93</color>
		</LineStyle>
	</Style>
	<Style id="branch38_part58_style">
		<LineStyle>
			<width>8.922345016314072</width>
			<color>FFc9ff94</color>
		</LineStyle>
	</Style>
	<Style id="branch38_part59_style">
		<LineStyle>
			<width>8.961172508157036</width>
			<color>FFcaff95</color>
		</LineStyle>
	</Style>
	<Style id="branch38_part60_style">
		<LineStyle>
			<width>9.0</width>
			<color>FFcaff96</color>
		</LineStyle>
	</Style>
	<Style id="branch40_part1_style">
		<LineStyle>
			<width>8.02856699548168</width>
			<color>FF8cff1b</color>
		</LineStyle>
	</Style>
	<Style id="branch40_part2_style">
		<LineStyle>
			<width>8.325010900416538</width>
			<color>FF8dff1c</color>
		</LineStyle>
	</Style>
	<Style id="branch40_part3_style">
		<LineStyle>
			<width>8.621454805351394</width>
			<color>FF8eff1d</color>
		</LineStyle>
	</Style>
	<Style id="branch40_part4_style">
		<LineStyle>
			<width>8.917898710286252</width>
			<color>FF8eff1f</color>
		</LineStyle>
	</Style>
	<Style id="branch53_part1_style">
		<LineStyle>
			<width>4.562932567360875</width>
			<color>FFa6ff4e</color>
		</LineStyle>
	</Style>
	<Style id="branch53_part2_style">
		<LineStyle>
			<width>4.575112024047224</width>
			<color>FFa6ff4e</color>
		</LineStyle>
	</Style>
	<Style id="branch53_part3_style">
		<LineStyle>
			<width>4.5872914807335725</width>
			<color>FFa6ff4f</color>
		</LineStyle>
	</Style>
	<Style id="branch53_part4_style">
		<LineStyle>
			<width>4.599470937419922</width>
			<color>FFa7ff4f</color>
		</LineStyle>
	</Style>
	<Style id="branch53_part5_style">
		<LineStyle>
			<width>4.611650394106271</width>
			<color>FFa7ff4f</color>
		</LineStyle>
	</Style>
	<Style id="branch53_part6_style">
		<LineStyle>
			<width>4.623829850792621</width>
			<color>FFa7ff4f</color>
		</LineStyle>
	</Style>
	<Style id="branch53_part7_style">
		<LineStyle>
			<width>4.63600930747897</width>
			<color>FFa7ff50</color>
		</LineStyle>
	</Style>
	<Style id="branch53_part8_style">
		<LineStyle>
			<width>4.648188764165319</width>
			<color>FFa7ff50</color>
		</LineStyle>
	</Style>
	<Style id="branch53_part9_style">
		<LineStyle>
			<width>4.660368220851668</width>
			<color>FFa7ff50</color>
		</LineStyle>
	</Style>
	<Style id="branch53_part10_style">
		<LineStyle>
			<width>4.6725476775380175</width>
			<color>FFa7ff50</color>
		</LineStyle>
	</Style>
	<Style id="branch53_part11_style">
		<LineStyle>
			<width>4.684727134224366</width>
			<color>FFa7ff50</color>
		</LineStyle>
	</Style>
	<Style id="branch53_part12_style">
		<LineStyle>
			<width>4.696906590910715</width>
			<color>FFa7ff51</color>
		</LineStyle>
	</Style>
	<Style id="branch53_part13_style">
		<LineStyle>
			<width>4.709086047597065</width>
			<color>FFa8ff51</color>
		</LineStyle>
	</Style>
	<Style id="branch53_part14_style">
		<LineStyle>
			<width>4.721265504283414</width>
			<color>FFa8ff51</color>
		</LineStyle>
	</Style>
	<Style id="branch53_part15_style">
		<LineStyle>
			<width>4.733444960969763</width>
			<color>FFa8ff51</color>
		</LineStyle>
	</Style>
	<Style id="branch53_part16_style">
		<LineStyle>
			<width>4.745624417656112</width>
			<color>FFa8ff52</color>
		</LineStyle>
	</Style>
	<Style id="branch53_part17_style">
		<LineStyle>
			<width>4.7578038743424615</width>
			<color>FFa8ff52</color>
		</LineStyle>
	</Style>
	<Style id="branch53_part18_style">
		<LineStyle>
			<width>4.7699833310288104</width>
			<color>FFa8ff52</color>
		</LineStyle>
	</Style>
	<Style id="branch53_part19_style">
		<LineStyle>
			<width>4.78216278771516</width>
			<color>FFa8ff52</color>
		</LineStyle>
	</Style>
	<Style id="branch53_part20_style">
		<LineStyle>
			<width>4.794342244401509</width>
			<color>FFa8ff53</color>
		</LineStyle>
	</Style>
	<Style id="branch53_part21_style">
		<LineStyle>
			<width>4.806521701087858</width>
			<color>FFa9ff53</color>
		</LineStyle>
	</Style>
	<Style id="branch53_part22_style">
		<LineStyle>
			<width>4.818701157774207</width>
			<color>FFa9ff53</color>
		</LineStyle>
	</Style>
	<Style id="branch53_part23_style">
		<LineStyle>
			<width>4.830880614460557</width>
			<color>FFa9ff53</color>
		</LineStyle>
	</Style>
	<Style id="branch53_part24_style">
		<LineStyle>
			<width>4.843060071146906</width>
			<color>FFa9ff53</color>
		</LineStyle>
	</Style>
	<Style id="branch53_part25_style">
		<LineStyle>
			<width>4.8552395278332545</width>
			<color>FFa9ff54</color>
		</LineStyle>
	</Style>
	<Style id="branch53_part26_style">
		<LineStyle>
			<width>4.867418984519604</width>
			<color>FFa9ff54</color>
		</LineStyle>
	</Style>
	<Style id="branch53_part27_style">
		<LineStyle>
			<width>4.879598441205953</width>
			<color>FFa9ff54</color>
		</LineStyle>
	</Style>
	<Style id="branch53_part28_style">
		<LineStyle>
			<width>4.891777897892302</width>
			<color>FFa9ff54</color>
		</LineStyle>
	</Style>
	<Style id="branch53_part29_style">
		<LineStyle>
			<width>4.903957354578651</width>
			<color>FFa9ff55</color>
		</LineStyle>
	</Style>
	<Style id="branch53_part30_style">
		<LineStyle>
			<width>4.916136811265001</width>
			<color>FFaaff55</color>
		</LineStyle>
	</Style>
	<Style id="branch53_part31_style">
		<LineStyle>
			<width>4.92831626795135</width>
			<color>FFaaff55</color>
		</LineStyle>
	</Style>
	<Style id="branch53_part32_style">
		<LineStyle>
			<width>4.9404957246376995</width>
			<color>FFaaff55</color>
		</LineStyle>
	</Style>
	<Style id="branch53_part33_style">
		<LineStyle>
			<width>4.952675181324048</width>
			<color>FFaaff56</color>
		</LineStyle>
	</Style>
	<Style id="branch53_part34_style">
		<LineStyle>
			<width>4.964854638010397</width>
			<color>FFaaff56</color>
		</LineStyle>
	</Style>
	<Style id="branch53_part35_style">
		<LineStyle>
			<width>4.977034094696746</width>
			<color>FFaaff56</color>
		</LineStyle>
	</Style>
	<Style id="branch53_part36_style">
		<LineStyle>
			<width>4.989213551383096</width>
			<color>FFaaff56</color>
		</LineStyle>
	</Style>
	<Style id="branch53_part37_style">
		<LineStyle>
			<width>5.001393008069445</width>
			<color>FFaaff56</color>
		</LineStyle>
	</Style>
	<Style id="branch53_part38_style">
		<LineStyle>
			<width>5.013572464755794</width>
			<color>FFabff57</color>
		</LineStyle>
	</Style>
	<Style id="branch53_part39_style">
		<LineStyle>
			<width>5.0257519214421436</width>
			<color>FFabff57</color>
		</LineStyle>
	</Style>
	<Style id="branch53_part40_style">
		<LineStyle>
			<width>5.0379313781284925</width>
			<color>FFabff57</color>
		</LineStyle>
	</Style>
	<Style id="branch53_part41_style">
		<LineStyle>
			<width>5.050110834814841</width>
			<color>FFabff57</color>
		</LineStyle>
	</Style>
	<Style id="branch53_part42_style">
		<LineStyle>
			<width>5.06229029150119</width>
			<color>FFabff58</color>
		</LineStyle>
	</Style>
	<Style id="branch53_part43_style">
		<LineStyle>
			<width>5.07446974818754</width>
			<color>FFabff58</color>
		</LineStyle>
	</Style>
	<Style id="branch53_part44_style">
		<LineStyle>
			<width>5.086649204873889</width>
			<color>FFabff58</color>
		</LineStyle>
	</Style>
	<Style id="branch53_part45_style">
		<LineStyle>
			<width>5.098828661560239</width>
			<color>FFabff58</color>
		</LineStyle>
	</Style>
	<Style id="branch53_part46_style">
		<LineStyle>
			<width>5.111008118246588</width>
			<color>FFabff59</color>
		</LineStyle>
	</Style>
	<Style id="branch53_part47_style">
		<LineStyle>
			<width>5.1231875749329365</width>
			<color>FFacff59</color>
		</LineStyle>
	</Style>
	<Style id="branch53_part48_style">
		<LineStyle>
			<width>5.135367031619285</width>
			<color>FFacff59</color>
		</LineStyle>
	</Style>
	<Style id="branch53_part49_style">
		<LineStyle>
			<width>5.147546488305635</width>
			<color>FFacff59</color>
		</LineStyle>
	</Style>
	<Style id="branch53_part50_style">
		<LineStyle>
			<width>5.159725944991984</width>
			<color>FFacff5a</color>
		</LineStyle>
	</Style>
	<Style id="branch53_part51_style">
		<LineStyle>
			<width>5.171905401678333</width>
			<color>FFacff5a</color>
		</LineStyle>
	</Style>
	<Style id="branch53_part52_style">
		<LineStyle>
			<width>5.184084858364683</width>
			<color>FFacff5a</color>
		</LineStyle>
	</Style>
	<Style id="branch53_part53_style">
		<LineStyle>
			<width>5.196264315051032</width>
			<color>FFacff5a</color>
		</LineStyle>
	</Style>
	<Style id="branch53_part54_style">
		<LineStyle>
			<width>5.208443771737381</width>
			<color>FFacff5a</color>
		</LineStyle>
	</Style>
	<Style id="branch53_part55_style">
		<LineStyle>
			<width>5.2206232284237295</width>
			<color>FFadff5b</color>
		</LineStyle>
	</Style>
	<Style id="branch53_part56_style">
		<LineStyle>
			<width>5.232802685110079</width>
			<color>FFadff5b</color>
		</LineStyle>
	</Style>
	<Style id="branch53_part57_style">
		<LineStyle>
			<width>5.244982141796428</width>
			<color>FFadff5b</color>
		</LineStyle>
	</Style>
	<Style id="branch53_part58_style">
		<LineStyle>
			<width>5.257161598482778</width>
			<color>FFadff5b</color>
		</LineStyle>
	</Style>
	<Style id="branch53_part59_style">
		<LineStyle>
			<width>5.269341055169127</width>
			<color>FFadff5c</color>
		</LineStyle>
	</Style>
	<Style id="branch53_part60_style">
		<LineStyle>
			<width>5.281520511855476</width>
			<color>FFadff5c</color>
		</LineStyle>
	</Style>
	<Style id="branch64_part1_style">
		<LineStyle>
			<width>6.45325792730085</width>
			<color>FFa2ff45</color>
		</LineStyle>
	</Style>
	<Style id="branch64_part2_style">
		<LineStyle>
			<width>6.507443928847641</width>
			<color>FFa2ff45</color>
		</LineStyle>
	</Style>
	<Style id="branch64_part3_style">
		<LineStyle>
			<width>6.561629930394431</width>
			<color>FFa2ff45</color>
		</LineStyle>
	</Style>
	<Style id="branch64_part4_style">
		<LineStyle>
			<width>6.6158159319412215</width>
			<color>FFa2ff46</color>
		</LineStyle>
	</Style>
	<Style id="branch64_part5_style">
		<LineStyle>
			<width>6.670001933488011</width>
			<color>FFa2ff46</color>
		</LineStyle>
	</Style>
	<Style id="branch64_part6_style">
		<LineStyle>
			<width>6.724187935034802</width>
			<color>FFa2ff46</color>
		</LineStyle>
	</Style>
	<Style id="branch64_part7_style">
		<LineStyle>
			<width>6.778373936581593</width>
			<color>FFa2ff46</color>
		</LineStyle>
	</Style>
	<Style id="branch64_part8_style">
		<LineStyle>
			<width>6.832559938128384</width>
			<color>FFa2ff46</color>
		</LineStyle>
	</Style>
	<Style id="branch64_part9_style">
		<LineStyle>
			<width>6.886745939675174</width>
			<color>FFa2ff46</color>
		</LineStyle>
	</Style>
	<Style id="branch64_part10_style">
		<LineStyle>
			<width>6.940931941221964</width>
			<color>FFa2ff46</color>
		</LineStyle>
	</Style>
	<Style id="branch64_part11_style">
		<LineStyle>
			<width>6.995117942768754</width>
			<color>FFa2ff46</color>
		</LineStyle>
	</Style>
	<Style id="branch64_part12_style">
		<LineStyle>
			<width>7.049303944315545</width>
			<color>FFa2ff47</color>
		</LineStyle>
	</Style>
	<Style id="branch64_part13_style">
		<LineStyle>
			<width>7.103489945862336</width>
			<color>FFa3ff47</color>
		</LineStyle>
	</Style>
	<Style id="branch64_part14_style">
		<LineStyle>
			<width>7.1576759474091265</width>
			<color>FFa3ff47</color>
		</LineStyle>
	</Style>
	<Style id="branch64_part15_style">
		<LineStyle>
			<width>7.211861948955916</width>
			<color>FFa3ff47</color>
		</LineStyle>
	</Style>
	<Style id="branch64_part16_style">
		<LineStyle>
			<width>7.266047950502707</width>
			<color>FFa3ff47</color>
		</LineStyle>
	</Style>
	<Style id="branch64_part17_style">
		<LineStyle>
			<width>7.320233952049497</width>
			<color>FFa3ff47</color>
		</LineStyle>
	</Style>
	<Style id="branch64_part18_style">
		<LineStyle>
			<width>7.374419953596288</width>
			<color>FFa3ff47</color>
		</LineStyle>
	</Style>
	<Style id="branch64_part19_style">
		<LineStyle>
			<width>7.428605955143078</width>
			<color>FFa3ff48</color>
		</LineStyle>
	</Style>
	<Style id="branch64_part20_style">
		<LineStyle>
			<width>7.482791956689868</width>
			<color>FFa3ff48</color>
		</LineStyle>
	</Style>
	<Style id="branch64_part21_style">
		<LineStyle>
			<width>7.536977958236658</width>
			<color>FFa3ff48</color>
		</LineStyle>
	</Style>
	<Style id="branch64_part22_style">
		<LineStyle>
			<width>7.591163959783449</width>
			<color>FFa3ff48</color>
		</LineStyle>
	</Style>
	<Style id="branch64_part23_style">
		<LineStyle>
			<width>7.64534996133024</width>
			<color>FFa3ff48</color>
		</LineStyle>
	</Style>
	<Style id="branch64_part24_style">
		<LineStyle>
			<width>7.69953596287703</width>
			<color>FFa3ff48</color>
		</LineStyle>
	</Style>
	<Style id="branch64_part25_style">
		<LineStyle>
			<width>7.7537219644238204</width>
			<color>FFa3ff48</color>
		</LineStyle>
	</Style>
	<Style id="branch64_part26_style">
		<LineStyle>
			<width>7.807907965970611</width>
			<color>FFa3ff49</color>
		</LineStyle>
	</Style>
	<Style id="branch64_part27_style">
		<LineStyle>
			<width>7.862093967517401</width>
			<color>FFa3ff49</color>
		</LineStyle>
	</Style>
	<Style id="branch64_part28_style">
		<LineStyle>
			<width>7.916279969064192</width>
			<color>FFa4ff49</color>
		</LineStyle>
	</Style>
	<Style id="branch64_part29_style">
		<LineStyle>
			<width>7.970465970610983</width>
			<color>FFa4ff49</color>
		</LineStyle>
	</Style>
	<Style id="branch64_part30_style">
		<LineStyle>
			<width>8.024651972157773</width>
			<color>FFa4ff49</color>
		</LineStyle>
	</Style>
	<Style id="branch64_part31_style">
		<LineStyle>
			<width>8.078837973704562</width>
			<color>FFa4ff49</color>
		</LineStyle>
	</Style>
	<Style id="branch64_part32_style">
		<LineStyle>
			<width>8.133023975251353</width>
			<color>FFa4ff49</color>
		</LineStyle>
	</Style>
	<Style id="branch64_part33_style">
		<LineStyle>
			<width>8.187209976798144</width>
			<color>FFa4ff49</color>
		</LineStyle>
	</Style>
	<Style id="branch64_part34_style">
		<LineStyle>
			<width>8.241395978344935</width>
			<color>FFa4ff4a</color>
		</LineStyle>
	</Style>
	<Style id="branch64_part35_style">
		<LineStyle>
			<width>8.295581979891725</width>
			<color>FFa4ff4a</color>
		</LineStyle>
	</Style>
	<Style id="branch64_part36_style">
		<LineStyle>
			<width>8.349767981438514</width>
			<color>FFa4ff4a</color>
		</LineStyle>
	</Style>
	<Style id="branch64_part37_style">
		<LineStyle>
			<width>8.403953982985305</width>
			<color>FFa4ff4a</color>
		</LineStyle>
	</Style>
	<Style id="branch64_part38_style">
		<LineStyle>
			<width>8.458139984532096</width>
			<color>FFa4ff4a</color>
		</LineStyle>
	</Style>
	<Style id="branch64_part39_style">
		<LineStyle>
			<width>8.512325986078887</width>
			<color>FFa4ff4a</color>
		</LineStyle>
	</Style>
	<Style id="branch64_part40_style">
		<LineStyle>
			<width>8.566511987625677</width>
			<color>FFa4ff4a</color>
		</LineStyle>
	</Style>
	<Style id="branch64_part41_style">
		<LineStyle>
			<width>8.620697989172466</width>
			<color>FFa4ff4b</color>
		</LineStyle>
	</Style>
	<Style id="branch64_part42_style">
		<LineStyle>
			<width>8.674883990719259</width>
			<color>FFa4ff4b</color>
		</LineStyle>
	</Style>
	<Style id="branch64_part43_style">
		<LineStyle>
			<width>8.729069992266048</width>
			<color>FFa5ff4b</color>
		</LineStyle>
	</Style>
	<Style id="branch64_part44_style">
		<LineStyle>
			<width>8.783255993812839</width>
			<color>FFa5ff4b</color>
		</LineStyle>
	</Style>
	<Style id="branch64_part45_style">
		<LineStyle>
			<width>8.83744199535963</width>
			<color>FFa5ff4b</color>
		</LineStyle>
	</Style>
	<Style id="branch64_part46_style">
		<LineStyle>
			<width>8.89162799690642</width>
			<color>FFa5ff4b</color>
		</LineStyle>
	</Style>
	<Style id="branch64_part47_style">
		<LineStyle>
			<width>8.945813998453211</width>
			<color>FFa5ff4b</color>
		</LineStyle>
	</Style>
	<Style id="branch64_part48_style">
		<LineStyle>
			<width>9.0</width>
			<color>FFa5ff4b</color>
		</LineStyle>
	</Style>
	<Style id="branch68_part1_style">
		<LineStyle>
			<width>7.8384780607548326</width>
			<color>FF8bff18</color>
		</LineStyle>
	</Style>
	<Style id="branch68_part2_style">
		<LineStyle>
			<width>7.967536054004296</width>
			<color>FF8bff18</color>
		</LineStyle>
	</Style>
	<Style id="branch68_part3_style">
		<LineStyle>
			<width>8.09659404725376</width>
			<color>FF8bff18</color>
		</LineStyle>
	</Style>
	<Style id="branch68_part4_style">
		<LineStyle>
			<width>8.225652040503222</width>
			<color>FF8bff19</color>
		</LineStyle>
	</Style>
	<Style id="branch68_part5_style">
		<LineStyle>
			<width>8.354710033752685</width>
			<color>FF8cff19</color>
		</LineStyle>
	</Style>
	<Style id="branch68_part6_style">
		<LineStyle>
			<width>8.483768027002148</width>
			<color>FF8cff1a</color>
		</LineStyle>
	</Style>
	<Style id="branch68_part7_style">
		<LineStyle>
			<width>8.61282602025161</width>
			<color>FF8cff1a</color>
		</LineStyle>
	</Style>
	<Style id="branch68_part8_style">
		<LineStyle>
			<width>8.741884013501075</width>
			<color>FF8cff1a</color>
		</LineStyle>
	</Style>
	<Style id="branch68_part9_style">
		<LineStyle>
			<width>8.870942006750537</width>
			<color>FF8cff1b</color>
		</LineStyle>
	</Style>
	<Style id="branch68_part10_style">
		<LineStyle>
			<width>9.0</width>
			<color>FF8dff1b</color>
		</LineStyle>
	</Style>
	<Style id="branch73_part1_style">
		<LineStyle>
			<width>6.154395678035076</width>
			<color>FFb4ff69</color>
		</LineStyle>
	</Style>
	<Style id="branch73_part2_style">
		<LineStyle>
			<width>6.145168545783159</width>
			<color>FFb4ff69</color>
		</LineStyle>
	</Style>
	<Style id="branch73_part3_style">
		<LineStyle>
			<width>6.135941413531244</width>
			<color>FFb4ff69</color>
		</LineStyle>
	</Style>
	<Style id="branch73_part4_style">
		<LineStyle>
			<width>6.126714281279328</width>
			<color>FFb4ff69</color>
		</LineStyle>
	</Style>
	<Style id="branch73_part5_style">
		<LineStyle>
			<width>6.117487149027411</width>
			<color>FFb4ff6a</color>
		</LineStyle>
	</Style>
	<Style id="branch73_part6_style">
		<LineStyle>
			<width>6.108260016775495</width>
			<color>FFb4ff6a</color>
		</LineStyle>
	</Style>
	<Style id="branch73_part7_style">
		<LineStyle>
			<width>6.099032884523579</width>
			<color>FFb4ff6a</color>
		</LineStyle>
	</Style>
	<Style id="branch73_part8_style">
		<LineStyle>
			<width>6.089805752271663</width>
			<color>FFb4ff6a</color>
		</LineStyle>
	</Style>
	<Style id="branch73_part9_style">
		<LineStyle>
			<width>6.080578620019747</width>
			<color>FFb5ff6b</color>
		</LineStyle>
	</Style>
	<Style id="branch73_part10_style">
		<LineStyle>
			<width>6.071351487767831</width>
			<color>FFb5ff6b</color>
		</LineStyle>
	</Style>
	<Style id="branch73_part11_style">
		<LineStyle>
			<width>6.062124355515915</width>
			<color>FFb5ff6b</color>
		</LineStyle>
	</Style>
	<Style id="branch73_part12_style">
		<LineStyle>
			<width>6.052897223263999</width>
			<color>FFb5ff6b</color>
		</LineStyle>
	</Style>
	<Style id="branch73_part13_style">
		<LineStyle>
			<width>6.043670091012083</width>
			<color>FFb5ff6c</color>
		</LineStyle>
	</Style>
	<Style id="branch73_part14_style">
		<LineStyle>
			<width>6.034442958760167</width>
			<color>FFb5ff6c</color>
		</LineStyle>
	</Style>
	<Style id="branch73_part15_style">
		<LineStyle>
			<width>6.0252158265082505</width>
			<color>FFb5ff6c</color>
		</LineStyle>
	</Style>
	<Style id="branch73_part16_style">
		<LineStyle>
			<width>6.015988694256334</width>
			<color>FFb5ff6c</color>
		</LineStyle>
	</Style>
	<Style id="branch73_part17_style">
		<LineStyle>
			<width>6.006761562004419</width>
			<color>FFb5ff6c</color>
		</LineStyle>
	</Style>
	<Style id="branch73_part18_style">
		<LineStyle>
			<width>5.997534429752503</width>
			<color>FFb6ff6d</color>
		</LineStyle>
	</Style>
	<Style id="branch73_part19_style">
		<LineStyle>
			<width>5.988307297500587</width>
			<color>FFb6ff6d</color>
		</LineStyle>
	</Style>
	<Style id="branch73_part20_style">
		<LineStyle>
			<width>5.9790801652486705</width>
			<color>FFb6ff6d</color>
		</LineStyle>
	</Style>
	<Style id="branch73_part21_style">
		<LineStyle>
			<width>5.969853032996754</width>
			<color>FFb6ff6d</color>
		</LineStyle>
	</Style>
	<Style id="branch73_part22_style">
		<LineStyle>
			<width>5.960625900744838</width>
			<color>FFb6ff6e</color>
		</LineStyle>
	</Style>
	<Style id="branch73_part23_style">
		<LineStyle>
			<width>5.951398768492922</width>
			<color>FFb6ff6e</color>
		</LineStyle>
	</Style>
	<Style id="branch73_part24_style">
		<LineStyle>
			<width>5.942171636241006</width>
			<color>FFb6ff6e</color>
		</LineStyle>
	</Style>
	<Style id="branch73_part25_style">
		<LineStyle>
			<width>5.93294450398909</width>
			<color>FFb6ff6e</color>
		</LineStyle>
	</Style>
	<Style id="branch73_part26_style">
		<LineStyle>
			<width>5.923717371737174</width>
			<color>FFb7ff6f</color>
		</LineStyle>
	</Style>
	<Style id="branch77_part1_style">
		<LineStyle>
			<width>7.083719008264463</width>
			<color>FFadff5c</color>
		</LineStyle>
	</Style>
	<Style id="branch77_part2_style">
		<LineStyle>
			<width>7.116198347107439</width>
			<color>FFaeff5d</color>
		</LineStyle>
	</Style>
	<Style id="branch77_part3_style">
		<LineStyle>
			<width>7.148677685950413</width>
			<color>FFaeff5d</color>
		</LineStyle>
	</Style>
	<Style id="branch77_part4_style">
		<LineStyle>
			<width>7.1811570247933885</width>
			<color>FFaeff5e</color>
		</LineStyle>
	</Style>
	<Style id="branch77_part5_style">
		<LineStyle>
			<width>7.213636363636364</width>
			<color>FFaeff5e</color>
		</LineStyle>
	</Style>
	<Style id="branch77_part6_style">
		<LineStyle>
			<width>7.246115702479338</width>
			<color>FFafff5f</color>
		</LineStyle>
	</Style>
	<Style id="branch77_part7_style">
		<LineStyle>
			<width>7.278595041322315</width>
			<color>FFafff5f</color>
		</LineStyle>
	</Style>
	<Style id="branch77_part8_style">
		<LineStyle>
			<width>7.31107438016529</width>
			<color>FFafff60</color>
		</LineStyle>
	</Style>
	<Style id="branch77_part9_style">
		<LineStyle>
			<width>7.3435537190082645</width>
			<color>FFafff60</color>
		</LineStyle>
	</Style>
	<Style id="branch77_part10_style">
		<LineStyle>
			<width>7.37603305785124</width>
			<color>FFb0ff61</color>
		</LineStyle>
	</Style>
	<Style id="branch77_part11_style">
		<LineStyle>
			<width>7.408512396694215</width>
			<color>FFb0ff61</color>
		</LineStyle>
	</Style>
	<Style id="branch77_part12_style">
		<LineStyle>
			<width>7.440991735537191</width>
			<color>FFb0ff62</color>
		</LineStyle>
	</Style>
	<Style id="branch77_part13_style">
		<LineStyle>
			<width>7.473471074380166</width>
			<color>FFb0ff62</color>
		</LineStyle>
	</Style>
	<Style id="branch77_part14_style">
		<LineStyle>
			<width>7.5059504132231405</width>
			<color>FFb0ff63</color>
		</LineStyle>
	</Style>
	<Style id="branch77_part15_style">
		<LineStyle>
			<width>7.538429752066116</width>
			<color>FFb1ff63</color>
		</LineStyle>
	</Style>
	<Style id="branch77_part16_style">
		<LineStyle>
			<width>7.570909090909091</width>
			<color>FFb1ff64</color>
		</LineStyle>
	</Style>
	<Style id="branch77_part17_style">
		<LineStyle>
			<width>7.603388429752066</width>
			<color>FFb1ff64</color>
		</LineStyle>
	</Style>
	<Style id="branch77_part18_style">
		<LineStyle>
			<width>7.635867768595041</width>
			<color>FFb1ff65</color>
		</LineStyle>
	</Style>
	<Style id="branch77_part19_style">
		<LineStyle>
			<width>7.6683471074380165</width>
			<color>FFb2ff65</color>
		</LineStyle>
	</Style>
	<Style id="branch77_part20_style">
		<LineStyle>
			<width>7.700826446280992</width>
			<color>FFb2ff65</color>
		</LineStyle>
	</Style>
	<Style id="branch77_part21_style">
		<LineStyle>
			<width>7.733305785123967</width>
			<color>FFb2ff66</color>
		</LineStyle>
	</Style>
	<Style id="branch77_part22_style">
		<LineStyle>
			<width>7.765785123966943</width>
			<color>FFb2ff66</color>
		</LineStyle>
	</Style>
	<Style id="branch77_part23_style">
		<LineStyle>
			<width>7.798264462809918</width>
			<color>FFb3ff67</color>
		</LineStyle>
	</Style>
	<Style id="branch77_part24_style">
		<LineStyle>
			<width>7.830743801652893</width>
			<color>FFb3ff67</color>
		</LineStyle>
	</Style>
	<Style id="branch77_part25_style">
		<LineStyle>
			<width>7.863223140495868</width>
			<color>FFb3ff68</color>
		</LineStyle>
	</Style>
	<Style id="branch77_part26_style">
		<LineStyle>
			<width>7.895702479338843</width>
			<color>FFb3ff68</color>
		</LineStyle>
	</Style>
	<Style id="branch77_part27_style">
		<LineStyle>
			<width>7.928181818181819</width>
			<color>FFb4ff69</color>
		</LineStyle>
	</Style>
	<Style id="branch77_part28_style">
		<LineStyle>
			<width>7.960661157024793</width>
			<color>FFb4ff69</color>
		</LineStyle>
	</Style>
	<Style id="branch77_part29_style">
		<LineStyle>
			<width>7.9931404958677685</width>
			<color>FFb4ff6a</color>
		</LineStyle>
	</Style>
	<Style id="branch77_part30_style">
		<LineStyle>
			<width>8.025619834710744</width>
			<color>FFb4ff6a</color>
		</LineStyle>
	</Style>
	<Style id="branch77_part31_style">
		<LineStyle>
			<width>8.05809917355372</width>
			<color>FFb5ff6b</color>
		</LineStyle>
	</Style>
	<Style id="branch77_part32_style">
		<LineStyle>
			<width>8.090578512396695</width>
			<color>FFb5ff6b</color>
		</LineStyle>
	</Style>
	<Style id="branch77_part33_style">
		<LineStyle>
			<width>8.123057851239668</width>
			<color>FFb5ff6c</color>
		</LineStyle>
	</Style>
	<Style id="branch77_part34_style">
		<LineStyle>
			<width>8.155537190082644</width>
			<color>FFb5ff6c</color>
		</LineStyle>
	</Style>
	<Style id="branch77_part35_style">
		<LineStyle>
			<width>8.18801652892562</width>
			<color>FFb6ff6d</color>
		</LineStyle>
	</Style>
	<Style id="branch77_part36_style">
		<LineStyle>
			<width>8.220495867768594</width>
			<color>FFb6ff6d</color>
		</LineStyle>
	</Style>
	<Style id="branch77_part37_style">
		<LineStyle>
			<width>8.25297520661157</width>
			<color>FFb6ff6e</color>
		</LineStyle>
	</Style>
	<Style id="branch77_part38_style">
		<LineStyle>
			<width>8.285454545454545</width>
			<color>FFb6ff6e</color>
		</LineStyle>
	</Style>
	<Style id="branch77_part39_style">
		<LineStyle>
			<width>8.31793388429752</width>
			<color>FFb7ff6f</color>
		</LineStyle>
	</Style>
	<Style id="branch77_part40_style">
		<LineStyle>
			<width>8.350413223140496</width>
			<color>FFb7ff6f</color>
		</LineStyle>
	</Style>
	<Style id="branch77_part41_style">
		<LineStyle>
			<width>8.382892561983471</width>
			<color>FFb7ff70</color>
		</LineStyle>
	</Style>
	<Style id="branch77_part42_style">
		<LineStyle>
			<width>8.415371900826447</width>
			<color>FFb7ff70</color>
		</LineStyle>
	</Style>
	<Style id="branch77_part43_style">
		<LineStyle>
			<width>8.447851239669422</width>
			<color>FFb7ff70</color>
		</LineStyle>
	</Style>
	<Style id="branch77_part44_style">
		<LineStyle>
			<width>8.480330578512397</width>
			<color>FFb8ff71</color>
		</LineStyle>
	</Style>
	<Style id="branch77_part45_style">
		<LineStyle>
			<width>8.512809917355373</width>
			<color>FFb8ff71</color>
		</LineStyle>
	</Style>
	<Style id="branch77_part46_style">
		<LineStyle>
			<width>8.545289256198348</width>
			<color>FFb8ff72</color>
		</LineStyle>
	</Style>
	<Style id="branch77_part47_style">
		<LineStyle>
			<width>8.577768595041322</width>
			<color>FFb8ff72</color>
		</LineStyle>
	</Style>
	<Style id="branch77_part48_style">
		<LineStyle>
			<width>8.610247933884299</width>
			<color>FFb9ff73</color>
		</LineStyle>
	</Style>
	<Style id="branch77_part49_style">
		<LineStyle>
			<width>8.642727272727273</width>
			<color>FFb9ff73</color>
		</LineStyle>
	</Style>
	<Style id="branch77_part50_style">
		<LineStyle>
			<width>8.675206611570248</width>
			<color>FFb9ff74</color>
		</LineStyle>
	</Style>
	<Style id="branch77_part51_style">
		<LineStyle>
			<width>8.707685950413223</width>
			<color>FFb9ff74</color>
		</LineStyle>
	</Style>
	<Style id="branch77_part52_style">
		<LineStyle>
			<width>8.740165289256199</width>
			<color>FFbaff75</color>
		</LineStyle>
	</Style>
	<Style id="branch77_part53_style">
		<LineStyle>
			<width>8.772644628099172</width>
			<color>FFbaff75</color>
		</LineStyle>
	</Style>
	<Style id="branch77_part54_style">
		<LineStyle>
			<width>8.80512396694215</width>
			<color>FFbaff76</color>
		</LineStyle>
	</Style>
	<Style id="branch77_part55_style">
		<LineStyle>
			<width>8.837603305785123</width>
			<color>FFbaff76</color>
		</LineStyle>
	</Style>
	<Style id="branch77_part56_style">
		<LineStyle>
			<width>8.870082644628098</width>
			<color>FFbbff77</color>
		</LineStyle>
	</Style>
	<Style id="branch77_part57_style">
		<LineStyle>
			<width>8.902561983471074</width>
			<color>FFbbff77</color>
		</LineStyle>
	</Style>
	<Style id="branch77_part58_style">
		<LineStyle>
			<width>8.93504132231405</width>
			<color>FFbbff78</color>
		</LineStyle>
	</Style>
	<Style id="branch77_part59_style">
		<LineStyle>
			<width>8.967520661157025</width>
			<color>FFbbff78</color>
		</LineStyle>
	</Style>
	<Style id="branch77_part60_style">
		<LineStyle>
			<width>9.0</width>
			<color>FFbcff79</color>
		</LineStyle>
	</Style>
	<Style id="branch86_part1_style">
		<LineStyle>
			<width>6.59767623130511</width>
			<color>FFadff5c</color>
		</LineStyle>
	</Style>
	<Style id="branch86_part2_style">
		<LineStyle>
			<width>6.693769182052906</width>
			<color>FFaeff5d</color>
		</LineStyle>
	</Style>
	<Style id="branch86_part3_style">
		<LineStyle>
			<width>6.789862132800702</width>
			<color>FFaeff5d</color>
		</LineStyle>
	</Style>
	<Style id="branch86_part4_style">
		<LineStyle>
			<width>6.885955083548497</width>
			<color>FFaeff5e</color>
		</LineStyle>
	</Style>
	<Style id="branch86_part5_style">
		<LineStyle>
			<width>6.982048034296293</width>
			<color>FFaeff5e</color>
		</LineStyle>
	</Style>
	<Style id="branch86_part6_style">
		<LineStyle>
			<width>7.078140985044088</width>
			<color>FFafff5f</color>
		</LineStyle>
	</Style>
	<Style id="branch86_part7_style">
		<LineStyle>
			<width>7.174233935791884</width>
			<color>FFafff5f</color>
		</LineStyle>
	</Style>
	<Style id="branch86_part8_style">
		<LineStyle>
			<width>7.27032688653968</width>
			<color>FFafff60</color>
		</LineStyle>
	</Style>
	<Style id="branch86_part9_style">
		<LineStyle>
			<width>7.366419837287475</width>
			<color>FFafff60</color>
		</LineStyle>
	</Style>
	<Style id="branch86_part10_style">
		<LineStyle>
			<width>7.462512788035271</width>
			<color>FFb0ff61</color>
		</LineStyle>
	</Style>
	<Style id="branch86_part11_style">
		<LineStyle>
			<width>7.558605738783067</width>
			<color>FFb0ff61</color>
		</LineStyle>
	</Style>
	<Style id="branch86_part12_style">
		<LineStyle>
			<width>7.6546986895308615</width>
			<color>FFb0ff62</color>
		</LineStyle>
	</Style>
	<Style id="branch86_part13_style">
		<LineStyle>
			<width>7.750791640278657</width>
			<color>FFb0ff62</color>
		</LineStyle>
	</Style>
	<Style id="branch86_part14_style">
		<LineStyle>
			<width>7.846884591026454</width>
			<color>FFb1ff63</color>
		</LineStyle>
	</Style>
	<Style id="branch86_part15_style">
		<LineStyle>
			<width>7.9429775417742485</width>
			<color>FFb1ff63</color>
		</LineStyle>
	</Style>
	<Style id="branch86_part16_style">
		<LineStyle>
			<width>8.039070492522043</width>
			<color>FFb1ff64</color>
		</LineStyle>
	</Style>
	<Style id="branch86_part17_style">
		<LineStyle>
			<width>8.135163443269839</width>
			<color>FFb1ff64</color>
		</LineStyle>
	</Style>
	<Style id="branch86_part18_style">
		<LineStyle>
			<width>8.231256394017635</width>
			<color>FFb2ff65</color>
		</LineStyle>
	</Style>
	<Style id="branch86_part19_style">
		<LineStyle>
			<width>8.32734934476543</width>
			<color>FFb2ff65</color>
		</LineStyle>
	</Style>
	<Style id="branch86_part20_style">
		<LineStyle>
			<width>8.423442295513226</width>
			<color>FFb2ff66</color>
		</LineStyle>
	</Style>
	<Style id="branch86_part21_style">
		<LineStyle>
			<width>8.519535246261022</width>
			<color>FFb2ff66</color>
		</LineStyle>
	</Style>
	<Style id="branch86_part22_style">
		<LineStyle>
			<width>8.615628197008817</width>
			<color>FFb2ff67</color>
		</LineStyle>
	</Style>
	<Style id="branch86_part23_style">
		<LineStyle>
			<width>8.711721147756613</width>
			<color>FFb3ff67</color>
		</LineStyle>
	</Style>
	<Style id="branch86_part24_style">
		<LineStyle>
			<width>8.807814098504409</width>
			<color>FFb3ff68</color>
		</LineStyle>
	</Style>
	<Style id="branch86_part25_style">
		<LineStyle>
			<width>8.903907049252204</width>
			<color>FFb3ff68</color>
		</LineStyle>
	</Style>
	<Style id="branch86_part26_style">
		<LineStyle>
			<width>9.0</width>
			<color>FFb3ff69</color>
		</LineStyle>
	</Style>
	<Style id="branch92_part1_style">
		<LineStyle>
			<width>5.95644378267614</width>
			<color>FFadff5c</color>
		</LineStyle>
	</Style>
	<Style id="branch92_part2_style">
		<LineStyle>
			<width>5.989170193615106</width>
			<color>FFadff5c</color>
		</LineStyle>
	</Style>
	<Style id="branch92_part3_style">
		<LineStyle>
			<width>6.0218966045540725</width>
			<color>FFadff5c</color>
		</LineStyle>
	</Style>
	<Style id="branch92_part4_style">
		<LineStyle>
			<width>6.054623015493039</width>
			<color>FFadff5c</color>
		</LineStyle>
	</Style>
	<Style id="branch92_part5_style">
		<LineStyle>
			<width>6.087349426432005</width>
			<color>FFadff5d</color>
		</LineStyle>
	</Style>
	<Style id="branch92_part6_style">
		<LineStyle>
			<width>6.120075837370971</width>
			<color>FFaeff5d</color>
		</LineStyle>
	</Style>
	<Style id="branch92_part7_style">
		<LineStyle>
			<width>6.152802248309937</width>
			<color>FFaeff5d</color>
		</LineStyle>
	</Style>
	<Style id="branch92_part8_style">
		<LineStyle>
			<width>6.185528659248904</width>
			<color>FFaeff5d</color>
		</LineStyle>
	</Style>
	<Style id="branch92_part9_style">
		<LineStyle>
			<width>6.21825507018787</width>
			<color>FFaeff5d</color>
		</LineStyle>
	</Style>
	<Style id="branch92_part10_style">
		<LineStyle>
			<width>6.250981481126836</width>
			<color>FFaeff5d</color>
		</LineStyle>
	</Style>
	<Style id="branch92_part11_style">
		<LineStyle>
			<width>6.283707892065802</width>
			<color>FFaeff5d</color>
		</LineStyle>
	</Style>
	<Style id="branch92_part12_style">
		<LineStyle>
			<width>6.316434303004769</width>
			<color>FFaeff5d</color>
		</LineStyle>
	</Style>
	<Style id="branch92_part13_style">
		<LineStyle>
			<width>6.349160713943735</width>
			<color>FFaeff5e</color>
		</LineStyle>
	</Style>
	<Style id="branch92_part14_style">
		<LineStyle>
			<width>6.3818871248827005</width>
			<color>FFaeff5e</color>
		</LineStyle>
	</Style>
	<Style id="branch92_part15_style">
		<LineStyle>
			<width>6.414613535821667</width>
			<color>FFaeff5e</color>
		</LineStyle>
	</Style>
	<Style id="branch92_part16_style">
		<LineStyle>
			<width>6.447339946760634</width>
			<color>FFaeff5e</color>
		</LineStyle>
	</Style>
	<Style id="branch92_part17_style">
		<LineStyle>
			<width>6.4800663576996</width>
			<color>FFaeff5e</color>
		</LineStyle>
	</Style>
	<Style id="branch92_part18_style">
		<LineStyle>
			<width>6.512792768638565</width>
			<color>FFaeff5e</color>
		</LineStyle>
	</Style>
	<Style id="branch92_part19_style">
		<LineStyle>
			<width>6.545519179577532</width>
			<color>FFaeff5e</color>
		</LineStyle>
	</Style>
	<Style id="branch92_part20_style">
		<LineStyle>
			<width>6.578245590516499</width>
			<color>FFaeff5f</color>
		</LineStyle>
	</Style>
	<Style id="branch92_part21_style">
		<LineStyle>
			<width>6.6109720014554645</width>
			<color>FFafff5f</color>
		</LineStyle>
	</Style>
	<Style id="branch92_part22_style">
		<LineStyle>
			<width>6.64369841239443</width>
			<color>FFafff5f</color>
		</LineStyle>
	</Style>
	<Style id="branch92_part23_style">
		<LineStyle>
			<width>6.676424823333397</width>
			<color>FFafff5f</color>
		</LineStyle>
	</Style>
	<Style id="branch92_part24_style">
		<LineStyle>
			<width>6.709151234272364</width>
			<color>FFafff5f</color>
		</LineStyle>
	</Style>
	<Style id="branch92_part25_style">
		<LineStyle>
			<width>6.741877645211329</width>
			<color>FFafff5f</color>
		</LineStyle>
	</Style>
	<Style id="branch92_part26_style">
		<LineStyle>
			<width>6.774604056150295</width>
			<color>FFafff5f</color>
		</LineStyle>
	</Style>
	<Style id="branch92_part27_style">
		<LineStyle>
			<width>6.807330467089263</width>
			<color>FFafff60</color>
		</LineStyle>
	</Style>
	<Style id="branch92_part28_style">
		<LineStyle>
			<width>6.8400568780282285</width>
			<color>FFafff60</color>
		</LineStyle>
	</Style>
	<Style id="branch92_part29_style">
		<LineStyle>
			<width>6.872783288967195</width>
			<color>FFafff60</color>
		</LineStyle>
	</Style>
	<Style id="branch92_part30_style">
		<LineStyle>
			<width>6.905509699906161</width>
			<color>FFafff60</color>
		</LineStyle>
	</Style>
	<Style id="branch92_part31_style">
		<LineStyle>
			<width>6.938236110845128</width>
			<color>FFafff60</color>
		</LineStyle>
	</Style>
	<Style id="branch92_part32_style">
		<LineStyle>
			<width>6.970962521784093</width>
			<color>FFafff60</color>
		</LineStyle>
	</Style>
	<Style id="branch92_part33_style">
		<LineStyle>
			<width>7.00368893272306</width>
			<color>FFafff60</color>
		</LineStyle>
	</Style>
	<Style id="branch92_part34_style">
		<LineStyle>
			<width>7.036415343662026</width>
			<color>FFafff60</color>
		</LineStyle>
	</Style>
	<Style id="branch92_part35_style">
		<LineStyle>
			<width>7.0691417546009925</width>
			<color>FFafff61</color>
		</LineStyle>
	</Style>
	<Style id="branch92_part36_style">
		<LineStyle>
			<width>7.101868165539958</width>
			<color>FFb0ff61</color>
		</LineStyle>
	</Style>
	<Style id="branch92_part37_style">
		<LineStyle>
			<width>7.134594576478925</width>
			<color>FFb0ff61</color>
		</LineStyle>
	</Style>
	<Style id="branch92_part38_style">
		<LineStyle>
			<width>7.167320987417891</width>
			<color>FFb0ff61</color>
		</LineStyle>
	</Style>
	<Style id="branch92_part39_style">
		<LineStyle>
			<width>7.200047398356857</width>
			<color>FFb0ff61</color>
		</LineStyle>
	</Style>
	<Style id="branch92_part40_style">
		<LineStyle>
			<width>7.232773809295823</width>
			<color>FFb0ff61</color>
		</LineStyle>
	</Style>
	<Style id="branch92_part41_style">
		<LineStyle>
			<width>7.26550022023479</width>
			<color>FFb0ff61</color>
		</LineStyle>
	</Style>
	<Style id="branch92_part42_style">
		<LineStyle>
			<width>7.298226631173756</width>
			<color>FFb0ff62</color>
		</LineStyle>
	</Style>
	<Style id="branch92_part43_style">
		<LineStyle>
			<width>7.330953042112722</width>
			<color>FFb0ff62</color>
		</LineStyle>
	</Style>
	<Style id="branch92_part44_style">
		<LineStyle>
			<width>7.363679453051688</width>
			<color>FFb0ff62</color>
		</LineStyle>
	</Style>
	<Style id="branch92_part45_style">
		<LineStyle>
			<width>7.396405863990655</width>
			<color>FFb0ff62</color>
		</LineStyle>
	</Style>
	<Style id="branch92_part46_style">
		<LineStyle>
			<width>7.4291322749296205</width>
			<color>FFb0ff62</color>
		</LineStyle>
	</Style>
	<Style id="branch92_part47_style">
		<LineStyle>
			<width>7.461858685868587</width>
			<color>FFb0ff62</color>
		</LineStyle>
	</Style>
	<Style id="branch92_part48_style">
		<LineStyle>
			<width>7.494585096807553</width>
			<color>FFb0ff62</color>
		</LineStyle>
	</Style>
	<Style id="branch92_part49_style">
		<LineStyle>
			<width>7.52731150774652</width>
			<color>FFb0ff62</color>
		</LineStyle>
	</Style>
	<Style id="branch92_part50_style">
		<LineStyle>
			<width>7.560037918685485</width>
			<color>FFb0ff63</color>
		</LineStyle>
	</Style>
	<Style id="branch92_part51_style">
		<LineStyle>
			<width>7.592764329624452</width>
			<color>FFb1ff63</color>
		</LineStyle>
	</Style>
	<Style id="branch92_part52_style">
		<LineStyle>
			<width>7.625490740563418</width>
			<color>FFb1ff63</color>
		</LineStyle>
	</Style>
	<Style id="branch92_part53_style">
		<LineStyle>
			<width>7.6582171515023845</width>
			<color>FFb1ff63</color>
		</LineStyle>
	</Style>
	<Style id="branch92_part54_style">
		<LineStyle>
			<width>7.690943562441351</width>
			<color>FFb1ff63</color>
		</LineStyle>
	</Style>
	<Style id="branch92_part55_style">
		<LineStyle>
			<width>7.723669973380318</width>
			<color>FFb1ff63</color>
		</LineStyle>
	</Style>
	<Style id="branch92_part56_style">
		<LineStyle>
			<width>7.756396384319284</width>
			<color>FFb1ff63</color>
		</LineStyle>
	</Style>
	<Style id="branch92_part57_style">
		<LineStyle>
			<width>7.789122795258249</width>
			<color>FFb1ff64</color>
		</LineStyle>
	</Style>
	<Style id="branch92_part58_style">
		<LineStyle>
			<width>7.821849206197216</width>
			<color>FFb1ff64</color>
		</LineStyle>
	</Style>
	<Style id="branch92_part59_style">
		<LineStyle>
			<width>7.854575617136183</width>
			<color>FFb1ff64</color>
		</LineStyle>
	</Style>
	<Style id="branch92_part60_style">
		<LineStyle>
			<width>7.8873020280751485</width>
			<color>FFb1ff64</color>
		</LineStyle>
	</Style>
	<Style id="branch92_part61_style">
		<LineStyle>
			<width>7.920028439014114</width>
			<color>FFb1ff64</color>
		</LineStyle>
	</Style>
	<Style id="branch92_part62_style">
		<LineStyle>
			<width>7.952754849953081</width>
			<color>FFb1ff64</color>
		</LineStyle>
	</Style>
	<Style id="branch92_part63_style">
		<LineStyle>
			<width>7.985481260892048</width>
			<color>FFb1ff64</color>
		</LineStyle>
	</Style>
	<Style id="branch92_part64_style">
		<LineStyle>
			<width>8.018207671831014</width>
			<color>FFb1ff64</color>
		</LineStyle>
	</Style>
	<Style id="branch92_part65_style">
		<LineStyle>
			<width>8.05093408276998</width>
			<color>FFb2ff65</color>
		</LineStyle>
	</Style>
	<Style id="branch92_part66_style">
		<LineStyle>
			<width>8.083660493708946</width>
			<color>FFb2ff65</color>
		</LineStyle>
	</Style>
	<Style id="branch92_part67_style">
		<LineStyle>
			<width>8.116386904647912</width>
			<color>FFb2ff65</color>
		</LineStyle>
	</Style>
	<Style id="branch92_part68_style">
		<LineStyle>
			<width>8.149113315586877</width>
			<color>FFb2ff65</color>
		</LineStyle>
	</Style>
	<Style id="branch92_part69_style">
		<LineStyle>
			<width>8.181839726525844</width>
			<color>FFb2ff65</color>
		</LineStyle>
	</Style>
	<Style id="branch92_part70_style">
		<LineStyle>
			<width>8.21456613746481</width>
			<color>FFb2ff65</color>
		</LineStyle>
	</Style>
	<Style id="branch92_part71_style">
		<LineStyle>
			<width>8.247292548403777</width>
			<color>FFb2ff65</color>
		</LineStyle>
	</Style>
	<Style id="branch92_part72_style">
		<LineStyle>
			<width>8.280018959342744</width>
			<color>FFb2ff66</color>
		</LineStyle>
	</Style>
	<Style id="branch92_part73_style">
		<LineStyle>
			<width>8.312745370281709</width>
			<color>FFb2ff66</color>
		</LineStyle>
	</Style>
	<Style id="branch92_part74_style">
		<LineStyle>
			<width>8.345471781220676</width>
			<color>FFb2ff66</color>
		</LineStyle>
	</Style>
	<Style id="branch92_part75_style">
		<LineStyle>
			<width>8.378198192159642</width>
			<color>FFb2ff66</color>
		</LineStyle>
	</Style>
	<Style id="branch92_part76_style">
		<LineStyle>
			<width>8.410924603098607</width>
			<color>FFb2ff66</color>
		</LineStyle>
	</Style>
	<Style id="branch92_part77_style">
		<LineStyle>
			<width>8.443651014037574</width>
			<color>FFb2ff66</color>
		</LineStyle>
	</Style>
	<Style id="branch92_part78_style">
		<LineStyle>
			<width>8.47637742497654</width>
			<color>FFb2ff66</color>
		</LineStyle>
	</Style>
	<Style id="branch92_part79_style">
		<LineStyle>
			<width>8.509103835915507</width>
			<color>FFb2ff67</color>
		</LineStyle>
	</Style>
	<Style id="branch92_part80_style">
		<LineStyle>
			<width>8.541830246854474</width>
			<color>FFb3ff67</color>
		</LineStyle>
	</Style>
	<Style id="branch92_part81_style">
		<LineStyle>
			<width>8.574556657793439</width>
			<color>FFb3ff67</color>
		</LineStyle>
	</Style>
	<Style id="branch92_part82_style">
		<LineStyle>
			<width>8.607283068732405</width>
			<color>FFb3ff67</color>
		</LineStyle>
	</Style>
	<Style id="branch92_part83_style">
		<LineStyle>
			<width>8.640009479671372</width>
			<color>FFb3ff67</color>
		</LineStyle>
	</Style>
	<Style id="branch92_part84_style">
		<LineStyle>
			<width>8.672735890610337</width>
			<color>FFb3ff67</color>
		</LineStyle>
	</Style>
	<Style id="branch92_part85_style">
		<LineStyle>
			<width>8.705462301549304</width>
			<color>FFb3ff67</color>
		</LineStyle>
	</Style>
	<Style id="branch92_part86_style">
		<LineStyle>
			<width>8.73818871248827</width>
			<color>FFb3ff67</color>
		</LineStyle>
	</Style>
	<Style id="branch92_part87_style">
		<LineStyle>
			<width>8.770915123427237</width>
			<color>FFb3ff68</color>
		</LineStyle>
	</Style>
	<Style id="branch92_part88_style">
		<LineStyle>
			<width>8.803641534366204</width>
			<color>FFb3ff68</color>
		</LineStyle>
	</Style>
	<Style id="branch92_part89_style">
		<LineStyle>
			<width>8.836367945305168</width>
			<color>FFb3ff68</color>
		</LineStyle>
	</Style>
	<Style id="branch92_part90_style">
		<LineStyle>
			<width>8.869094356244135</width>
			<color>FFb3ff68</color>
		</LineStyle>
	</Style>
	<Style id="branch92_part91_style">
		<LineStyle>
			<width>8.901820767183102</width>
			<color>FFb3ff68</color>
		</LineStyle>
	</Style>
	<Style id="branch92_part92_style">
		<LineStyle>
			<width>8.934547178122067</width>
			<color>FFb3ff68</color>
		</LineStyle>
	</Style>
	<Style id="branch92_part93_style">
		<LineStyle>
			<width>8.967273589061033</width>
			<color>FFb3ff68</color>
		</LineStyle>
	</Style>
	<Style id="branch92_part94_style">
		<LineStyle>
			<width>9.0</width>
			<color>FFb3ff69</color>
		</LineStyle>
	</Style>
	<Style id="branch100_part1_style">
		<LineStyle>
			<width>7.889111650933243</width>
			<color>FF8fff20</color>
		</LineStyle>
	</Style>
	<Style id="branch100_part2_style">
		<LineStyle>
			<width>7.9546938901017805</width>
			<color>FF90ff22</color>
		</LineStyle>
	</Style>
	<Style id="branch100_part3_style">
		<LineStyle>
			<width>8.020276129270318</width>
			<color>FF90ff23</color>
		</LineStyle>
	</Style>
	<Style id="branch100_part4_style">
		<LineStyle>
			<width>8.085858368438855</width>
			<color>FF91ff24</color>
		</LineStyle>
	</Style>
	<Style id="branch100_part5_style">
		<LineStyle>
			<width>8.151440607607391</width>
			<color>FF92ff25</color>
		</LineStyle>
	</Style>
	<Style id="branch100_part6_style">
		<LineStyle>
			<width>8.21702284677593</width>
			<color>FF92ff26</color>
		</LineStyle>
	</Style>
	<Style id="branch100_part7_style">
		<LineStyle>
			<width>8.282605085944468</width>
			<color>FF93ff27</color>
		</LineStyle>
	</Style>
	<Style id="branch100_part8_style">
		<LineStyle>
			<width>8.348187325113004</width>
			<color>FF93ff29</color>
		</LineStyle>
	</Style>
	<Style id="branch100_part9_style">
		<LineStyle>
			<width>8.41376956428154</width>
			<color>FF94ff2a</color>
		</LineStyle>
	</Style>
	<Style id="branch100_part10_style">
		<LineStyle>
			<width>8.47935180345008</width>
			<color>FF95ff2b</color>
		</LineStyle>
	</Style>
	<Style id="branch111_part1_style">
		<LineStyle>
			<width>8.899637385919165</width>
			<color>FF7fff01</color>
		</LineStyle>
	</Style>
	<Style id="branch111_part2_style">
		<LineStyle>
			<width>8.901605280312907</width>
			<color>FF7fff01</color>
		</LineStyle>
	</Style>
	<Style id="branch111_part3_style">
		<LineStyle>
			<width>8.903573174706649</width>
			<color>FF80ff01</color>
		</LineStyle>
	</Style>
	<Style id="branch111_part4_style">
		<LineStyle>
			<width>8.90554106910039</width>
			<color>FF80ff02</color>
		</LineStyle>
	</Style>
	<Style id="branch111_part5_style">
		<LineStyle>
			<width>8.907508963494134</width>
			<color>FF80ff02</color>
		</LineStyle>
	</Style>
	<Style id="branch111_part6_style">
		<LineStyle>
			<width>8.909476857887874</width>
			<color>FF80ff02</color>
		</LineStyle>
	</Style>
	<Style id="branch111_part7_style">
		<LineStyle>
			<width>8.911444752281618</width>
			<color>FF80ff03</color>
		</LineStyle>
	</Style>
	<Style id="branch111_part8_style">
		<LineStyle>
			<width>8.913412646675358</width>
			<color>FF81ff03</color>
		</LineStyle>
	</Style>
	<Style id="branch111_part9_style">
		<LineStyle>
			<width>8.915380541069101</width>
			<color>FF81ff04</color>
		</LineStyle>
	</Style>
	<Style id="branch111_part10_style">
		<LineStyle>
			<width>8.917348435462841</width>
			<color>FF81ff04</color>
		</LineStyle>
	</Style>
	<Style id="branch111_part11_style">
		<LineStyle>
			<width>8.919316329856585</width>
			<color>FF81ff04</color>
		</LineStyle>
	</Style>
	<Style id="branch111_part12_style">
		<LineStyle>
			<width>8.921284224250325</width>
			<color>FF81ff05</color>
		</LineStyle>
	</Style>
	<Style id="branch111_part13_style">
		<LineStyle>
			<width>8.923252118644069</width>
			<color>FF81ff05</color>
		</LineStyle>
	</Style>
	<Style id="branch111_part14_style">
		<LineStyle>
			<width>8.92522001303781</width>
			<color>FF82ff05</color>
		</LineStyle>
	</Style>
	<Style id="branch111_part15_style">
		<LineStyle>
			<width>8.927187907431552</width>
			<color>FF82ff06</color>
		</LineStyle>
	</Style>
	<Style id="branch111_part16_style">
		<LineStyle>
			<width>8.929155801825294</width>
			<color>FF82ff06</color>
		</LineStyle>
	</Style>
	<Style id="branch111_part17_style">
		<LineStyle>
			<width>8.931123696219036</width>
			<color>FF82ff06</color>
		</LineStyle>
	</Style>
	<Style id="branch111_part18_style">
		<LineStyle>
			<width>8.933091590612777</width>
			<color>FF82ff07</color>
		</LineStyle>
	</Style>
	<Style id="branch111_part19_style">
		<LineStyle>
			<width>8.93505948500652</width>
			<color>FF83ff07</color>
		</LineStyle>
	</Style>
	<Style id="branch111_part20_style">
		<LineStyle>
			<width>8.937027379400261</width>
			<color>FF83ff08</color>
		</LineStyle>
	</Style>
	<Style id="branch111_part21_style">
		<LineStyle>
			<width>8.938995273794003</width>
			<color>FF83ff08</color>
		</LineStyle>
	</Style>
	<Style id="branch111_part22_style">
		<LineStyle>
			<width>8.940963168187745</width>
			<color>FF83ff08</color>
		</LineStyle>
	</Style>
	<Style id="branch111_part23_style">
		<LineStyle>
			<width>8.942931062581486</width>
			<color>FF83ff09</color>
		</LineStyle>
	</Style>
	<Style id="branch111_part24_style">
		<LineStyle>
			<width>8.944898956975228</width>
			<color>FF84ff09</color>
		</LineStyle>
	</Style>
	<Style id="branch111_part25_style">
		<LineStyle>
			<width>8.94686685136897</width>
			<color>FF84ff09</color>
		</LineStyle>
	</Style>
	<Style id="branch111_part26_style">
		<LineStyle>
			<width>8.948834745762712</width>
			<color>FF84ff0a</color>
		</LineStyle>
	</Style>
	<Style id="branch111_part27_style">
		<LineStyle>
			<width>8.950802640156454</width>
			<color>FF84ff0a</color>
		</LineStyle>
	</Style>
	<Style id="branch111_part28_style">
		<LineStyle>
			<width>8.952770534550195</width>
			<color>FF84ff0a</color>
		</LineStyle>
	</Style>
	<Style id="branch111_part29_style">
		<LineStyle>
			<width>8.954738428943937</width>
			<color>FF84ff0b</color>
		</LineStyle>
	</Style>
	<Style id="branch111_part30_style">
		<LineStyle>
			<width>8.95670632333768</width>
			<color>FF85ff0b</color>
		</LineStyle>
	</Style>
	<Style id="branch111_part31_style">
		<LineStyle>
			<width>8.95867421773142</width>
			<color>FF85ff0c</color>
		</LineStyle>
	</Style>
	<Style id="branch111_part32_style">
		<LineStyle>
			<width>8.960642112125164</width>
			<color>FF85ff0c</color>
		</LineStyle>
	</Style>
	<Style id="branch111_part33_style">
		<LineStyle>
			<width>8.962610006518904</width>
			<color>FF85ff0c</color>
		</LineStyle>
	</Style>
	<Style id="branch111_part34_style">
		<LineStyle>
			<width>8.964577900912646</width>
			<color>FF85ff0d</color>
		</LineStyle>
	</Style>
	<Style id="branch111_part35_style">
		<LineStyle>
			<width>8.966545795306388</width>
			<color>FF86ff0d</color>
		</LineStyle>
	</Style>
	<Style id="branch111_part36_style">
		<LineStyle>
			<width>8.968513689700131</width>
			<color>FF86ff0d</color>
		</LineStyle>
	</Style>
	<Style id="branch111_part37_style">
		<LineStyle>
			<width>8.970481584093871</width>
			<color>FF86ff0e</color>
		</LineStyle>
	</Style>
	<Style id="branch111_part38_style">
		<LineStyle>
			<width>8.972449478487615</width>
			<color>FF86ff0e</color>
		</LineStyle>
	</Style>
	<Style id="branch111_part39_style">
		<LineStyle>
			<width>8.974417372881355</width>
			<color>FF86ff0e</color>
		</LineStyle>
	</Style>
	<Style id="branch111_part40_style">
		<LineStyle>
			<width>8.976385267275099</width>
			<color>FF86ff0f</color>
		</LineStyle>
	</Style>
	<Style id="branch111_part41_style">
		<LineStyle>
			<width>8.978353161668839</width>
			<color>FF87ff0f</color>
		</LineStyle>
	</Style>
	<Style id="branch111_part42_style">
		<LineStyle>
			<width>8.980321056062582</width>
			<color>FF87ff10</color>
		</LineStyle>
	</Style>
	<Style id="branch111_part43_style">
		<LineStyle>
			<width>8.982288950456322</width>
			<color>FF87ff10</color>
		</LineStyle>
	</Style>
	<Style id="branch111_part44_style">
		<LineStyle>
			<width>8.984256844850066</width>
			<color>FF87ff10</color>
		</LineStyle>
	</Style>
	<Style id="branch111_part45_style">
		<LineStyle>
			<width>8.986224739243807</width>
			<color>FF87ff11</color>
		</LineStyle>
	</Style>
	<Style id="branch111_part46_style">
		<LineStyle>
			<width>8.98819263363755</width>
			<color>FF88ff11</color>
		</LineStyle>
	</Style>
	<Style id="branch111_part47_style">
		<LineStyle>
			<width>8.990160528031291</width>
			<color>FF88ff11</color>
		</LineStyle>
	</Style>
	<Style id="branch111_part48_style">
		<LineStyle>
			<width>8.992128422425033</width>
			<color>FF88ff12</color>
		</LineStyle>
	</Style>
	<Style id="branch111_part49_style">
		<LineStyle>
			<width>8.994096316818775</width>
			<color>FF88ff12</color>
		</LineStyle>
	</Style>
	<Style id="branch111_part50_style">
		<LineStyle>
			<width>8.996064211212516</width>
			<color>FF88ff12</color>
		</LineStyle>
	</Style>
	<Style id="branch111_part51_style">
		<LineStyle>
			<width>8.998032105606258</width>
			<color>FF88ff13</color>
		</LineStyle>
	</Style>
	<Style id="branch111_part52_style">
		<LineStyle>
			<width>9.0</width>
			<color>FF89ff13</color>
		</LineStyle>
	</Style>
	<Style id="branch117_part1_style">
		<LineStyle>
			<width>5.227397434212452</width>
			<color>FF8aff17</color>
		</LineStyle>
	</Style>
	<Style id="branch117_part2_style">
		<LineStyle>
			<width>5.2371782881140225</width>
			<color>FF8bff17</color>
		</LineStyle>
	</Style>
	<Style id="branch117_part3_style">
		<LineStyle>
			<width>5.246959142015593</width>
			<color>FF8bff17</color>
		</LineStyle>
	</Style>
	<Style id="branch117_part4_style">
		<LineStyle>
			<width>5.256739995917164</width>
			<color>FF8bff17</color>
		</LineStyle>
	</Style>
	<Style id="branch117_part5_style">
		<LineStyle>
			<width>5.266520849818736</width>
			<color>FF8bff17</color>
		</LineStyle>
	</Style>
	<Style id="branch117_part6_style">
		<LineStyle>
			<width>5.276301703720307</width>
			<color>FF8bff17</color>
		</LineStyle>
	</Style>
	<Style id="branch117_part7_style">
		<LineStyle>
			<width>5.286082557621878</width>
			<color>FF8bff18</color>
		</LineStyle>
	</Style>
	<Style id="branch117_part8_style">
		<LineStyle>
			<width>5.295863411523449</width>
			<color>FF8bff18</color>
		</LineStyle>
	</Style>
	<Style id="branch117_part9_style">
		<LineStyle>
			<width>5.30564426542502</width>
			<color>FF8bff18</color>
		</LineStyle>
	</Style>
	<Style id="branch117_part10_style">
		<LineStyle>
			<width>5.315425119326591</width>
			<color>FF8bff18</color>
		</LineStyle>
	</Style>
	<Style id="branch117_part11_style">
		<LineStyle>
			<width>5.325205973228162</width>
			<color>FF8bff18</color>
		</LineStyle>
	</Style>
	<Style id="branch117_part12_style">
		<LineStyle>
			<width>5.3349868271297325</width>
			<color>FF8bff18</color>
		</LineStyle>
	</Style>
	<Style id="branch117_part13_style">
		<LineStyle>
			<width>5.344767681031303</width>
			<color>FF8bff18</color>
		</LineStyle>
	</Style>
	<Style id="branch117_part14_style">
		<LineStyle>
			<width>5.354548534932874</width>
			<color>FF8bff19</color>
		</LineStyle>
	</Style>
	<Style id="branch117_part15_style">
		<LineStyle>
			<width>5.364329388834445</width>
			<color>FF8bff19</color>
		</LineStyle>
	</Style>
	<Style id="branch117_part16_style">
		<LineStyle>
			<width>5.374110242736016</width>
			<color>FF8bff19</color>
		</LineStyle>
	</Style>
	<Style id="branch117_part17_style">
		<LineStyle>
			<width>5.383891096637587</width>
			<color>FF8cff19</color>
		</LineStyle>
	</Style>
	<Style id="branch117_part18_style">
		<LineStyle>
			<width>5.393671950539158</width>
			<color>FF8cff19</color>
		</LineStyle>
	</Style>
	<Style id="branch117_part19_style">
		<LineStyle>
			<width>5.403452804440729</width>
			<color>FF8cff19</color>
		</LineStyle>
	</Style>
	<Style id="branch117_part20_style">
		<LineStyle>
			<width>5.4132336583423</width>
			<color>FF8cff19</color>
		</LineStyle>
	</Style>
	<Style id="branch117_part21_style">
		<LineStyle>
			<width>5.423014512243871</width>
			<color>FF8cff19</color>
		</LineStyle>
	</Style>
	<Style id="branch117_part22_style">
		<LineStyle>
			<width>5.432795366145442</width>
			<color>FF8cff1a</color>
		</LineStyle>
	</Style>
	<Style id="branch117_part23_style">
		<LineStyle>
			<width>5.4425762200470125</width>
			<color>FF8cff1a</color>
		</LineStyle>
	</Style>
	<Style id="branch117_part24_style">
		<LineStyle>
			<width>5.452357073948583</width>
			<color>FF8cff1a</color>
		</LineStyle>
	</Style>
	<Style id="branch117_part25_style">
		<LineStyle>
			<width>5.462137927850154</width>
			<color>FF8cff1a</color>
		</LineStyle>
	</Style>
	<Style id="branch117_part26_style">
		<LineStyle>
			<width>5.471918781751725</width>
			<color>FF8cff1a</color>
		</LineStyle>
	</Style>
	<Style id="branch117_part27_style">
		<LineStyle>
			<width>5.481699635653296</width>
			<color>FF8cff1a</color>
		</LineStyle>
	</Style>
	<Style id="branch117_part28_style">
		<LineStyle>
			<width>5.491480489554867</width>
			<color>FF8cff1a</color>
		</LineStyle>
	</Style>
	<Style id="branch117_part29_style">
		<LineStyle>
			<width>5.501261343456438</width>
			<color>FF8cff1b</color>
		</LineStyle>
	</Style>
	<Style id="branch117_part30_style">
		<LineStyle>
			<width>5.511042197358009</width>
			<color>FF8cff1b</color>
		</LineStyle>
	</Style>
	<Style id="branch117_part31_style">
		<LineStyle>
			<width>5.52082305125958</width>
			<color>FF8cff1b</color>
		</LineStyle>
	</Style>
	<Style id="branch117_part32_style">
		<LineStyle>
			<width>5.530603905161151</width>
			<color>FF8dff1b</color>
		</LineStyle>
	</Style>
	<Style id="branch117_part33_style">
		<LineStyle>
			<width>5.5403847590627215</width>
			<color>FF8dff1b</color>
		</LineStyle>
	</Style>
	<Style id="branch117_part34_style">
		<LineStyle>
			<width>5.5501656129642924</width>
			<color>FF8dff1b</color>
		</LineStyle>
	</Style>
	<Style id="branch117_part35_style">
		<LineStyle>
			<width>5.559946466865863</width>
			<color>FF8dff1b</color>
		</LineStyle>
	</Style>
	<Style id="branch117_part36_style">
		<LineStyle>
			<width>5.569727320767434</width>
			<color>FF8dff1b</color>
		</LineStyle>
	</Style>
	<Style id="branch117_part37_style">
		<LineStyle>
			<width>5.579508174669005</width>
			<color>FF8dff1c</color>
		</LineStyle>
	</Style>
	<Style id="branch117_part38_style">
		<LineStyle>
			<width>5.589289028570577</width>
			<color>FF8dff1c</color>
		</LineStyle>
	</Style>
	<Style id="branch117_part39_style">
		<LineStyle>
			<width>5.599069882472148</width>
			<color>FF8dff1c</color>
		</LineStyle>
	</Style>
	<Style id="branch117_part40_style">
		<LineStyle>
			<width>5.608850736373719</width>
			<color>FF8dff1c</color>
		</LineStyle>
	</Style>
	<Style id="branch117_part41_style">
		<LineStyle>
			<width>5.61863159027529</width>
			<color>FF8dff1c</color>
		</LineStyle>
	</Style>
	<Style id="branch117_part42_style">
		<LineStyle>
			<width>5.628412444176861</width>
			<color>FF8dff1c</color>
		</LineStyle>
	</Style>
	<Style id="branch117_part43_style">
		<LineStyle>
			<width>5.6381932980784315</width>
			<color>FF8dff1c</color>
		</LineStyle>
	</Style>
	<Style id="branch117_part44_style">
		<LineStyle>
			<width>5.647974151980002</width>
			<color>FF8dff1c</color>
		</LineStyle>
	</Style>
	<Style id="branch117_part45_style">
		<LineStyle>
			<width>5.657755005881573</width>
			<color>FF8dff1d</color>
		</LineStyle>
	</Style>
	<Style id="branch117_part46_style">
		<LineStyle>
			<width>5.667535859783144</width>
			<color>FF8dff1d</color>
		</LineStyle>
	</Style>
	<Style id="branch117_part47_style">
		<LineStyle>
			<width>5.677316713684715</width>
			<color>FF8dff1d</color>
		</LineStyle>
	</Style>
	<Style id="branch117_part48_style">
		<LineStyle>
			<width>5.687097567586286</width>
			<color>FF8eff1d</color>
		</LineStyle>
	</Style>
	<Style id="branch117_part49_style">
		<LineStyle>
			<width>5.696878421487858</width>
			<color>FF8eff1d</color>
		</LineStyle>
	</Style>
	<Style id="branch117_part50_style">
		<LineStyle>
			<width>5.706659275389429</width>
			<color>FF8eff1d</color>
		</LineStyle>
	</Style>
	<Style id="branch117_part51_style">
		<LineStyle>
			<width>5.716440129291</width>
			<color>FF8eff1d</color>
		</LineStyle>
	</Style>
	<Style id="branch117_part52_style">
		<LineStyle>
			<width>5.726220983192571</width>
			<color>FF8eff1e</color>
		</LineStyle>
	</Style>
	<Style id="branch117_part53_style">
		<LineStyle>
			<width>5.7360018370941415</width>
			<color>FF8eff1e</color>
		</LineStyle>
	</Style>
	<Style id="branch117_part54_style">
		<LineStyle>
			<width>5.745782690995712</width>
			<color>FF8eff1e</color>
		</LineStyle>
	</Style>
	<Style id="branch117_part55_style">
		<LineStyle>
			<width>5.755563544897283</width>
			<color>FF8eff1e</color>
		</LineStyle>
	</Style>
	<Style id="branch117_part56_style">
		<LineStyle>
			<width>5.765344398798854</width>
			<color>FF8eff1e</color>
		</LineStyle>
	</Style>
	<Style id="branch117_part57_style">
		<LineStyle>
			<width>5.775125252700425</width>
			<color>FF8eff1e</color>
		</LineStyle>
	</Style>
	<Style id="branch117_part58_style">
		<LineStyle>
			<width>5.784906106601996</width>
			<color>FF8eff1e</color>
		</LineStyle>
	</Style>
	<Style id="branch117_part59_style">
		<LineStyle>
			<width>5.794686960503567</width>
			<color>FF8eff1e</color>
		</LineStyle>
	</Style>
	<Style id="branch117_part60_style">
		<LineStyle>
			<width>5.804467814405138</width>
			<color>FF8eff1f</color>
		</LineStyle>
	</Style>
	<Style id="branch117_part61_style">
		<LineStyle>
			<width>5.814248668306709</width>
			<color>FF8eff1f</color>
		</LineStyle>
	</Style>
	<Style id="branch117_part62_style">
		<LineStyle>
			<width>5.82402952220828</width>
			<color>FF8eff1f</color>
		</LineStyle>
	</Style>
	<Style id="branch117_part63_style">
		<LineStyle>
			<width>5.8338103761098505</width>
			<color>FF8fff1f</color>
		</LineStyle>
	</Style>
	<Style id="branch117_part64_style">
		<LineStyle>
			<width>5.8435912300114214</width>
			<color>FF8fff1f</color>
		</LineStyle>
	</Style>
	<Style id="branch117_part65_style">
		<LineStyle>
			<width>5.853372083912992</width>
			<color>FF8fff1f</color>
		</LineStyle>
	</Style>
	<Style id="branch117_part66_style">
		<LineStyle>
			<width>5.863152937814563</width>
			<color>FF8fff1f</color>
		</LineStyle>
	</Style>
	<Style id="branch117_part67_style">
		<LineStyle>
			<width>5.872933791716134</width>
			<color>FF8fff20</color>
		</LineStyle>
	</Style>
	<Style id="branch117_part68_style">
		<LineStyle>
			<width>5.882714645617705</width>
			<color>FF8fff20</color>
		</LineStyle>
	</Style>
	<Style id="branch117_part69_style">
		<LineStyle>
			<width>5.892495499519276</width>
			<color>FF8fff20</color>
		</LineStyle>
	</Style>
	<Style id="branch117_part70_style">
		<LineStyle>
			<width>5.902276353420847</width>
			<color>FF8fff20</color>
		</LineStyle>
	</Style>
	<Style id="branch117_part71_style">
		<LineStyle>
			<width>5.912057207322418</width>
			<color>FF8fff20</color>
		</LineStyle>
	</Style>
	<Style id="branch117_part72_style">
		<LineStyle>
			<width>5.921838061223989</width>
			<color>FF8fff20</color>
		</LineStyle>
	</Style>
	<Style id="branch117_part73_style">
		<LineStyle>
			<width>5.93161891512556</width>
			<color>FF8fff20</color>
		</LineStyle>
	</Style>
	<Style id="branch117_part74_style">
		<LineStyle>
			<width>5.9413997690271305</width>
			<color>FF8fff20</color>
		</LineStyle>
	</Style>
	<Style id="branch117_part75_style">
		<LineStyle>
			<width>5.951180622928701</width>
			<color>FF8fff21</color>
		</LineStyle>
	</Style>
	<Style id="branch117_part76_style">
		<LineStyle>
			<width>5.960961476830272</width>
			<color>FF8fff21</color>
		</LineStyle>
	</Style>
	<Style id="branch117_part77_style">
		<LineStyle>
			<width>5.970742330731843</width>
			<color>FF8fff21</color>
		</LineStyle>
	</Style>
	<Style id="branch117_part78_style">
		<LineStyle>
			<width>5.980523184633414</width>
			<color>FF90ff21</color>
		</LineStyle>
	</Style>
	<Style id="branch117_part79_style">
		<LineStyle>
			<width>5.990304038534985</width>
			<color>FF90ff21</color>
		</LineStyle>
	</Style>
	<Style id="branch117_part80_style">
		<LineStyle>
			<width>6.000084892436556</width>
			<color>FF90ff21</color>
		</LineStyle>
	</Style>
	<Style id="branch117_part81_style">
		<LineStyle>
			<width>6.009865746338127</width>
			<color>FF90ff21</color>
		</LineStyle>
	</Style>
	<Style id="branch117_part82_style">
		<LineStyle>
			<width>6.019646600239698</width>
			<color>FF90ff21</color>
		</LineStyle>
	</Style>
	<Style id="branch117_part83_style">
		<LineStyle>
			<width>6.029427454141269</width>
			<color>FF90ff22</color>
		</LineStyle>
	</Style>
	<Style id="branch117_part84_style">
		<LineStyle>
			<width>6.03920830804284</width>
			<color>FF90ff22</color>
		</LineStyle>
	</Style>
	<Style id="branch117_part85_style">
		<LineStyle>
			<width>6.0489891619444105</width>
			<color>FF90ff22</color>
		</LineStyle>
	</Style>
	<Style id="branch117_part86_style">
		<LineStyle>
			<width>6.058770015845981</width>
			<color>FF90ff22</color>
		</LineStyle>
	</Style>
	<Style id="branch117_part87_style">
		<LineStyle>
			<width>6.068550869747552</width>
			<color>FF90ff22</color>
		</LineStyle>
	</Style>
	<Style id="branch117_part88_style">
		<LineStyle>
			<width>6.078331723649124</width>
			<color>FF90ff22</color>
		</LineStyle>
	</Style>
	<Style id="branch117_part89_style">
		<LineStyle>
			<width>6.088112577550695</width>
			<color>FF90ff22</color>
		</LineStyle>
	</Style>
	<Style id="branch117_part90_style">
		<LineStyle>
			<width>6.097893431452266</width>
			<color>FF90ff23</color>
		</LineStyle>
	</Style>
	<Style id="branch117_part91_style">
		<LineStyle>
			<width>6.107674285353837</width>
			<color>FF90ff23</color>
		</LineStyle>
	</Style>
	<Style id="branch117_part92_style">
		<LineStyle>
			<width>6.117455139255408</width>
			<color>FF90ff23</color>
		</LineStyle>
	</Style>
	<Style id="branch117_part93_style">
		<LineStyle>
			<width>6.127235993156979</width>
			<color>FF91ff23</color>
		</LineStyle>
	</Style>
	<Style id="branch117_part94_style">
		<LineStyle>
			<width>6.1370168470585496</width>
			<color>FF91ff23</color>
		</LineStyle>
	</Style>
	<Style id="branch117_part95_style">
		<LineStyle>
			<width>6.1467977009601205</width>
			<color>FF91ff23</color>
		</LineStyle>
	</Style>
	<Style id="branch117_part96_style">
		<LineStyle>
			<width>6.156578554861691</width>
			<color>FF91ff23</color>
		</LineStyle>
	</Style>
	<Style id="branch117_part97_style">
		<LineStyle>
			<width>6.166359408763262</width>
			<color>FF91ff23</color>
		</LineStyle>
	</Style>
	<Style id="branch117_part98_style">
		<LineStyle>
			<width>6.176140262664833</width>
			<color>FF91ff24</color>
		</LineStyle>
	</Style>
	<Style id="branch117_part99_style">
		<LineStyle>
			<width>6.185921116566404</width>
			<color>FF91ff24</color>
		</LineStyle>
	</Style>
	<Style id="branch117_part100_style">
		<LineStyle>
			<width>6.195701970467975</width>
			<color>FF91ff24</color>
		</LineStyle>
	</Style>
	<Style id="branch117_part101_style">
		<LineStyle>
			<width>6.205482824369547</width>
			<color>FF91ff24</color>
		</LineStyle>
	</Style>
	<Style id="branch117_part102_style">
		<LineStyle>
			<width>6.215263678271118</width>
			<color>FF91ff24</color>
		</LineStyle>
	</Style>
	<Style id="branch117_part103_style">
		<LineStyle>
			<width>6.225044532172689</width>
			<color>FF91ff24</color>
		</LineStyle>
	</Style>
	<Style id="branch117_part104_style">
		<LineStyle>
			<width>6.2348253860742595</width>
			<color>FF91ff24</color>
		</LineStyle>
	</Style>
	<Style id="branch117_part105_style">
		<LineStyle>
			<width>6.24460623997583</width>
			<color>FF91ff25</color>
		</LineStyle>
	</Style>
	<Style id="branch117_part106_style">
		<LineStyle>
			<width>6.254387093877401</width>
			<color>FF91ff25</color>
		</LineStyle>
	</Style>
	<Style id="branch117_part107_style">
		<LineStyle>
			<width>6.264167947778972</width>
			<color>FF91ff25</color>
		</LineStyle>
	</Style>
	<Style id="branch117_part108_style">
		<LineStyle>
			<width>6.273948801680543</width>
			<color>FF92ff25</color>
		</LineStyle>
	</Style>
	<Style id="branch117_part109_style">
		<LineStyle>
			<width>6.283729655582114</width>
			<color>FF92ff25</color>
		</LineStyle>
	</Style>
	<Style id="branch117_part110_style">
		<LineStyle>
			<width>6.293510509483685</width>
			<color>FF92ff25</color>
		</LineStyle>
	</Style>
	<Style id="branch117_part111_style">
		<LineStyle>
			<width>6.303291363385256</width>
			<color>FF92ff25</color>
		</LineStyle>
	</Style>
	<Style id="branch117_part112_style">
		<LineStyle>
			<width>6.313072217286827</width>
			<color>FF92ff25</color>
		</LineStyle>
	</Style>
	<Style id="branch117_part113_style">
		<LineStyle>
			<width>6.322853071188398</width>
			<color>FF92ff26</color>
		</LineStyle>
	</Style>
	<Style id="branch117_part114_style">
		<LineStyle>
			<width>6.332633925089969</width>
			<color>FF92ff26</color>
		</LineStyle>
	</Style>
	<Style id="branch117_part115_style">
		<LineStyle>
			<width>6.3424147789915395</width>
			<color>FF92ff26</color>
		</LineStyle>
	</Style>
	<Style id="branch117_part116_style">
		<LineStyle>
			<width>6.35219563289311</width>
			<color>FF92ff26</color>
		</LineStyle>
	</Style>
	<Style id="branch117_part117_style">
		<LineStyle>
			<width>6.361976486794681</width>
			<color>FF92ff26</color>
		</LineStyle>
	</Style>
	<Style id="branch117_part118_style">
		<LineStyle>
			<width>6.371757340696252</width>
			<color>FF92ff26</color>
		</LineStyle>
	</Style>
	<Style id="branch117_part119_style">
		<LineStyle>
			<width>6.381538194597823</width>
			<color>FF92ff26</color>
		</LineStyle>
	</Style>
	<Style id="branch117_part120_style">
		<LineStyle>
			<width>6.391319048499394</width>
			<color>FF92ff27</color>
		</LineStyle>
	</Style>
	<Style id="branch117_part121_style">
		<LineStyle>
			<width>6.401099902400965</width>
			<color>FF92ff27</color>
		</LineStyle>
	</Style>
	<Style id="branch117_part122_style">
		<LineStyle>
			<width>6.410880756302537</width>
			<color>FF92ff27</color>
		</LineStyle>
	</Style>
	<Style id="branch117_part123_style">
		<LineStyle>
			<width>6.420661610204108</width>
			<color>FF93ff27</color>
		</LineStyle>
	</Style>
	<Style id="branch117_part124_style">
		<LineStyle>
			<width>6.4304424641056785</width>
			<color>FF93ff27</color>
		</LineStyle>
	</Style>
	<Style id="branch117_part125_style">
		<LineStyle>
			<width>6.4402233180072495</width>
			<color>FF93ff27</color>
		</LineStyle>
	</Style>
	<Style id="branch117_part126_style">
		<LineStyle>
			<width>6.45000417190882</width>
			<color>FF93ff27</color>
		</LineStyle>
	</Style>
	<Style id="branch117_part127_style">
		<LineStyle>
			<width>6.459785025810391</width>
			<color>FF93ff27</color>
		</LineStyle>
	</Style>
	<Style id="branch117_part128_style">
		<LineStyle>
			<width>6.469565879711962</width>
			<color>FF93ff28</color>
		</LineStyle>
	</Style>
	<Style id="branch117_part129_style">
		<LineStyle>
			<width>6.479346733613533</width>
			<color>FF93ff28</color>
		</LineStyle>
	</Style>
	<Style id="branch117_part130_style">
		<LineStyle>
			<width>6.489127587515104</width>
			<color>FF93ff28</color>
		</LineStyle>
	</Style>
	<Style id="branch117_part131_style">
		<LineStyle>
			<width>6.498908441416675</width>
			<color>FF93ff28</color>
		</LineStyle>
	</Style>
	<Style id="branch117_part132_style">
		<LineStyle>
			<width>6.508689295318246</width>
			<color>FF93ff28</color>
		</LineStyle>
	</Style>
	<Style id="branch117_part133_style">
		<LineStyle>
			<width>6.518470149219817</width>
			<color>FF93ff28</color>
		</LineStyle>
	</Style>
	<Style id="branch117_part134_style">
		<LineStyle>
			<width>6.528251003121388</width>
			<color>FF93ff28</color>
		</LineStyle>
	</Style>
	<Style id="branch117_part135_style">
		<LineStyle>
			<width>6.538031857022959</width>
			<color>FF93ff28</color>
		</LineStyle>
	</Style>
	<Style id="branch117_part136_style">
		<LineStyle>
			<width>6.54781271092453</width>
			<color>FF93ff29</color>
		</LineStyle>
	</Style>
	<Style id="branch117_part137_style">
		<LineStyle>
			<width>6.557593564826101</width>
			<color>FF93ff29</color>
		</LineStyle>
	</Style>
	<Style id="branch117_part138_style">
		<LineStyle>
			<width>6.567374418727672</width>
			<color>FF94ff29</color>
		</LineStyle>
	</Style>
	<Style id="branch117_part139_style">
		<LineStyle>
			<width>6.577155272629243</width>
			<color>FF94ff29</color>
		</LineStyle>
	</Style>
	<Style id="branch117_part140_style">
		<LineStyle>
			<width>6.586936126530814</width>
			<color>FF94ff29</color>
		</LineStyle>
	</Style>
	<Style id="branch117_part141_style">
		<LineStyle>
			<width>6.596716980432385</width>
			<color>FF94ff29</color>
		</LineStyle>
	</Style>
	<Style id="branch117_part142_style">
		<LineStyle>
			<width>6.606497834333956</width>
			<color>FF94ff29</color>
		</LineStyle>
	</Style>
	<Style id="branch117_part143_style">
		<LineStyle>
			<width>6.616278688235527</width>
			<color>FF94ff2a</color>
		</LineStyle>
	</Style>
	<Style id="branch117_part144_style">
		<LineStyle>
			<width>6.626059542137098</width>
			<color>FF94ff2a</color>
		</LineStyle>
	</Style>
	<Style id="branch117_part145_style">
		<LineStyle>
			<width>6.6358403960386685</width>
			<color>FF94ff2a</color>
		</LineStyle>
	</Style>
	<Style id="branch117_part146_style">
		<LineStyle>
			<width>6.645621249940239</width>
			<color>FF94ff2a</color>
		</LineStyle>
	</Style>
	<Style id="branch117_part147_style">
		<LineStyle>
			<width>6.65540210384181</width>
			<color>FF94ff2a</color>
		</LineStyle>
	</Style>
	<Style id="branch117_part148_style">
		<LineStyle>
			<width>6.665182957743381</width>
			<color>FF94ff2a</color>
		</LineStyle>
	</Style>
	<Style id="branch117_part149_style">
		<LineStyle>
			<width>6.674963811644952</width>
			<color>FF94ff2a</color>
		</LineStyle>
	</Style>
	<Style id="branch117_part150_style">
		<LineStyle>
			<width>6.684744665546523</width>
			<color>FF94ff2a</color>
		</LineStyle>
	</Style>
	<Style id="branch117_part151_style">
		<LineStyle>
			<width>6.694525519448094</width>
			<color>FF94ff2b</color>
		</LineStyle>
	</Style>
	<Style id="branch117_part152_style">
		<LineStyle>
			<width>6.704306373349665</width>
			<color>FF94ff2b</color>
		</LineStyle>
	</Style>
	<Style id="branch117_part153_style">
		<LineStyle>
			<width>6.714087227251236</width>
			<color>FF95ff2b</color>
		</LineStyle>
	</Style>
	<Style id="branch117_part154_style">
		<LineStyle>
			<width>6.723868081152807</width>
			<color>FF95ff2b</color>
		</LineStyle>
	</Style>
	<Style id="branch117_part155_style">
		<LineStyle>
			<width>6.733648935054378</width>
			<color>FF95ff2b</color>
		</LineStyle>
	</Style>
	<Style id="branch117_part156_style">
		<LineStyle>
			<width>6.7434297889559485</width>
			<color>FF95ff2b</color>
		</LineStyle>
	</Style>
	<Style id="branch117_part157_style">
		<LineStyle>
			<width>6.753210642857519</width>
			<color>FF95ff2b</color>
		</LineStyle>
	</Style>
	<Style id="branch117_part158_style">
		<LineStyle>
			<width>6.76299149675909</width>
			<color>FF95ff2c</color>
		</LineStyle>
	</Style>
	<Style id="branch117_part159_style">
		<LineStyle>
			<width>6.772772350660661</width>
			<color>FF95ff2c</color>
		</LineStyle>
	</Style>
	<Style id="branch117_part160_style">
		<LineStyle>
			<width>6.782553204562232</width>
			<color>FF95ff2c</color>
		</LineStyle>
	</Style>
	<Style id="branch117_part161_style">
		<LineStyle>
			<width>6.792334058463803</width>
			<color>FF95ff2c</color>
		</LineStyle>
	</Style>
	<Style id="branch117_part162_style">
		<LineStyle>
			<width>6.802114912365374</width>
			<color>FF95ff2c</color>
		</LineStyle>
	</Style>
	<Style id="branch117_part163_style">
		<LineStyle>
			<width>6.811895766266945</width>
			<color>FF95ff2c</color>
		</LineStyle>
	</Style>
	<Style id="branch117_part164_style">
		<LineStyle>
			<width>6.821676620168516</width>
			<color>FF95ff2c</color>
		</LineStyle>
	</Style>
	<Style id="branch117_part165_style">
		<LineStyle>
			<width>6.831457474070087</width>
			<color>FF95ff2c</color>
		</LineStyle>
	</Style>
	<Style id="branch117_part166_style">
		<LineStyle>
			<width>6.8412383279716575</width>
			<color>FF95ff2d</color>
		</LineStyle>
	</Style>
	<Style id="branch117_part167_style">
		<LineStyle>
			<width>6.851019181873229</width>
			<color>FF95ff2d</color>
		</LineStyle>
	</Style>
	<Style id="branch117_part168_style">
		<LineStyle>
			<width>6.8608000357748</width>
			<color>FF96ff2d</color>
		</LineStyle>
	</Style>
	<Style id="branch117_part169_style">
		<LineStyle>
			<width>6.870580889676371</width>
			<color>FF96ff2d</color>
		</LineStyle>
	</Style>
	<Style id="branch117_part170_style">
		<LineStyle>
			<width>6.880361743577942</width>
			<color>FF96ff2d</color>
		</LineStyle>
	</Style>
	<Style id="branch117_part171_style">
		<LineStyle>
			<width>6.890142597479513</width>
			<color>FF96ff2d</color>
		</LineStyle>
	</Style>
	<Style id="branch117_part172_style">
		<LineStyle>
			<width>6.899923451381084</width>
			<color>FF96ff2d</color>
		</LineStyle>
	</Style>
	<Style id="branch117_part173_style">
		<LineStyle>
			<width>6.909704305282655</width>
			<color>FF96ff2e</color>
		</LineStyle>
	</Style>
	<Style id="branch117_part174_style">
		<LineStyle>
			<width>6.919485159184226</width>
			<color>FF96ff2e</color>
		</LineStyle>
	</Style>
	<Style id="branch117_part175_style">
		<LineStyle>
			<width>6.929266013085797</width>
			<color>FF96ff2e</color>
		</LineStyle>
	</Style>
	<Style id="branch117_part176_style">
		<LineStyle>
			<width>6.9390468669873675</width>
			<color>FF96ff2e</color>
		</LineStyle>
	</Style>
	<Style id="branch117_part177_style">
		<LineStyle>
			<width>6.948827720888938</width>
			<color>FF96ff2e</color>
		</LineStyle>
	</Style>
	<Style id="branch117_part178_style">
		<LineStyle>
			<width>6.958608574790509</width>
			<color>FF96ff2e</color>
		</LineStyle>
	</Style>
	<Style id="branch117_part179_style">
		<LineStyle>
			<width>6.96838942869208</width>
			<color>FF96ff2e</color>
		</LineStyle>
	</Style>
	<Style id="branch117_part180_style">
		<LineStyle>
			<width>6.978170282593651</width>
			<color>FF96ff2e</color>
		</LineStyle>
	</Style>
	<Style id="branch117_part181_style">
		<LineStyle>
			<width>6.987951136495222</width>
			<color>FF96ff2f</color>
		</LineStyle>
	</Style>
	<Style id="branch117_part182_style">
		<LineStyle>
			<width>6.997731990396793</width>
			<color>FF96ff2f</color>
		</LineStyle>
	</Style>
	<Style id="branch117_part183_style">
		<LineStyle>
			<width>7.007512844298364</width>
			<color>FF97ff2f</color>
		</LineStyle>
	</Style>
	<Style id="branch117_part184_style">
		<LineStyle>
			<width>7.017293698199935</width>
			<color>FF97ff2f</color>
		</LineStyle>
	</Style>
	<Style id="branch117_part185_style">
		<LineStyle>
			<width>7.027074552101506</width>
			<color>FF97ff2f</color>
		</LineStyle>
	</Style>
	<Style id="branch117_part186_style">
		<LineStyle>
			<width>7.036855406003077</width>
			<color>FF97ff2f</color>
		</LineStyle>
	</Style>
	<Style id="branch117_part187_style">
		<LineStyle>
			<width>7.0466362599046475</width>
			<color>FF97ff2f</color>
		</LineStyle>
	</Style>
	<Style id="branch117_part188_style">
		<LineStyle>
			<width>7.056417113806218</width>
			<color>FF97ff2f</color>
		</LineStyle>
	</Style>
	<Style id="branch117_part189_style">
		<LineStyle>
			<width>7.066197967707789</width>
			<color>FF97ff30</color>
		</LineStyle>
	</Style>
	<Style id="branch117_part190_style">
		<LineStyle>
			<width>7.07597882160936</width>
			<color>FF97ff30</color>
		</LineStyle>
	</Style>
	<Style id="branch117_part191_style">
		<LineStyle>
			<width>7.085759675510931</width>
			<color>FF97ff30</color>
		</LineStyle>
	</Style>
	<Style id="branch117_part192_style">
		<LineStyle>
			<width>7.095540529412502</width>
			<color>FF97ff30</color>
		</LineStyle>
	</Style>
	<Style id="branch117_part193_style">
		<LineStyle>
			<width>7.105321383314074</width>
			<color>FF97ff30</color>
		</LineStyle>
	</Style>
	<Style id="branch117_part194_style">
		<LineStyle>
			<width>7.115102237215645</width>
			<color>FF97ff30</color>
		</LineStyle>
	</Style>
	<Style id="branch117_part195_style">
		<LineStyle>
			<width>7.124883091117216</width>
			<color>FF97ff30</color>
		</LineStyle>
	</Style>
	<Style id="branch117_part196_style">
		<LineStyle>
			<width>7.1346639450187865</width>
			<color>FF97ff31</color>
		</LineStyle>
	</Style>
	<Style id="branch117_part197_style">
		<LineStyle>
			<width>7.144444798920357</width>
			<color>FF97ff31</color>
		</LineStyle>
	</Style>
	<Style id="branch117_part198_style">
		<LineStyle>
			<width>7.154225652821928</width>
			<color>FF97ff31</color>
		</LineStyle>
	</Style>
	<Style id="branch117_part199_style">
		<LineStyle>
			<width>7.164006506723499</width>
			<color>FF98ff31</color>
		</LineStyle>
	</Style>
	<Style id="branch117_part200_style">
		<LineStyle>
			<width>7.17378736062507</width>
			<color>FF98ff31</color>
		</LineStyle>
	</Style>
	<Style id="branch117_part201_style">
		<LineStyle>
			<width>7.183568214526641</width>
			<color>FF98ff31</color>
		</LineStyle>
	</Style>
	<Style id="branch117_part202_style">
		<LineStyle>
			<width>7.193349068428212</width>
			<color>FF98ff31</color>
		</LineStyle>
	</Style>
	<Style id="branch117_part203_style">
		<LineStyle>
			<width>7.203129922329783</width>
			<color>FF98ff31</color>
		</LineStyle>
	</Style>
	<Style id="branch117_part204_style">
		<LineStyle>
			<width>7.212910776231354</width>
			<color>FF98ff32</color>
		</LineStyle>
	</Style>
	<Style id="branch117_part205_style">
		<LineStyle>
			<width>7.222691630132925</width>
			<color>FF98ff32</color>
		</LineStyle>
	</Style>
	<Style id="branch117_part206_style">
		<LineStyle>
			<width>7.232472484034496</width>
			<color>FF98ff32</color>
		</LineStyle>
	</Style>
	<Style id="branch117_part207_style">
		<LineStyle>
			<width>7.2422533379360665</width>
			<color>FF98ff32</color>
		</LineStyle>
	</Style>
	<Style id="branch117_part208_style">
		<LineStyle>
			<width>7.252034191837637</width>
			<color>FF98ff32</color>
		</LineStyle>
	</Style>
	<Style id="branch117_part209_style">
		<LineStyle>
			<width>7.261815045739208</width>
			<color>FF98ff32</color>
		</LineStyle>
	</Style>
	<Style id="branch117_part210_style">
		<LineStyle>
			<width>7.271595899640779</width>
			<color>FF98ff32</color>
		</LineStyle>
	</Style>
	<Style id="branch117_part211_style">
		<LineStyle>
			<width>7.28137675354235</width>
			<color>FF98ff33</color>
		</LineStyle>
	</Style>
	<Style id="branch117_part212_style">
		<LineStyle>
			<width>7.291157607443921</width>
			<color>FF98ff33</color>
		</LineStyle>
	</Style>
	<Style id="branch117_part213_style">
		<LineStyle>
			<width>7.300938461345492</width>
			<color>FF98ff33</color>
		</LineStyle>
	</Style>
	<Style id="branch117_part214_style">
		<LineStyle>
			<width>7.310719315247063</width>
			<color>FF99ff33</color>
		</LineStyle>
	</Style>
	<Style id="branch117_part215_style">
		<LineStyle>
			<width>7.320500169148634</width>
			<color>FF99ff33</color>
		</LineStyle>
	</Style>
	<Style id="branch117_part216_style">
		<LineStyle>
			<width>7.330281023050205</width>
			<color>FF99ff33</color>
		</LineStyle>
	</Style>
	<Style id="branch138_part1_style">
		<LineStyle>
			<width>6.834462686298185</width>
			<color>FFb9ff74</color>
		</LineStyle>
	</Style>
	<Style id="branch138_part2_style">
		<LineStyle>
			<width>6.914667771990845</width>
			<color>FFbaff75</color>
		</LineStyle>
	</Style>
	<Style id="branch138_part3_style">
		<LineStyle>
			<width>6.994872857683505</width>
			<color>FFbaff76</color>
		</LineStyle>
	</Style>
	<Style id="branch138_part4_style">
		<LineStyle>
			<width>7.075077943376165</width>
			<color>FFbaff76</color>
		</LineStyle>
	</Style>
	<Style id="branch138_part5_style">
		<LineStyle>
			<width>7.1552830290688245</width>
			<color>FFbbff77</color>
		</LineStyle>
	</Style>
	<Style id="branch138_part6_style">
		<LineStyle>
			<width>7.235488114761484</width>
			<color>FFbbff78</color>
		</LineStyle>
	</Style>
	<Style id="branch138_part7_style">
		<LineStyle>
			<width>7.3156932004541435</width>
			<color>FFbcff79</color>
		</LineStyle>
	</Style>
	<Style id="branch138_part8_style">
		<LineStyle>
			<width>7.395898286146804</width>
			<color>FFbcff7a</color>
		</LineStyle>
	</Style>
	<Style id="branch138_part9_style">
		<LineStyle>
			<width>7.476103371839463</width>
			<color>FFbdff7b</color>
		</LineStyle>
	</Style>
	<Style id="branch138_part10_style">
		<LineStyle>
			<width>7.556308457532124</width>
			<color>FFbdff7c</color>
		</LineStyle>
	</Style>
	<Style id="branch138_part11_style">
		<LineStyle>
			<width>7.636513543224783</width>
			<color>FFbeff7d</color>
		</LineStyle>
	</Style>
	<Style id="branch138_part12_style">
		<LineStyle>
			<width>7.716718628917443</width>
			<color>FFbeff7e</color>
		</LineStyle>
	</Style>
	<Style id="branch138_part13_style">
		<LineStyle>
			<width>7.796923714610103</width>
			<color>FFbfff7f</color>
		</LineStyle>
	</Style>
	<Style id="branch138_part14_style">
		<LineStyle>
			<width>7.8771288003027635</width>
			<color>FFbfff80</color>
		</LineStyle>
	</Style>
	<Style id="branch138_part15_style">
		<LineStyle>
			<width>7.957333885995423</width>
			<color>FFc0ff81</color>
		</LineStyle>
	</Style>
	<Style id="branch138_part16_style">
		<LineStyle>
			<width>8.037538971688083</width>
			<color>FFc0ff81</color>
		</LineStyle>
	</Style>
	<Style id="branch138_part17_style">
		<LineStyle>
			<width>8.117744057380742</width>
			<color>FFc0ff82</color>
		</LineStyle>
	</Style>
	<Style id="branch138_part18_style">
		<LineStyle>
			<width>8.197949143073402</width>
			<color>FFc1ff83</color>
		</LineStyle>
	</Style>
	<Style id="branch138_part19_style">
		<LineStyle>
			<width>8.278154228766063</width>
			<color>FFc1ff84</color>
		</LineStyle>
	</Style>
	<Style id="branch138_part20_style">
		<LineStyle>
			<width>8.35835931445872</width>
			<color>FFc2ff85</color>
		</LineStyle>
	</Style>
	<Style id="branch138_part21_style">
		<LineStyle>
			<width>8.438564400151382</width>
			<color>FFc2ff86</color>
		</LineStyle>
	</Style>
	<Style id="branch138_part22_style">
		<LineStyle>
			<width>8.518769485844041</width>
			<color>FFc3ff87</color>
		</LineStyle>
	</Style>
	<Style id="branch138_part23_style">
		<LineStyle>
			<width>8.5989745715367</width>
			<color>FFc3ff88</color>
		</LineStyle>
	</Style>
	<Style id="branch138_part24_style">
		<LineStyle>
			<width>8.67917965722936</width>
			<color>FFc4ff89</color>
		</LineStyle>
	</Style>
	<Style id="branch138_part25_style">
		<LineStyle>
			<width>8.75938474292202</width>
			<color>FFc4ff8a</color>
		</LineStyle>
	</Style>
	<Style id="branch138_part26_style">
		<LineStyle>
			<width>8.839589828614681</width>
			<color>FFc5ff8b</color>
		</LineStyle>
	</Style>
	<Style id="branch138_part27_style">
		<LineStyle>
			<width>8.91979491430734</width>
			<color>FFc5ff8b</color>
		</LineStyle>
	</Style>
	<Style id="branch138_part28_style">
		<LineStyle>
			<width>9.0</width>
			<color>FFc5ff8c</color>
		</LineStyle>
	</Style>
	<Style id="branch161_part1_style">
		<LineStyle>
			<width>8.881050041017229</width>
			<color>FF8bff18</color>
		</LineStyle>
	</Style>
	<Style id="branch161_part2_style">
		<LineStyle>
			<width>8.904840032813782</width>
			<color>FF8bff18</color>
		</LineStyle>
	</Style>
	<Style id="branch161_part3_style">
		<LineStyle>
			<width>8.928630024610337</width>
			<color>FF8bff19</color>
		</LineStyle>
	</Style>
	<Style id="branch161_part4_style">
		<LineStyle>
			<width>8.95242001640689</width>
			<color>FF8cff19</color>
		</LineStyle>
	</Style>
	<Style id="branch161_part5_style">
		<LineStyle>
			<width>8.976210008203445</width>
			<color>FF8cff1a</color>
		</LineStyle>
	</Style>
	<Style id="branch161_part6_style">
		<LineStyle>
			<width>9.0</width>
			<color>FF8cff1b</color>
		</LineStyle>
	</Style>
	<Style id="branch163_part1_style">
		<LineStyle>
			<width>6.434219602433059</width>
			<color>FFa2ff45</color>
		</LineStyle>
	</Style>
	<Style id="branch163_part2_style">
		<LineStyle>
			<width>6.469367279112058</width>
			<color>FFa2ff45</color>
		</LineStyle>
	</Style>
	<Style id="branch163_part3_style">
		<LineStyle>
			<width>6.504514955791057</width>
			<color>FFa2ff45</color>
		</LineStyle>
	</Style>
	<Style id="branch163_part4_style">
		<LineStyle>
			<width>6.539662632470057</width>
			<color>FFa2ff45</color>
		</LineStyle>
	</Style>
	<Style id="branch163_part5_style">
		<LineStyle>
			<width>6.574810309149056</width>
			<color>FFa2ff45</color>
		</LineStyle>
	</Style>
	<Style id="branch163_part6_style">
		<LineStyle>
			<width>6.609957985828055</width>
			<color>FFa2ff45</color>
		</LineStyle>
	</Style>
	<Style id="branch163_part7_style">
		<LineStyle>
			<width>6.645105662507055</width>
			<color>FFa2ff46</color>
		</LineStyle>
	</Style>
	<Style id="branch163_part8_style">
		<LineStyle>
			<width>6.680253339186054</width>
			<color>FFa2ff46</color>
		</LineStyle>
	</Style>
	<Style id="branch163_part9_style">
		<LineStyle>
			<width>6.715401015865052</width>
			<color>FFa2ff46</color>
		</LineStyle>
	</Style>
	<Style id="branch163_part10_style">
		<LineStyle>
			<width>6.7505486925440525</width>
			<color>FFa2ff46</color>
		</LineStyle>
	</Style>
	<Style id="branch163_part11_style">
		<LineStyle>
			<width>6.785696369223051</width>
			<color>FFa2ff46</color>
		</LineStyle>
	</Style>
	<Style id="branch163_part12_style">
		<LineStyle>
			<width>6.82084404590205</width>
			<color>FFa2ff46</color>
		</LineStyle>
	</Style>
	<Style id="branch163_part13_style">
		<LineStyle>
			<width>6.85599172258105</width>
			<color>FFa2ff46</color>
		</LineStyle>
	</Style>
	<Style id="branch163_part14_style">
		<LineStyle>
			<width>6.891139399260049</width>
			<color>FFa2ff46</color>
		</LineStyle>
	</Style>
	<Style id="branch163_part15_style">
		<LineStyle>
			<width>6.926287075939047</width>
			<color>FFa2ff46</color>
		</LineStyle>
	</Style>
	<Style id="branch163_part16_style">
		<LineStyle>
			<width>6.961434752618048</width>
			<color>FFa2ff46</color>
		</LineStyle>
	</Style>
	<Style id="branch163_part17_style">
		<LineStyle>
			<width>6.996582429297046</width>
			<color>FFa2ff46</color>
		</LineStyle>
	</Style>
	<Style id="branch163_part18_style">
		<LineStyle>
			<width>7.031730105976045</width>
			<color>FFa2ff47</color>
		</LineStyle>
	</Style>
	<Style id="branch163_part19_style">
		<LineStyle>
			<width>7.066877782655045</width>
			<color>FFa2ff47</color>
		</LineStyle>
	</Style>
	<Style id="branch163_part20_style">
		<LineStyle>
			<width>7.102025459334044</width>
			<color>FFa3ff47</color>
		</LineStyle>
	</Style>
	<Style id="branch163_part21_style">
		<LineStyle>
			<width>7.137173136013043</width>
			<color>FFa3ff47</color>
		</LineStyle>
	</Style>
	<Style id="branch163_part22_style">
		<LineStyle>
			<width>7.172320812692043</width>
			<color>FFa3ff47</color>
		</LineStyle>
	</Style>
	<Style id="branch163_part23_style">
		<LineStyle>
			<width>7.207468489371042</width>
			<color>FFa3ff47</color>
		</LineStyle>
	</Style>
	<Style id="branch163_part24_style">
		<LineStyle>
			<width>7.24261616605004</width>
			<color>FFa3ff47</color>
		</LineStyle>
	</Style>
	<Style id="branch163_part25_style">
		<LineStyle>
			<width>7.27776384272904</width>
			<color>FFa3ff47</color>
		</LineStyle>
	</Style>
	<Style id="branch163_part26_style">
		<LineStyle>
			<width>7.31291151940804</width>
			<color>FFa3ff47</color>
		</LineStyle>
	</Style>
	<Style id="branch163_part27_style">
		<LineStyle>
			<width>7.348059196087038</width>
			<color>FFa3ff47</color>
		</LineStyle>
	</Style>
	<Style id="branch163_part28_style">
		<LineStyle>
			<width>7.383206872766037</width>
			<color>FFa3ff47</color>
		</LineStyle>
	</Style>
	<Style id="branch163_part29_style">
		<LineStyle>
			<width>7.418354549445037</width>
			<color>FFa3ff48</color>
		</LineStyle>
	</Style>
	<Style id="branch163_part30_style">
		<LineStyle>
			<width>7.453502226124035</width>
			<color>FFa3ff48</color>
		</LineStyle>
	</Style>
	<Style id="branch163_part31_style">
		<LineStyle>
			<width>7.488649902803035</width>
			<color>FFa3ff48</color>
		</LineStyle>
	</Style>
	<Style id="branch163_part32_style">
		<LineStyle>
			<width>7.523797579482034</width>
			<color>FFa3ff48</color>
		</LineStyle>
	</Style>
	<Style id="branch163_part33_style">
		<LineStyle>
			<width>7.558945256161033</width>
			<color>FFa3ff48</color>
		</LineStyle>
	</Style>
	<Style id="branch163_part34_style">
		<LineStyle>
			<width>7.594092932840033</width>
			<color>FFa3ff48</color>
		</LineStyle>
	</Style>
	<Style id="branch163_part35_style">
		<LineStyle>
			<width>7.629240609519032</width>
			<color>FFa3ff48</color>
		</LineStyle>
	</Style>
	<Style id="branch163_part36_style">
		<LineStyle>
			<width>7.664388286198031</width>
			<color>FFa3ff48</color>
		</LineStyle>
	</Style>
	<Style id="branch163_part37_style">
		<LineStyle>
			<width>7.699535962877031</width>
			<color>FFa3ff48</color>
		</LineStyle>
	</Style>
	<Style id="branch163_part38_style">
		<LineStyle>
			<width>7.734683639556029</width>
			<color>FFa3ff48</color>
		</LineStyle>
	</Style>
	<Style id="branch163_part39_style">
		<LineStyle>
			<width>7.769831316235029</width>
			<color>FFa3ff48</color>
		</LineStyle>
	</Style>
	<Style id="branch163_part40_style">
		<LineStyle>
			<width>7.804978992914028</width>
			<color>FFa3ff48</color>
		</LineStyle>
	</Style>
	<Style id="branch163_part41_style">
		<LineStyle>
			<width>7.840126669593026</width>
			<color>FFa3ff49</color>
		</LineStyle>
	</Style>
	<Style id="branch163_part42_style">
		<LineStyle>
			<width>7.875274346272026</width>
			<color>FFa3ff49</color>
		</LineStyle>
	</Style>
	<Style id="branch163_part43_style">
		<LineStyle>
			<width>7.910422022951026</width>
			<color>FFa4ff49</color>
		</LineStyle>
	</Style>
	<Style id="branch163_part44_style">
		<LineStyle>
			<width>7.945569699630024</width>
			<color>FFa4ff49</color>
		</LineStyle>
	</Style>
	<Style id="branch163_part45_style">
		<LineStyle>
			<width>7.980717376309023</width>
			<color>FFa4ff49</color>
		</LineStyle>
	</Style>
	<Style id="branch163_part46_style">
		<LineStyle>
			<width>8.015865052988023</width>
			<color>FFa4ff49</color>
		</LineStyle>
	</Style>
	<Style id="branch163_part47_style">
		<LineStyle>
			<width>8.051012729667022</width>
			<color>FFa4ff49</color>
		</LineStyle>
	</Style>
	<Style id="branch163_part48_style">
		<LineStyle>
			<width>8.086160406346021</width>
			<color>FFa4ff49</color>
		</LineStyle>
	</Style>
	<Style id="branch163_part49_style">
		<LineStyle>
			<width>8.12130808302502</width>
			<color>FFa4ff49</color>
		</LineStyle>
	</Style>
	<Style id="branch163_part50_style">
		<LineStyle>
			<width>8.15645575970402</width>
			<color>FFa4ff49</color>
		</LineStyle>
	</Style>
	<Style id="branch163_part51_style">
		<LineStyle>
			<width>8.19160343638302</width>
			<color>FFa4ff49</color>
		</LineStyle>
	</Style>
	<Style id="branch163_part52_style">
		<LineStyle>
			<width>8.226751113062019</width>
			<color>FFa4ff4a</color>
		</LineStyle>
	</Style>
	<Style id="branch163_part53_style">
		<LineStyle>
			<width>8.261898789741018</width>
			<color>FFa4ff4a</color>
		</LineStyle>
	</Style>
	<Style id="branch163_part54_style">
		<LineStyle>
			<width>8.297046466420015</width>
			<color>FFa4ff4a</color>
		</LineStyle>
	</Style>
	<Style id="branch163_part55_style">
		<LineStyle>
			<width>8.332194143099017</width>
			<color>FFa4ff4a</color>
		</LineStyle>
	</Style>
	<Style id="branch163_part56_style">
		<LineStyle>
			<width>8.367341819778016</width>
			<color>FFa4ff4a</color>
		</LineStyle>
	</Style>
	<Style id="branch163_part57_style">
		<LineStyle>
			<width>8.402489496457013</width>
			<color>FFa4ff4a</color>
		</LineStyle>
	</Style>
	<Style id="branch163_part58_style">
		<LineStyle>
			<width>8.437637173136013</width>
			<color>FFa4ff4a</color>
		</LineStyle>
	</Style>
	<Style id="branch163_part59_style">
		<LineStyle>
			<width>8.472784849815012</width>
			<color>FFa4ff4a</color>
		</LineStyle>
	</Style>
	<Style id="branch163_part60_style">
		<LineStyle>
			<width>8.507932526494011</width>
			<color>FFa4ff4a</color>
		</LineStyle>
	</Style>
	<Style id="branch163_part61_style">
		<LineStyle>
			<width>8.54308020317301</width>
			<color>FFa4ff4a</color>
		</LineStyle>
	</Style>
	<Style id="branch163_part62_style">
		<LineStyle>
			<width>8.57822787985201</width>
			<color>FFa4ff4a</color>
		</LineStyle>
	</Style>
	<Style id="branch163_part63_style">
		<LineStyle>
			<width>8.61337555653101</width>
			<color>FFa4ff4b</color>
		</LineStyle>
	</Style>
	<Style id="branch163_part64_style">
		<LineStyle>
			<width>8.648523233210009</width>
			<color>FFa4ff4b</color>
		</LineStyle>
	</Style>
	<Style id="branch163_part65_style">
		<LineStyle>
			<width>8.683670909889008</width>
			<color>FFa4ff4b</color>
		</LineStyle>
	</Style>
	<Style id="branch163_part66_style">
		<LineStyle>
			<width>8.718818586568005</width>
			<color>FFa5ff4b</color>
		</LineStyle>
	</Style>
	<Style id="branch163_part67_style">
		<LineStyle>
			<width>8.753966263247005</width>
			<color>FFa5ff4b</color>
		</LineStyle>
	</Style>
	<Style id="branch163_part68_style">
		<LineStyle>
			<width>8.789113939926006</width>
			<color>FFa5ff4b</color>
		</LineStyle>
	</Style>
	<Style id="branch163_part69_style">
		<LineStyle>
			<width>8.824261616605003</width>
			<color>FFa5ff4b</color>
		</LineStyle>
	</Style>
	<Style id="branch163_part70_style">
		<LineStyle>
			<width>8.859409293284003</width>
			<color>FFa5ff4b</color>
		</LineStyle>
	</Style>
	<Style id="branch163_part71_style">
		<LineStyle>
			<width>8.894556969963002</width>
			<color>FFa5ff4b</color>
		</LineStyle>
	</Style>
	<Style id="branch163_part72_style">
		<LineStyle>
			<width>8.929704646642001</width>
			<color>FFa5ff4b</color>
		</LineStyle>
	</Style>
	<Style id="branch163_part73_style">
		<LineStyle>
			<width>8.964852323321</width>
			<color>FFa5ff4b</color>
		</LineStyle>
	</Style>
	<Style id="branch163_part74_style">
		<LineStyle>
			<width>9.0</width>
			<color>FFa5ff4b</color>
		</LineStyle>
	</Style>
	<Style id="branch173_part1_style">
		<LineStyle>
			<width>8.90053149452855</width>
			<color>FF84ff0a</color>
		</LineStyle>
	</Style>
	<Style id="branch173_part2_style">
		<LineStyle>
			<width>8.899862302950757</width>
			<color>FF84ff0b</color>
		</LineStyle>
	</Style>
	<Style id="branch173_part3_style">
		<LineStyle>
			<width>8.899193111372963</width>
			<color>FF85ff0b</color>
		</LineStyle>
	</Style>
	<Style id="branch173_part4_style">
		<LineStyle>
			<width>8.898523919795167</width>
			<color>FF85ff0c</color>
		</LineStyle>
	</Style>
	<Style id="branch173_part5_style">
		<LineStyle>
			<width>8.897854728217371</width>
			<color>FF85ff0c</color>
		</LineStyle>
	</Style>
	<Style id="branch173_part6_style">
		<LineStyle>
			<width>8.897185536639576</width>
			<color>FF85ff0d</color>
		</LineStyle>
	</Style>
	<Style id="branch173_part7_style">
		<LineStyle>
			<width>8.896516345061782</width>
			<color>FF86ff0d</color>
		</LineStyle>
	</Style>
	<Style id="branch173_part8_style">
		<LineStyle>
			<width>8.895847153483986</width>
			<color>FF86ff0e</color>
		</LineStyle>
	</Style>
	<Style id="branch173_part9_style">
		<LineStyle>
			<width>8.89517796190619</width>
			<color>FF86ff0f</color>
		</LineStyle>
	</Style>
	<Style id="branch173_part10_style">
		<LineStyle>
			<width>8.894508770328397</width>
			<color>FF87ff0f</color>
		</LineStyle>
	</Style>
	<Style id="branch173_part11_style">
		<LineStyle>
			<width>8.893839578750601</width>
			<color>FF87ff10</color>
		</LineStyle>
	</Style>
	<Style id="branch173_part12_style">
		<LineStyle>
			<width>8.893170387172805</width>
			<color>FF87ff10</color>
		</LineStyle>
	</Style>
	<Style id="branch173_part13_style">
		<LineStyle>
			<width>8.892501195595012</width>
			<color>FF88ff11</color>
		</LineStyle>
	</Style>
	<Style id="branch173_part14_style">
		<LineStyle>
			<width>8.891832004017216</width>
			<color>FF88ff12</color>
		</LineStyle>
	</Style>
	<Style id="branch173_part15_style">
		<LineStyle>
			<width>8.891162812439422</width>
			<color>FF88ff12</color>
		</LineStyle>
	</Style>
	<Style id="branch173_part16_style">
		<LineStyle>
			<width>8.890493620861626</width>
			<color>FF88ff13</color>
		</LineStyle>
	</Style>
	<Style id="branch173_part17_style">
		<LineStyle>
			<width>8.88982442928383</width>
			<color>FF89ff13</color>
		</LineStyle>
	</Style>
	<Style id="branch173_part18_style">
		<LineStyle>
			<width>8.889155237706035</width>
			<color>FF89ff14</color>
		</LineStyle>
	</Style>
	<Style id="branch173_part19_style">
		<LineStyle>
			<width>8.888486046128241</width>
			<color>FF89ff14</color>
		</LineStyle>
	</Style>
	<Style id="branch173_part20_style">
		<LineStyle>
			<width>8.887816854550445</width>
			<color>FF8aff15</color>
		</LineStyle>
	</Style>
	<Style id="branch173_part21_style">
		<LineStyle>
			<width>8.887147662972652</width>
			<color>FF8aff16</color>
		</LineStyle>
	</Style>
	<Style id="branch173_part22_style">
		<LineStyle>
			<width>8.886478471394856</width>
			<color>FF8aff16</color>
		</LineStyle>
	</Style>
	<Style id="branch173_part23_style">
		<LineStyle>
			<width>8.88580927981706</width>
			<color>FF8aff17</color>
		</LineStyle>
	</Style>
	<Style id="branch173_part24_style">
		<LineStyle>
			<width>8.885140088239265</width>
			<color>FF8bff17</color>
		</LineStyle>
	</Style>
	<Style id="branch173_part25_style">
		<LineStyle>
			<width>8.88447089666147</width>
			<color>FF8bff18</color>
		</LineStyle>
	</Style>
	<Style id="branch173_part26_style">
		<LineStyle>
			<width>8.883801705083677</width>
			<color>FF8bff19</color>
		</LineStyle>
	</Style>
	<Style id="branch177_part1_style">
		<LineStyle>
			<width>6.984993997599039</width>
			<color>FF8bff19</color>
		</LineStyle>
	</Style>
	<Style id="branch177_part2_style">
		<LineStyle>
			<width>7.656662665066026</width>
			<color>FF8cff1a</color>
		</LineStyle>
	</Style>
	<Style id="branch177_part3_style">
		<LineStyle>
			<width>8.328331332533013</width>
			<color>FF8dff1c</color>
		</LineStyle>
	</Style>
	<Style id="branch177_part4_style">
		<LineStyle>
			<width>9.0</width>
			<color>FF8eff1e</color>
		</LineStyle>
	</Style>
	<Style id="branch183_part1_style">
		<LineStyle>
			<width>6.307198692215579</width>
			<color>FF95ff2b</color>
		</LineStyle>
	</Style>
	<Style id="branch183_part2_style">
		<LineStyle>
			<width>6.325412796942491</width>
			<color>FF95ff2c</color>
		</LineStyle>
	</Style>
	<Style id="branch183_part3_style">
		<LineStyle>
			<width>6.343626901669403</width>
			<color>FF95ff2c</color>
		</LineStyle>
	</Style>
	<Style id="branch183_part4_style">
		<LineStyle>
			<width>6.361841006396316</width>
			<color>FF95ff2d</color>
		</LineStyle>
	</Style>
	<Style id="branch183_part5_style">
		<LineStyle>
			<width>6.380055111123227</width>
			<color>FF96ff2d</color>
		</LineStyle>
	</Style>
	<Style id="branch183_part6_style">
		<LineStyle>
			<width>6.3982692158501395</width>
			<color>FF96ff2e</color>
		</LineStyle>
	</Style>
	<Style id="branch183_part7_style">
		<LineStyle>
			<width>6.4164833205770515</width>
			<color>FF96ff2e</color>
		</LineStyle>
	</Style>
	<Style id="branch183_part8_style">
		<LineStyle>
			<width>6.434697425303963</width>
			<color>FF96ff2e</color>
		</LineStyle>
	</Style>
	<Style id="branch183_part9_style">
		<LineStyle>
			<width>6.4529115300308755</width>
			<color>FF97ff2f</color>
		</LineStyle>
	</Style>
	<Style id="branch183_part10_style">
		<LineStyle>
			<width>6.4711256347577875</width>
			<color>FF97ff2f</color>
		</LineStyle>
	</Style>
	<Style id="branch183_part11_style">
		<LineStyle>
			<width>6.489339739484699</width>
			<color>FF97ff30</color>
		</LineStyle>
	</Style>
	<Style id="branch183_part12_style">
		<LineStyle>
			<width>6.507553844211611</width>
			<color>FF97ff30</color>
		</LineStyle>
	</Style>
	<Style id="branch183_part13_style">
		<LineStyle>
			<width>6.525767948938524</width>
			<color>FF97ff31</color>
		</LineStyle>
	</Style>
	<Style id="branch183_part14_style">
		<LineStyle>
			<width>6.543982053665435</width>
			<color>FF98ff31</color>
		</LineStyle>
	</Style>
	<Style id="branch183_part15_style">
		<LineStyle>
			<width>6.562196158392347</width>
			<color>FF98ff32</color>
		</LineStyle>
	</Style>
	<Style id="branch183_part16_style">
		<LineStyle>
			<width>6.58041026311926</width>
			<color>FF98ff32</color>
		</LineStyle>
	</Style>
	<Style id="branch183_part17_style">
		<LineStyle>
			<width>6.598624367846171</width>
			<color>FF98ff33</color>
		</LineStyle>
	</Style>
	<Style id="branch183_part18_style">
		<LineStyle>
			<width>6.616838472573084</width>
			<color>FF99ff33</color>
		</LineStyle>
	</Style>
	<Style id="branch183_part19_style">
		<LineStyle>
			<width>6.635052577299996</width>
			<color>FF99ff34</color>
		</LineStyle>
	</Style>
	<Style id="branch183_part20_style">
		<LineStyle>
			<width>6.653266682026907</width>
			<color>FF99ff34</color>
		</LineStyle>
	</Style>
	<Style id="branch183_part21_style">
		<LineStyle>
			<width>6.67148078675382</width>
			<color>FF99ff35</color>
		</LineStyle>
	</Style>
	<Style id="branch183_part22_style">
		<LineStyle>
			<width>6.689694891480732</width>
			<color>FF9aff35</color>
		</LineStyle>
	</Style>
	<Style id="branch183_part23_style">
		<LineStyle>
			<width>6.707908996207644</width>
			<color>FF9aff35</color>
		</LineStyle>
	</Style>
	<Style id="branch183_part24_style">
		<LineStyle>
			<width>6.726123100934556</width>
			<color>FF9aff36</color>
		</LineStyle>
	</Style>
	<Style id="branch183_part25_style">
		<LineStyle>
			<width>6.744337205661468</width>
			<color>FF9aff36</color>
		</LineStyle>
	</Style>
	<Style id="branch183_part26_style">
		<LineStyle>
			<width>6.76255131038838</width>
			<color>FF9bff37</color>
		</LineStyle>
	</Style>
	<Style id="branch187_part1_style">
		<LineStyle>
			<width>5.176389327439217</width>
			<color>FF80ff02</color>
		</LineStyle>
	</Style>
	<Style id="branch187_part2_style">
		<LineStyle>
			<width>5.2997316071992415</width>
			<color>FF81ff04</color>
		</LineStyle>
	</Style>
	<Style id="branch187_part3_style">
		<LineStyle>
			<width>5.423073886959267</width>
			<color>FF82ff06</color>
		</LineStyle>
	</Style>
	<Style id="branch187_part4_style">
		<LineStyle>
			<width>5.546416166719292</width>
			<color>FF83ff08</color>
		</LineStyle>
	</Style>
	<Style id="branch187_part5_style">
		<LineStyle>
			<width>5.669758446479318</width>
			<color>FF84ff0a</color>
		</LineStyle>
	</Style>
	<Style id="branch187_part6_style">
		<LineStyle>
			<width>5.793100726239343</width>
			<color>FF85ff0c</color>
		</LineStyle>
	</Style>
	<Style id="branch187_part7_style">
		<LineStyle>
			<width>5.916443005999368</width>
			<color>FF86ff0e</color>
		</LineStyle>
	</Style>
	<Style id="branch187_part8_style">
		<LineStyle>
			<width>6.039785285759393</width>
			<color>FF87ff0f</color>
		</LineStyle>
	</Style>
	<Style id="branch187_part9_style">
		<LineStyle>
			<width>6.163127565519419</width>
			<color>FF88ff11</color>
		</LineStyle>
	</Style>
	<Style id="branch187_part10_style">
		<LineStyle>
			<width>6.286469845279445</width>
			<color>FF89ff13</color>
		</LineStyle>
	</Style>
	<Style id="branch187_part11_style">
		<LineStyle>
			<width>6.409812125039469</width>
			<color>FF8aff15</color>
		</LineStyle>
	</Style>
	<Style id="branch187_part12_style">
		<LineStyle>
			<width>6.533154404799495</width>
			<color>FF8bff17</color>
		</LineStyle>
	</Style>
	<Style id="branch187_part13_style">
		<LineStyle>
			<width>6.65649668455952</width>
			<color>FF8cff19</color>
		</LineStyle>
	</Style>
	<Style id="branch187_part14_style">
		<LineStyle>
			<width>6.779838964319545</width>
			<color>FF8dff1b</color>
		</LineStyle>
	</Style>
	<Style id="branch187_part15_style">
		<LineStyle>
			<width>6.903181244079571</width>
			<color>FF8dff1d</color>
		</LineStyle>
	</Style>
	<Style id="branch187_part16_style">
		<LineStyle>
			<width>7.026523523839596</width>
			<color>FF8eff1f</color>
		</LineStyle>
	</Style>
	<Style id="branch187_part17_style">
		<LineStyle>
			<width>7.149865803599621</width>
			<color>FF8fff21</color>
		</LineStyle>
	</Style>
	<Style id="branch187_part18_style">
		<LineStyle>
			<width>7.273208083359647</width>
			<color>FF90ff23</color>
		</LineStyle>
	</Style>
	<Style id="branch187_part19_style">
		<LineStyle>
			<width>7.396550363119672</width>
			<color>FF91ff24</color>
		</LineStyle>
	</Style>
	<Style id="branch187_part20_style">
		<LineStyle>
			<width>7.519892642879697</width>
			<color>FF92ff26</color>
		</LineStyle>
	</Style>
	<Style id="branch187_part21_style">
		<LineStyle>
			<width>7.6432349226397225</width>
			<color>FF93ff28</color>
		</LineStyle>
	</Style>
	<Style id="branch187_part22_style">
		<LineStyle>
			<width>7.766577202399747</width>
			<color>FF94ff2a</color>
		</LineStyle>
	</Style>
	<Style id="branch187_part23_style">
		<LineStyle>
			<width>7.8899194821597725</width>
			<color>FF95ff2c</color>
		</LineStyle>
	</Style>
	<Style id="branch187_part24_style">
		<LineStyle>
			<width>8.013261761919798</width>
			<color>FF96ff2e</color>
		</LineStyle>
	</Style>
	<Style id="branch187_part25_style">
		<LineStyle>
			<width>8.136604041679824</width>
			<color>FF97ff30</color>
		</LineStyle>
	</Style>
	<Style id="branch187_part26_style">
		<LineStyle>
			<width>8.259946321439848</width>
			<color>FF98ff32</color>
		</LineStyle>
	</Style>
	<Style id="branch187_part27_style">
		<LineStyle>
			<width>8.383288601199872</width>
			<color>FF99ff34</color>
		</LineStyle>
	</Style>
	<Style id="branch187_part28_style">
		<LineStyle>
			<width>8.5066308809599</width>
			<color>FF9aff36</color>
		</LineStyle>
	</Style>
	<Style id="branch187_part29_style">
		<LineStyle>
			<width>8.629973160719924</width>
			<color>FF9bff38</color>
		</LineStyle>
	</Style>
	<Style id="branch187_part30_style">
		<LineStyle>
			<width>8.753315440479948</width>
			<color>FF9cff39</color>
		</LineStyle>
	</Style>
	<Style id="branch187_part31_style">
		<LineStyle>
			<width>8.876657720239974</width>
			<color>FF9dff3b</color>
		</LineStyle>
	</Style>
	<Style id="branch187_part32_style">
		<LineStyle>
			<width>9.0</width>
			<color>FF9eff3d</color>
		</LineStyle>
	</Style>
	<Style id="branch192_part1_style">
		<LineStyle>
			<width>6.145113214243529</width>
			<color>FF9eff3e</color>
		</LineStyle>
	</Style>
	<Style id="branch192_part2_style">
		<LineStyle>
			<width>6.126603618200065</width>
			<color>FF9fff3f</color>
		</LineStyle>
	</Style>
	<Style id="branch192_part3_style">
		<LineStyle>
			<width>6.108094022156601</width>
			<color>FF9fff40</color>
		</LineStyle>
	</Style>
	<Style id="branch192_part4_style">
		<LineStyle>
			<width>6.089584426113139</width>
			<color>FF9fff41</color>
		</LineStyle>
	</Style>
	<Style id="branch192_part5_style">
		<LineStyle>
			<width>6.0710748300696755</width>
			<color>FFa0ff41</color>
		</LineStyle>
	</Style>
	<Style id="branch192_part6_style">
		<LineStyle>
			<width>6.052565234026211</width>
			<color>FFa0ff42</color>
		</LineStyle>
	</Style>
	<Style id="branch192_part7_style">
		<LineStyle>
			<width>6.034055637982749</width>
			<color>FFa1ff43</color>
		</LineStyle>
	</Style>
	<Style id="branch192_part8_style">
		<LineStyle>
			<width>6.015546041939285</width>
			<color>FFa1ff44</color>
		</LineStyle>
	</Style>
	<Style id="branch192_part9_style">
		<LineStyle>
			<width>5.997036445895822</width>
			<color>FFa1ff45</color>
		</LineStyle>
	</Style>
	<Style id="branch192_part10_style">
		<LineStyle>
			<width>5.978526849852359</width>
			<color>FFa2ff46</color>
		</LineStyle>
	</Style>
	<Style id="branch192_part11_style">
		<LineStyle>
			<width>5.9600172538088945</width>
			<color>FFa2ff46</color>
		</LineStyle>
	</Style>
	<Style id="branch192_part12_style">
		<LineStyle>
			<width>5.941507657765432</width>
			<color>FFa3ff47</color>
		</LineStyle>
	</Style>
	<Style id="branch192_part13_style">
		<LineStyle>
			<width>5.922998061721969</width>
			<color>FFa3ff48</color>
		</LineStyle>
	</Style>
	<Style id="branch192_part14_style">
		<LineStyle>
			<width>5.904488465678505</width>
			<color>FFa4ff49</color>
		</LineStyle>
	</Style>
	<Style id="branch192_part15_style">
		<LineStyle>
			<width>5.885978869635042</width>
			<color>FFa4ff4a</color>
		</LineStyle>
	</Style>
	<Style id="branch192_part16_style">
		<LineStyle>
			<width>5.8674692735915785</width>
			<color>FFa4ff4a</color>
		</LineStyle>
	</Style>
	<Style id="branch192_part17_style">
		<LineStyle>
			<width>5.848959677548115</width>
			<color>FFa5ff4b</color>
		</LineStyle>
	</Style>
	<Style id="branch192_part18_style">
		<LineStyle>
			<width>5.830450081504652</width>
			<color>FFa5ff4c</color>
		</LineStyle>
	</Style>
	<Style id="branch192_part19_style">
		<LineStyle>
			<width>5.8119404854611885</width>
			<color>FFa6ff4d</color>
		</LineStyle>
	</Style>
	<Style id="branch192_part20_style">
		<LineStyle>
			<width>5.793430889417725</width>
			<color>FFa6ff4e</color>
		</LineStyle>
	</Style>
	<Style id="branch192_part21_style">
		<LineStyle>
			<width>5.774921293374262</width>
			<color>FFa6ff4f</color>
		</LineStyle>
	</Style>
	<Style id="branch192_part22_style">
		<LineStyle>
			<width>5.756411697330798</width>
			<color>FFa7ff4f</color>
		</LineStyle>
	</Style>
	<Style id="branch192_part23_style">
		<LineStyle>
			<width>5.737902101287335</width>
			<color>FFa7ff50</color>
		</LineStyle>
	</Style>
	<Style id="branch192_part24_style">
		<LineStyle>
			<width>5.719392505243872</width>
			<color>FFa8ff51</color>
		</LineStyle>
	</Style>
	<Style id="branch192_part25_style">
		<LineStyle>
			<width>5.700882909200408</width>
			<color>FFa8ff52</color>
		</LineStyle>
	</Style>
	<Style id="branch192_part26_style">
		<LineStyle>
			<width>5.682373313156945</width>
			<color>FFa8ff53</color>
		</LineStyle>
	</Style>
	<Style id="branch192_part27_style">
		<LineStyle>
			<width>5.663863717113482</width>
			<color>FFa9ff53</color>
		</LineStyle>
	</Style>
	<Style id="branch192_part28_style">
		<LineStyle>
			<width>5.645354121070018</width>
			<color>FFa9ff54</color>
		</LineStyle>
	</Style>
	<Style id="branch192_part29_style">
		<LineStyle>
			<width>5.626844525026555</width>
			<color>FFaaff55</color>
		</LineStyle>
	</Style>
	<Style id="branch192_part30_style">
		<LineStyle>
			<width>5.6083349289830915</width>
			<color>FFaaff56</color>
		</LineStyle>
	</Style>
	<Style id="branch192_part31_style">
		<LineStyle>
			<width>5.589825332939628</width>
			<color>FFabff57</color>
		</LineStyle>
	</Style>
	<Style id="branch192_part32_style">
		<LineStyle>
			<width>5.571315736896166</width>
			<color>FFabff58</color>
		</LineStyle>
	</Style>
	<Style id="branch192_part33_style">
		<LineStyle>
			<width>5.552806140852701</width>
			<color>FFabff58</color>
		</LineStyle>
	</Style>
	<Style id="branch192_part34_style">
		<LineStyle>
			<width>5.534296544809239</width>
			<color>FFacff59</color>
		</LineStyle>
	</Style>
	<Style id="branch192_part35_style">
		<LineStyle>
			<width>5.515786948765776</width>
			<color>FFacff5a</color>
		</LineStyle>
	</Style>
	<Style id="branch192_part36_style">
		<LineStyle>
			<width>5.497277352722311</width>
			<color>FFadff5b</color>
		</LineStyle>
	</Style>
	<Style id="branch192_part37_style">
		<LineStyle>
			<width>5.478767756678849</width>
			<color>FFadff5c</color>
		</LineStyle>
	</Style>
	<Style id="branch192_part38_style">
		<LineStyle>
			<width>5.4602581606353855</width>
			<color>FFadff5d</color>
		</LineStyle>
	</Style>
	<Style id="branch192_part39_style">
		<LineStyle>
			<width>5.441748564591921</width>
			<color>FFaeff5d</color>
		</LineStyle>
	</Style>
	<Style id="branch192_part40_style">
		<LineStyle>
			<width>5.423238968548459</width>
			<color>FFaeff5e</color>
		</LineStyle>
	</Style>
	<Style id="branch192_part41_style">
		<LineStyle>
			<width>5.404729372504995</width>
			<color>FFafff5f</color>
		</LineStyle>
	</Style>
	<Style id="branch192_part42_style">
		<LineStyle>
			<width>5.386219776461531</width>
			<color>FFafff60</color>
		</LineStyle>
	</Style>
	<Style id="branch192_part43_style">
		<LineStyle>
			<width>5.367710180418069</width>
			<color>FFafff61</color>
		</LineStyle>
	</Style>
	<Style id="branch192_part44_style">
		<LineStyle>
			<width>5.349200584374605</width>
			<color>FFb0ff61</color>
		</LineStyle>
	</Style>
	<Style id="branch192_part45_style">
		<LineStyle>
			<width>5.330690988331142</width>
			<color>FFb0ff62</color>
		</LineStyle>
	</Style>
	<Style id="branch192_part46_style">
		<LineStyle>
			<width>5.312181392287679</width>
			<color>FFb1ff63</color>
		</LineStyle>
	</Style>
	<Style id="branch192_part47_style">
		<LineStyle>
			<width>5.293671796244215</width>
			<color>FFb1ff64</color>
		</LineStyle>
	</Style>
	<Style id="branch192_part48_style">
		<LineStyle>
			<width>5.275162200200752</width>
			<color>FFb2ff65</color>
		</LineStyle>
	</Style>
	<Style id="branch192_part49_style">
		<LineStyle>
			<width>5.2566526041572885</width>
			<color>FFb2ff66</color>
		</LineStyle>
	</Style>
	<Style id="branch192_part50_style">
		<LineStyle>
			<width>5.238143008113825</width>
			<color>FFb2ff66</color>
		</LineStyle>
	</Style>
	<Style id="branch192_part51_style">
		<LineStyle>
			<width>5.219633412070362</width>
			<color>FFb3ff67</color>
		</LineStyle>
	</Style>
	<Style id="branch192_part52_style">
		<LineStyle>
			<width>5.201123816026898</width>
			<color>FFb3ff68</color>
		</LineStyle>
	</Style>
	<Style id="branch192_part53_style">
		<LineStyle>
			<width>5.182614219983435</width>
			<color>FFb4ff69</color>
		</LineStyle>
	</Style>
	<Style id="branch192_part54_style">
		<LineStyle>
			<width>5.164104623939972</width>
			<color>FFb4ff6a</color>
		</LineStyle>
	</Style>
	<Style id="branch192_part55_style">
		<LineStyle>
			<width>5.145595027896508</width>
			<color>FFb4ff6a</color>
		</LineStyle>
	</Style>
	<Style id="branch192_part56_style">
		<LineStyle>
			<width>5.127085431853045</width>
			<color>FFb5ff6b</color>
		</LineStyle>
	</Style>
	<Style id="branch192_part57_style">
		<LineStyle>
			<width>5.108575835809582</width>
			<color>FFb5ff6c</color>
		</LineStyle>
	</Style>
	<Style id="branch192_part58_style">
		<LineStyle>
			<width>5.090066239766118</width>
			<color>FFb6ff6d</color>
		</LineStyle>
	</Style>
	<Style id="branch192_part59_style">
		<LineStyle>
			<width>5.071556643722655</width>
			<color>FFb6ff6e</color>
		</LineStyle>
	</Style>
	<Style id="branch192_part60_style">
		<LineStyle>
			<width>5.0530470476791916</width>
			<color>FFb7ff6f</color>
		</LineStyle>
	</Style>
	<Style id="branch193_part1_style">
		<LineStyle>
			<width>7.91331699081139</width>
			<color>FFa2ff45</color>
		</LineStyle>
	</Style>
	<Style id="branch193_part2_style">
		<LineStyle>
			<width>7.9278060976005715</width>
			<color>FFa2ff45</color>
		</LineStyle>
	</Style>
	<Style id="branch193_part3_style">
		<LineStyle>
			<width>7.942295204389753</width>
			<color>FFa2ff46</color>
		</LineStyle>
	</Style>
	<Style id="branch193_part4_style">
		<LineStyle>
			<width>7.956784311178935</width>
			<color>FFa2ff46</color>
		</LineStyle>
	</Style>
	<Style id="branch193_part5_style">
		<LineStyle>
			<width>7.971273417968115</width>
			<color>FFa2ff46</color>
		</LineStyle>
	</Style>
	<Style id="branch193_part6_style">
		<LineStyle>
			<width>7.985762524757297</width>
			<color>FFa2ff46</color>
		</LineStyle>
	</Style>
	<Style id="branch193_part7_style">
		<LineStyle>
			<width>8.00025163154648</width>
			<color>FFa2ff46</color>
		</LineStyle>
	</Style>
	<Style id="branch193_part8_style">
		<LineStyle>
			<width>8.01474073833566</width>
			<color>FFa2ff47</color>
		</LineStyle>
	</Style>
	<Style id="branch193_part9_style">
		<LineStyle>
			<width>8.029229845124842</width>
			<color>FFa3ff47</color>
		</LineStyle>
	</Style>
	<Style id="branch193_part10_style">
		<LineStyle>
			<width>8.043718951914023</width>
			<color>FFa3ff47</color>
		</LineStyle>
	</Style>
	<Style id="branch193_part11_style">
		<LineStyle>
			<width>8.058208058703205</width>
			<color>FFa3ff47</color>
		</LineStyle>
	</Style>
	<Style id="branch193_part12_style">
		<LineStyle>
			<width>8.072697165492386</width>
			<color>FFa3ff47</color>
		</LineStyle>
	</Style>
	<Style id="branch193_part13_style">
		<LineStyle>
			<width>8.087186272281567</width>
			<color>FFa3ff48</color>
		</LineStyle>
	</Style>
	<Style id="branch193_part14_style">
		<LineStyle>
			<width>8.101675379070748</width>
			<color>FFa3ff48</color>
		</LineStyle>
	</Style>
	<Style id="branch193_part15_style">
		<LineStyle>
			<width>8.11616448585993</width>
			<color>FFa3ff48</color>
		</LineStyle>
	</Style>
	<Style id="branch193_part16_style">
		<LineStyle>
			<width>8.13065359264911</width>
			<color>FFa3ff48</color>
		</LineStyle>
	</Style>
	<Style id="branch193_part17_style">
		<LineStyle>
			<width>8.145142699438294</width>
			<color>FFa3ff48</color>
		</LineStyle>
	</Style>
	<Style id="branch193_part18_style">
		<LineStyle>
			<width>8.159631806227475</width>
			<color>FFa3ff49</color>
		</LineStyle>
	</Style>
	<Style id="branch193_part19_style">
		<LineStyle>
			<width>8.174120913016656</width>
			<color>FFa3ff49</color>
		</LineStyle>
	</Style>
	<Style id="branch193_part20_style">
		<LineStyle>
			<width>8.188610019805838</width>
			<color>FFa4ff49</color>
		</LineStyle>
	</Style>
	<Style id="branch193_part21_style">
		<LineStyle>
			<width>8.20309912659502</width>
			<color>FFa4ff49</color>
		</LineStyle>
	</Style>
	<Style id="branch193_part22_style">
		<LineStyle>
			<width>8.2175882333842</width>
			<color>FFa4ff49</color>
		</LineStyle>
	</Style>
	<Style id="branch193_part23_style">
		<LineStyle>
			<width>8.232077340173383</width>
			<color>FFa4ff49</color>
		</LineStyle>
	</Style>
	<Style id="branch193_part24_style">
		<LineStyle>
			<width>8.246566446962564</width>
			<color>FFa4ff4a</color>
		</LineStyle>
	</Style>
	<Style id="branch193_part25_style">
		<LineStyle>
			<width>8.261055553751746</width>
			<color>FFa4ff4a</color>
		</LineStyle>
	</Style>
	<Style id="branch193_part26_style">
		<LineStyle>
			<width>8.275544660540927</width>
			<color>FFa4ff4a</color>
		</LineStyle>
	</Style>
	<Style id="branch193_part27_style">
		<LineStyle>
			<width>8.290033767330108</width>
			<color>FFa4ff4a</color>
		</LineStyle>
	</Style>
	<Style id="branch193_part28_style">
		<LineStyle>
			<width>8.30452287411929</width>
			<color>FFa4ff4a</color>
		</LineStyle>
	</Style>
	<Style id="branch193_part29_style">
		<LineStyle>
			<width>8.31901198090847</width>
			<color>FFa4ff4b</color>
		</LineStyle>
	</Style>
	<Style id="branch193_part30_style">
		<LineStyle>
			<width>8.333501087697652</width>
			<color>FFa5ff4b</color>
		</LineStyle>
	</Style>
	<Style id="branch193_part31_style">
		<LineStyle>
			<width>8.347990194486833</width>
			<color>FFa5ff4b</color>
		</LineStyle>
	</Style>
	<Style id="branch193_part32_style">
		<LineStyle>
			<width>8.362479301276014</width>
			<color>FFa5ff4b</color>
		</LineStyle>
	</Style>
	<Style id="branch193_part33_style">
		<LineStyle>
			<width>8.376968408065197</width>
			<color>FFa5ff4b</color>
		</LineStyle>
	</Style>
	<Style id="branch193_part34_style">
		<LineStyle>
			<width>8.391457514854379</width>
			<color>FFa5ff4c</color>
		</LineStyle>
	</Style>
	<Style id="branch193_part35_style">
		<LineStyle>
			<width>8.40594662164356</width>
			<color>FFa5ff4c</color>
		</LineStyle>
	</Style>
	<Style id="branch193_part36_style">
		<LineStyle>
			<width>8.420435728432741</width>
			<color>FFa5ff4c</color>
		</LineStyle>
	</Style>
	<Style id="branch193_part37_style">
		<LineStyle>
			<width>8.434924835221922</width>
			<color>FFa5ff4c</color>
		</LineStyle>
	</Style>
	<Style id="branch193_part38_style">
		<LineStyle>
			<width>8.449413942011105</width>
			<color>FFa5ff4c</color>
		</LineStyle>
	</Style>
	<Style id="branch193_part39_style">
		<LineStyle>
			<width>8.463903048800287</width>
			<color>FFa5ff4d</color>
		</LineStyle>
	</Style>
	<Style id="branch193_part40_style">
		<LineStyle>
			<width>8.478392155589468</width>
			<color>FFa6ff4d</color>
		</LineStyle>
	</Style>
	<Style id="branch193_part41_style">
		<LineStyle>
			<width>8.49288126237865</width>
			<color>FFa6ff4d</color>
		</LineStyle>
	</Style>
	<Style id="branch193_part42_style">
		<LineStyle>
			<width>8.50737036916783</width>
			<color>FFa6ff4d</color>
		</LineStyle>
	</Style>
	<Style id="branch193_part43_style">
		<LineStyle>
			<width>8.521859475957012</width>
			<color>FFa6ff4d</color>
		</LineStyle>
	</Style>
	<Style id="branch193_part44_style">
		<LineStyle>
			<width>8.536348582746193</width>
			<color>FFa6ff4e</color>
		</LineStyle>
	</Style>
	<Style id="branch193_part45_style">
		<LineStyle>
			<width>8.550837689535374</width>
			<color>FFa6ff4e</color>
		</LineStyle>
	</Style>
	<Style id="branch193_part46_style">
		<LineStyle>
			<width>8.565326796324555</width>
			<color>FFa6ff4e</color>
		</LineStyle>
	</Style>
	<Style id="branch193_part47_style">
		<LineStyle>
			<width>8.579815903113737</width>
			<color>FFa6ff4e</color>
		</LineStyle>
	</Style>
	<Style id="branch193_part48_style">
		<LineStyle>
			<width>8.59430500990292</width>
			<color>FFa6ff4e</color>
		</LineStyle>
	</Style>
	<Style id="branch193_part49_style">
		<LineStyle>
			<width>8.6087941166921</width>
			<color>FFa6ff4f</color>
		</LineStyle>
	</Style>
	<Style id="branch193_part50_style">
		<LineStyle>
			<width>8.623283223481282</width>
			<color>FFa7ff4f</color>
		</LineStyle>
	</Style>
	<Style id="branch193_part51_style">
		<LineStyle>
			<width>8.637772330270463</width>
			<color>FFa7ff4f</color>
		</LineStyle>
	</Style>
	<Style id="branch193_part52_style">
		<LineStyle>
			<width>8.652261437059645</width>
			<color>FFa7ff4f</color>
		</LineStyle>
	</Style>
	<Style id="branch193_part53_style">
		<LineStyle>
			<width>8.666750543848826</width>
			<color>FFa7ff4f</color>
		</LineStyle>
	</Style>
	<Style id="branch193_part54_style">
		<LineStyle>
			<width>8.681239650638009</width>
			<color>FFa7ff50</color>
		</LineStyle>
	</Style>
	<Style id="branch193_part55_style">
		<LineStyle>
			<width>8.69572875742719</width>
			<color>FFa7ff50</color>
		</LineStyle>
	</Style>
	<Style id="branch193_part56_style">
		<LineStyle>
			<width>8.710217864216371</width>
			<color>FFa7ff50</color>
		</LineStyle>
	</Style>
	<Style id="branch193_part57_style">
		<LineStyle>
			<width>8.724706971005553</width>
			<color>FFa7ff50</color>
		</LineStyle>
	</Style>
	<Style id="branch193_part58_style">
		<LineStyle>
			<width>8.739196077794734</width>
			<color>FFa7ff50</color>
		</LineStyle>
	</Style>
	<Style id="branch193_part59_style">
		<LineStyle>
			<width>8.753685184583915</width>
			<color>FFa7ff51</color>
		</LineStyle>
	</Style>
	<Style id="branch193_part60_style">
		<LineStyle>
			<width>8.768174291373096</width>
			<color>FFa8ff51</color>
		</LineStyle>
	</Style>
	<Style id="branch193_part61_style">
		<LineStyle>
			<width>8.782663398162278</width>
			<color>FFa8ff51</color>
		</LineStyle>
	</Style>
	<Style id="branch193_part62_style">
		<LineStyle>
			<width>8.797152504951459</width>
			<color>FFa8ff51</color>
		</LineStyle>
	</Style>
	<Style id="branch193_part63_style">
		<LineStyle>
			<width>8.81164161174064</width>
			<color>FFa8ff51</color>
		</LineStyle>
	</Style>
	<Style id="branch193_part64_style">
		<LineStyle>
			<width>8.826130718529821</width>
			<color>FFa8ff52</color>
		</LineStyle>
	</Style>
	<Style id="branch193_part65_style">
		<LineStyle>
			<width>8.840619825319004</width>
			<color>FFa8ff52</color>
		</LineStyle>
	</Style>
	<Style id="branch193_part66_style">
		<LineStyle>
			<width>8.855108932108184</width>
			<color>FFa8ff52</color>
		</LineStyle>
	</Style>
	<Style id="branch193_part67_style">
		<LineStyle>
			<width>8.869598038897367</width>
			<color>FFa8ff52</color>
		</LineStyle>
	</Style>
	<Style id="branch193_part68_style">
		<LineStyle>
			<width>8.884087145686548</width>
			<color>FFa8ff52</color>
		</LineStyle>
	</Style>
	<Style id="branch193_part69_style">
		<LineStyle>
			<width>8.89857625247573</width>
			<color>FFa8ff53</color>
		</LineStyle>
	</Style>
	<Style id="branch193_part70_style">
		<LineStyle>
			<width>8.91306535926491</width>
			<color>FFa9ff53</color>
		</LineStyle>
	</Style>
	<Style id="branch193_part71_style">
		<LineStyle>
			<width>8.927554466054094</width>
			<color>FFa9ff53</color>
		</LineStyle>
	</Style>
	<Style id="branch193_part72_style">
		<LineStyle>
			<width>8.942043572843275</width>
			<color>FFa9ff53</color>
		</LineStyle>
	</Style>
	<Style id="branch193_part73_style">
		<LineStyle>
			<width>8.956532679632456</width>
			<color>FFa9ff53</color>
		</LineStyle>
	</Style>
	<Style id="branch193_part74_style">
		<LineStyle>
			<width>8.971021786421638</width>
			<color>FFa9ff54</color>
		</LineStyle>
	</Style>
	<Style id="branch193_part75_style">
		<LineStyle>
			<width>8.985510893210819</width>
			<color>FFa9ff54</color>
		</LineStyle>
	</Style>
	<Style id="branch193_part76_style">
		<LineStyle>
			<width>9.0</width>
			<color>FFa9ff54</color>
		</LineStyle>
	</Style>
	<Style id="branch197_part1_style">
		<LineStyle>
			<width>7.798474253019707</width>
			<color>FFc5ff8c</color>
		</LineStyle>
	</Style>
	<Style id="branch197_part2_style">
		<LineStyle>
			<width>7.846535282898919</width>
			<color>FFc7ff8f</color>
		</LineStyle>
	</Style>
	<Style id="branch197_part3_style">
		<LineStyle>
			<width>7.8945963127781305</width>
			<color>FFc8ff91</color>
		</LineStyle>
	</Style>
	<Style id="branch197_part4_style">
		<LineStyle>
			<width>7.942657342657342</width>
			<color>FFc9ff94</color>
		</LineStyle>
	</Style>
	<Style id="branch197_part5_style">
		<LineStyle>
			<width>7.990718372536554</width>
			<color>FFcbff97</color>
		</LineStyle>
	</Style>
	<Style id="branch197_part6_style">
		<LineStyle>
			<width>8.038779402415766</width>
			<color>FFccff99</color>
		</LineStyle>
	</Style>
	<Style id="branch197_part7_style">
		<LineStyle>
			<width>8.086840432294977</width>
			<color>FFcdff9c</color>
		</LineStyle>
	</Style>
	<Style id="branch197_part8_style">
		<LineStyle>
			<width>8.134901462174188</width>
			<color>FFceff9e</color>
		</LineStyle>
	</Style>
	<Style id="branch197_part9_style">
		<LineStyle>
			<width>8.1829624920534</width>
			<color>FFd0ffa1</color>
		</LineStyle>
	</Style>
	<Style id="branch197_part10_style">
		<LineStyle>
			<width>8.231023521932613</width>
			<color>FFd1ffa4</color>
		</LineStyle>
	</Style>
	<Style id="branch197_part11_style">
		<LineStyle>
			<width>8.279084551811824</width>
			<color>FFd2ffa6</color>
		</LineStyle>
	</Style>
	<Style id="branch197_part12_style">
		<LineStyle>
			<width>8.327145581691035</width>
			<color>FFd4ffa9</color>
		</LineStyle>
	</Style>
	<Style id="branch197_part13_style">
		<LineStyle>
			<width>8.375206611570247</width>
			<color>FFd5ffab</color>
		</LineStyle>
	</Style>
	<Style id="branch197_part14_style">
		<LineStyle>
			<width>8.42326764144946</width>
			<color>FFd6ffae</color>
		</LineStyle>
	</Style>
	<Style id="branch197_part15_style">
		<LineStyle>
			<width>8.47132867132867</width>
			<color>FFd8ffb0</color>
		</LineStyle>
	</Style>
	<Style id="branch197_part16_style">
		<LineStyle>
			<width>8.519389701207883</width>
			<color>FFd9ffb3</color>
		</LineStyle>
	</Style>
	<Style id="branch197_part17_style">
		<LineStyle>
			<width>8.567450731087096</width>
			<color>FFdaffb6</color>
		</LineStyle>
	</Style>
	<Style id="branch197_part18_style">
		<LineStyle>
			<width>8.615511760966307</width>
			<color>FFdbffb8</color>
		</LineStyle>
	</Style>
	<Style id="branch197_part19_style">
		<LineStyle>
			<width>8.663572790845517</width>
			<color>FFddffbb</color>
		</LineStyle>
	</Style>
	<Style id="branch197_part20_style">
		<LineStyle>
			<width>8.71163382072473</width>
			<color>FFdeffbd</color>
		</LineStyle>
	</Style>
	<Style id="branch197_part21_style">
		<LineStyle>
			<width>8.759694850603942</width>
			<color>FFdfffc0</color>
		</LineStyle>
	</Style>
	<Style id="branch197_part22_style">
		<LineStyle>
			<width>8.807755880483153</width>
			<color>FFe1ffc2</color>
		</LineStyle>
	</Style>
	<Style id="branch197_part23_style">
		<LineStyle>
			<width>8.855816910362364</width>
			<color>FFe2ffc5</color>
		</LineStyle>
	</Style>
	<Style id="branch197_part24_style">
		<LineStyle>
			<width>8.903877940241577</width>
			<color>FFe3ffc8</color>
		</LineStyle>
	</Style>
	<Style id="branch197_part25_style">
		<LineStyle>
			<width>8.95193897012079</width>
			<color>FFe5ffca</color>
		</LineStyle>
	</Style>
	<Style id="branch197_part26_style">
		<LineStyle>
			<width>9.0</width>
			<color>FFe6ffcd</color>
		</LineStyle>
	</Style>
	<Style id="branch205_part1_style">
		<LineStyle>
			<width>5.051771801441858</width>
			<color>FF9bff38</color>
		</LineStyle>
	</Style>
	<Style id="branch205_part2_style">
		<LineStyle>
			<width>5.074775369496358</width>
			<color>FF9bff38</color>
		</LineStyle>
	</Style>
	<Style id="branch205_part3_style">
		<LineStyle>
			<width>5.097778937550858</width>
			<color>FF9bff38</color>
		</LineStyle>
	</Style>
	<Style id="branch205_part4_style">
		<LineStyle>
			<width>5.120782505605359</width>
			<color>FF9bff38</color>
		</LineStyle>
	</Style>
	<Style id="branch205_part5_style">
		<LineStyle>
			<width>5.143786073659858</width>
			<color>FF9bff38</color>
		</LineStyle>
	</Style>
	<Style id="branch205_part6_style">
		<LineStyle>
			<width>5.166789641714358</width>
			<color>FF9bff38</color>
		</LineStyle>
	</Style>
	<Style id="branch205_part7_style">
		<LineStyle>
			<width>5.189793209768858</width>
			<color>FF9bff39</color>
		</LineStyle>
	</Style>
	<Style id="branch205_part8_style">
		<LineStyle>
			<width>5.212796777823358</width>
			<color>FF9bff39</color>
		</LineStyle>
	</Style>
	<Style id="branch205_part9_style">
		<LineStyle>
			<width>5.235800345877858</width>
			<color>FF9cff39</color>
		</LineStyle>
	</Style>
	<Style id="branch205_part10_style">
		<LineStyle>
			<width>5.258803913932358</width>
			<color>FF9cff39</color>
		</LineStyle>
	</Style>
	<Style id="branch205_part11_style">
		<LineStyle>
			<width>5.281807481986858</width>
			<color>FF9cff39</color>
		</LineStyle>
	</Style>
	<Style id="branch205_part12_style">
		<LineStyle>
			<width>5.304811050041358</width>
			<color>FF9cff39</color>
		</LineStyle>
	</Style>
	<Style id="branch205_part13_style">
		<LineStyle>
			<width>5.327814618095858</width>
			<color>FF9cff39</color>
		</LineStyle>
	</Style>
	<Style id="branch205_part14_style">
		<LineStyle>
			<width>5.350818186150358</width>
			<color>FF9cff3a</color>
		</LineStyle>
	</Style>
	<Style id="branch205_part15_style">
		<LineStyle>
			<width>5.373821754204858</width>
			<color>FF9cff3a</color>
		</LineStyle>
	</Style>
	<Style id="branch205_part16_style">
		<LineStyle>
			<width>5.396825322259358</width>
			<color>FF9cff3a</color>
		</LineStyle>
	</Style>
	<Style id="branch205_part17_style">
		<LineStyle>
			<width>5.419828890313858</width>
			<color>FF9cff3a</color>
		</LineStyle>
	</Style>
	<Style id="branch205_part18_style">
		<LineStyle>
			<width>5.442832458368358</width>
			<color>FF9cff3a</color>
		</LineStyle>
	</Style>
	<Style id="branch205_part19_style">
		<LineStyle>
			<width>5.465836026422858</width>
			<color>FF9cff3a</color>
		</LineStyle>
	</Style>
	<Style id="branch205_part20_style">
		<LineStyle>
			<width>5.488839594477358</width>
			<color>FF9cff3a</color>
		</LineStyle>
	</Style>
	<Style id="branch205_part21_style">
		<LineStyle>
			<width>5.511843162531858</width>
			<color>FF9cff3b</color>
		</LineStyle>
	</Style>
	<Style id="branch205_part22_style">
		<LineStyle>
			<width>5.534846730586358</width>
			<color>FF9cff3b</color>
		</LineStyle>
	</Style>
	<Style id="branch205_part23_style">
		<LineStyle>
			<width>5.557850298640858</width>
			<color>FF9dff3b</color>
		</LineStyle>
	</Style>
	<Style id="branch205_part24_style">
		<LineStyle>
			<width>5.5808538666953575</width>
			<color>FF9dff3b</color>
		</LineStyle>
	</Style>
	<Style id="branch205_part25_style">
		<LineStyle>
			<width>5.603857434749857</width>
			<color>FF9dff3b</color>
		</LineStyle>
	</Style>
	<Style id="branch205_part26_style">
		<LineStyle>
			<width>5.6268610028043575</width>
			<color>FF9dff3b</color>
		</LineStyle>
	</Style>
	<Style id="branch205_part27_style">
		<LineStyle>
			<width>5.649864570858858</width>
			<color>FF9dff3c</color>
		</LineStyle>
	</Style>
	<Style id="branch205_part28_style">
		<LineStyle>
			<width>5.6728681389133575</width>
			<color>FF9dff3c</color>
		</LineStyle>
	</Style>
	<Style id="branch205_part29_style">
		<LineStyle>
			<width>5.695871706967857</width>
			<color>FF9dff3c</color>
		</LineStyle>
	</Style>
	<Style id="branch205_part30_style">
		<LineStyle>
			<width>5.7188752750223575</width>
			<color>FF9dff3c</color>
		</LineStyle>
	</Style>
	<Style id="branch205_part31_style">
		<LineStyle>
			<width>5.741878843076858</width>
			<color>FF9dff3c</color>
		</LineStyle>
	</Style>
	<Style id="branch205_part32_style">
		<LineStyle>
			<width>5.7648824111313575</width>
			<color>FF9dff3c</color>
		</LineStyle>
	</Style>
	<Style id="branch205_part33_style">
		<LineStyle>
			<width>5.787885979185857</width>
			<color>FF9dff3c</color>
		</LineStyle>
	</Style>
	<Style id="branch205_part34_style">
		<LineStyle>
			<width>5.8108895472403574</width>
			<color>FF9dff3d</color>
		</LineStyle>
	</Style>
	<Style id="branch205_part35_style">
		<LineStyle>
			<width>5.833893115294857</width>
			<color>FF9dff3d</color>
		</LineStyle>
	</Style>
	<Style id="branch205_part36_style">
		<LineStyle>
			<width>5.8568966833493565</width>
			<color>FF9eff3d</color>
		</LineStyle>
	</Style>
	<Style id="branch205_part37_style">
		<LineStyle>
			<width>5.879900251403857</width>
			<color>FF9eff3d</color>
		</LineStyle>
	</Style>
	<Style id="branch205_part38_style">
		<LineStyle>
			<width>5.902903819458357</width>
			<color>FF9eff3d</color>
		</LineStyle>
	</Style>
	<Style id="branch205_part39_style">
		<LineStyle>
			<width>5.925907387512857</width>
			<color>FF9eff3d</color>
		</LineStyle>
	</Style>
	<Style id="branch205_part40_style">
		<LineStyle>
			<width>5.9489109555673565</width>
			<color>FF9eff3d</color>
		</LineStyle>
	</Style>
	<Style id="branch205_part41_style">
		<LineStyle>
			<width>5.971914523621857</width>
			<color>FF9eff3e</color>
		</LineStyle>
	</Style>
	<Style id="branch205_part42_style">
		<LineStyle>
			<width>5.994918091676357</width>
			<color>FF9eff3e</color>
		</LineStyle>
	</Style>
	<Style id="branch205_part43_style">
		<LineStyle>
			<width>6.017921659730857</width>
			<color>FF9eff3e</color>
		</LineStyle>
	</Style>
	<Style id="branch205_part44_style">
		<LineStyle>
			<width>6.0409252277853565</width>
			<color>FF9eff3e</color>
		</LineStyle>
	</Style>
	<Style id="branch205_part45_style">
		<LineStyle>
			<width>6.063928795839857</width>
			<color>FF9eff3e</color>
		</LineStyle>
	</Style>
	<Style id="branch205_part46_style">
		<LineStyle>
			<width>6.086932363894357</width>
			<color>FF9eff3e</color>
		</LineStyle>
	</Style>
	<Style id="branch205_part47_style">
		<LineStyle>
			<width>6.109935931948857</width>
			<color>FF9eff3f</color>
		</LineStyle>
	</Style>
	<Style id="branch205_part48_style">
		<LineStyle>
			<width>6.132939500003356</width>
			<color>FF9eff3f</color>
		</LineStyle>
	</Style>
	<Style id="branch205_part49_style">
		<LineStyle>
			<width>6.155943068057857</width>
			<color>FF9fff3f</color>
		</LineStyle>
	</Style>
	<Style id="branch205_part50_style">
		<LineStyle>
			<width>6.178946636112357</width>
			<color>FF9fff3f</color>
		</LineStyle>
	</Style>
	<Style id="branch205_part51_style">
		<LineStyle>
			<width>6.201950204166857</width>
			<color>FF9fff3f</color>
		</LineStyle>
	</Style>
	<Style id="branch205_part52_style">
		<LineStyle>
			<width>6.224953772221356</width>
			<color>FF9fff3f</color>
		</LineStyle>
	</Style>
	<Style id="branch205_part53_style">
		<LineStyle>
			<width>6.247957340275857</width>
			<color>FF9fff3f</color>
		</LineStyle>
	</Style>
	<Style id="branch205_part54_style">
		<LineStyle>
			<width>6.270960908330357</width>
			<color>FF9fff40</color>
		</LineStyle>
	</Style>
	<Style id="branch205_part55_style">
		<LineStyle>
			<width>6.293964476384857</width>
			<color>FF9fff40</color>
		</LineStyle>
	</Style>
	<Style id="branch205_part56_style">
		<LineStyle>
			<width>6.316968044439356</width>
			<color>FF9fff40</color>
		</LineStyle>
	</Style>
	<Style id="branch205_part57_style">
		<LineStyle>
			<width>6.339971612493857</width>
			<color>FF9fff40</color>
		</LineStyle>
	</Style>
	<Style id="branch205_part58_style">
		<LineStyle>
			<width>6.362975180548357</width>
			<color>FF9fff40</color>
		</LineStyle>
	</Style>
	<Style id="branch205_part59_style">
		<LineStyle>
			<width>6.385978748602857</width>
			<color>FF9fff40</color>
		</LineStyle>
	</Style>
	<Style id="branch205_part60_style">
		<LineStyle>
			<width>6.408982316657356</width>
			<color>FF9fff40</color>
		</LineStyle>
	</Style>
	<Style id="branch205_part61_style">
		<LineStyle>
			<width>6.431985884711856</width>
			<color>FF9fff41</color>
		</LineStyle>
	</Style>
	<Style id="branch205_part62_style">
		<LineStyle>
			<width>6.454989452766356</width>
			<color>FFa0ff41</color>
		</LineStyle>
	</Style>
	<Style id="branch205_part63_style">
		<LineStyle>
			<width>6.477993020820856</width>
			<color>FFa0ff41</color>
		</LineStyle>
	</Style>
	<Style id="branch205_part64_style">
		<LineStyle>
			<width>6.500996588875356</width>
			<color>FFa0ff41</color>
		</LineStyle>
	</Style>
	<Style id="branch205_part65_style">
		<LineStyle>
			<width>6.524000156929856</width>
			<color>FFa0ff41</color>
		</LineStyle>
	</Style>
	<Style id="branch205_part66_style">
		<LineStyle>
			<width>6.547003724984356</width>
			<color>FFa0ff41</color>
		</LineStyle>
	</Style>
	<Style id="branch205_part67_style">
		<LineStyle>
			<width>6.570007293038856</width>
			<color>FFa0ff42</color>
		</LineStyle>
	</Style>
	<Style id="branch205_part68_style">
		<LineStyle>
			<width>6.593010861093356</width>
			<color>FFa0ff42</color>
		</LineStyle>
	</Style>
	<Style id="branch205_part69_style">
		<LineStyle>
			<width>6.616014429147856</width>
			<color>FFa0ff42</color>
		</LineStyle>
	</Style>
	<Style id="branch205_part70_style">
		<LineStyle>
			<width>6.639017997202356</width>
			<color>FFa0ff42</color>
		</LineStyle>
	</Style>
	<Style id="branch205_part71_style">
		<LineStyle>
			<width>6.662021565256856</width>
			<color>FFa0ff42</color>
		</LineStyle>
	</Style>
	<Style id="branch205_part72_style">
		<LineStyle>
			<width>6.685025133311356</width>
			<color>FFa0ff42</color>
		</LineStyle>
	</Style>
	<Style id="branch205_part73_style">
		<LineStyle>
			<width>6.708028701365856</width>
			<color>FFa0ff42</color>
		</LineStyle>
	</Style>
	<Style id="branch205_part74_style">
		<LineStyle>
			<width>6.731032269420356</width>
			<color>FFa0ff43</color>
		</LineStyle>
	</Style>
	<Style id="branch205_part75_style">
		<LineStyle>
			<width>6.754035837474856</width>
			<color>FFa0ff43</color>
		</LineStyle>
	</Style>
	<Style id="branch205_part76_style">
		<LineStyle>
			<width>6.777039405529356</width>
			<color>FFa1ff43</color>
		</LineStyle>
	</Style>
	<Style id="branch205_part77_style">
		<LineStyle>
			<width>6.800042973583856</width>
			<color>FFa1ff43</color>
		</LineStyle>
	</Style>
	<Style id="branch205_part78_style">
		<LineStyle>
			<width>6.823046541638356</width>
			<color>FFa1ff43</color>
		</LineStyle>
	</Style>
	<Style id="branch205_part79_style">
		<LineStyle>
			<width>6.846050109692856</width>
			<color>FFa1ff43</color>
		</LineStyle>
	</Style>
	<Style id="branch205_part80_style">
		<LineStyle>
			<width>6.869053677747355</width>
			<color>FFa1ff43</color>
		</LineStyle>
	</Style>
	<Style id="branch205_part81_style">
		<LineStyle>
			<width>6.892057245801855</width>
			<color>FFa1ff44</color>
		</LineStyle>
	</Style>
	<Style id="branch205_part82_style">
		<LineStyle>
			<width>6.915060813856355</width>
			<color>FFa1ff44</color>
		</LineStyle>
	</Style>
	<Style id="branch205_part83_style">
		<LineStyle>
			<width>6.938064381910856</width>
			<color>FFa1ff44</color>
		</LineStyle>
	</Style>
	<Style id="branch205_part84_style">
		<LineStyle>
			<width>6.961067949965355</width>
			<color>FFa1ff44</color>
		</LineStyle>
	</Style>
	<Style id="branch205_part85_style">
		<LineStyle>
			<width>6.984071518019855</width>
			<color>FFa1ff44</color>
		</LineStyle>
	</Style>
	<Style id="branch205_part86_style">
		<LineStyle>
			<width>7.007075086074355</width>
			<color>FFa1ff44</color>
		</LineStyle>
	</Style>
	<Style id="branch205_part87_style">
		<LineStyle>
			<width>7.030078654128856</width>
			<color>FFa1ff45</color>
		</LineStyle>
	</Style>
	<Style id="branch205_part88_style">
		<LineStyle>
			<width>7.053082222183355</width>
			<color>FFa1ff45</color>
		</LineStyle>
	</Style>
	<Style id="branch205_part89_style">
		<LineStyle>
			<width>7.076085790237855</width>
			<color>FFa2ff45</color>
		</LineStyle>
	</Style>
	<Style id="branch205_part90_style">
		<LineStyle>
			<width>7.099089358292355</width>
			<color>FFa2ff45</color>
		</LineStyle>
	</Style>
	<Style id="branch205_part91_style">
		<LineStyle>
			<width>7.1220929263468555</width>
			<color>FFa2ff45</color>
		</LineStyle>
	</Style>
	<Style id="branch205_part92_style">
		<LineStyle>
			<width>7.145096494401355</width>
			<color>FFa2ff45</color>
		</LineStyle>
	</Style>
	<Style id="branch205_part93_style">
		<LineStyle>
			<width>7.168100062455855</width>
			<color>FFa2ff45</color>
		</LineStyle>
	</Style>
	<Style id="branch205_part94_style">
		<LineStyle>
			<width>7.191103630510355</width>
			<color>FFa2ff46</color>
		</LineStyle>
	</Style>
	<Style id="branch205_part95_style">
		<LineStyle>
			<width>7.2141071985648555</width>
			<color>FFa2ff46</color>
		</LineStyle>
	</Style>
	<Style id="branch205_part96_style">
		<LineStyle>
			<width>7.237110766619355</width>
			<color>FFa2ff46</color>
		</LineStyle>
	</Style>
	<Style id="branch205_part97_style">
		<LineStyle>
			<width>7.260114334673855</width>
			<color>FFa2ff46</color>
		</LineStyle>
	</Style>
	<Style id="branch205_part98_style">
		<LineStyle>
			<width>7.283117902728355</width>
			<color>FFa2ff46</color>
		</LineStyle>
	</Style>
	<Style id="branch205_part99_style">
		<LineStyle>
			<width>7.3061214707828555</width>
			<color>FFa2ff46</color>
		</LineStyle>
	</Style>
	<Style id="branch205_part100_style">
		<LineStyle>
			<width>7.329125038837355</width>
			<color>FFa2ff46</color>
		</LineStyle>
	</Style>
	<Style id="branch205_part101_style">
		<LineStyle>
			<width>7.3521286068918545</width>
			<color>FFa2ff47</color>
		</LineStyle>
	</Style>
	<Style id="branch205_part102_style">
		<LineStyle>
			<width>7.375132174946355</width>
			<color>FFa3ff47</color>
		</LineStyle>
	</Style>
	<Style id="branch205_part103_style">
		<LineStyle>
			<width>7.398135743000855</width>
			<color>FFa3ff47</color>
		</LineStyle>
	</Style>
	<Style id="branch205_part104_style">
		<LineStyle>
			<width>7.421139311055355</width>
			<color>FFa3ff47</color>
		</LineStyle>
	</Style>
	<Style id="branch205_part105_style">
		<LineStyle>
			<width>7.4441428791098545</width>
			<color>FFa3ff47</color>
		</LineStyle>
	</Style>
	<Style id="branch205_part106_style">
		<LineStyle>
			<width>7.467146447164355</width>
			<color>FFa3ff47</color>
		</LineStyle>
	</Style>
	<Style id="branch205_part107_style">
		<LineStyle>
			<width>7.490150015218855</width>
			<color>FFa3ff48</color>
		</LineStyle>
	</Style>
	<Style id="branch205_part108_style">
		<LineStyle>
			<width>7.513153583273355</width>
			<color>FFa3ff48</color>
		</LineStyle>
	</Style>
	<Style id="branch205_part109_style">
		<LineStyle>
			<width>7.5361571513278545</width>
			<color>FFa3ff48</color>
		</LineStyle>
	</Style>
	<Style id="branch205_part110_style">
		<LineStyle>
			<width>7.559160719382355</width>
			<color>FFa3ff48</color>
		</LineStyle>
	</Style>
	<Style id="branch205_part111_style">
		<LineStyle>
			<width>7.582164287436855</width>
			<color>FFa3ff48</color>
		</LineStyle>
	</Style>
	<Style id="branch205_part112_style">
		<LineStyle>
			<width>7.605167855491355</width>
			<color>FFa3ff48</color>
		</LineStyle>
	</Style>
	<Style id="branch205_part113_style">
		<LineStyle>
			<width>7.628171423545854</width>
			<color>FFa3ff48</color>
		</LineStyle>
	</Style>
	<Style id="branch205_part114_style">
		<LineStyle>
			<width>7.651174991600355</width>
			<color>FFa3ff49</color>
		</LineStyle>
	</Style>
	<Style id="branch205_part115_style">
		<LineStyle>
			<width>7.674178559654855</width>
			<color>FFa3ff49</color>
		</LineStyle>
	</Style>
	<Style id="branch205_part116_style">
		<LineStyle>
			<width>7.697182127709355</width>
			<color>FFa4ff49</color>
		</LineStyle>
	</Style>
	<Style id="branch205_part117_style">
		<LineStyle>
			<width>7.720185695763854</width>
			<color>FFa4ff49</color>
		</LineStyle>
	</Style>
	<Style id="branch205_part118_style">
		<LineStyle>
			<width>7.743189263818355</width>
			<color>FFa4ff49</color>
		</LineStyle>
	</Style>
	<Style id="branch205_part119_style">
		<LineStyle>
			<width>7.766192831872855</width>
			<color>FFa4ff49</color>
		</LineStyle>
	</Style>
	<Style id="branch205_part120_style">
		<LineStyle>
			<width>7.789196399927355</width>
			<color>FFa4ff49</color>
		</LineStyle>
	</Style>
	<Style id="branch205_part121_style">
		<LineStyle>
			<width>7.812199967981854</width>
			<color>FFa4ff4a</color>
		</LineStyle>
	</Style>
	<Style id="branch205_part122_style">
		<LineStyle>
			<width>7.835203536036354</width>
			<color>FFa4ff4a</color>
		</LineStyle>
	</Style>
	<Style id="branch205_part123_style">
		<LineStyle>
			<width>7.858207104090854</width>
			<color>FFa4ff4a</color>
		</LineStyle>
	</Style>
	<Style id="branch205_part124_style">
		<LineStyle>
			<width>7.881210672145354</width>
			<color>FFa4ff4a</color>
		</LineStyle>
	</Style>
	<Style id="branch205_part125_style">
		<LineStyle>
			<width>7.904214240199854</width>
			<color>FFa4ff4a</color>
		</LineStyle>
	</Style>
	<Style id="branch205_part126_style">
		<LineStyle>
			<width>7.927217808254354</width>
			<color>FFa4ff4a</color>
		</LineStyle>
	</Style>
	<Style id="branch205_part127_style">
		<LineStyle>
			<width>7.950221376308854</width>
			<color>FFa4ff4b</color>
		</LineStyle>
	</Style>
	<Style id="branch205_part128_style">
		<LineStyle>
			<width>7.973224944363354</width>
			<color>FFa4ff4b</color>
		</LineStyle>
	</Style>
	<Style id="branch205_part129_style">
		<LineStyle>
			<width>7.996228512417854</width>
			<color>FFa5ff4b</color>
		</LineStyle>
	</Style>
	<Style id="branch205_part130_style">
		<LineStyle>
			<width>8.019232080472353</width>
			<color>FFa5ff4b</color>
		</LineStyle>
	</Style>
	<Style id="branch205_part131_style">
		<LineStyle>
			<width>8.042235648526853</width>
			<color>FFa5ff4b</color>
		</LineStyle>
	</Style>
	<Style id="branch205_part132_style">
		<LineStyle>
			<width>8.065239216581354</width>
			<color>FFa5ff4b</color>
		</LineStyle>
	</Style>
	<Style id="branch205_part133_style">
		<LineStyle>
			<width>8.088242784635852</width>
			<color>FFa5ff4b</color>
		</LineStyle>
	</Style>
	<Style id="branch205_part134_style">
		<LineStyle>
			<width>8.111246352690353</width>
			<color>FFa5ff4c</color>
		</LineStyle>
	</Style>
	<Style id="branch205_part135_style">
		<LineStyle>
			<width>8.134249920744853</width>
			<color>FFa5ff4c</color>
		</LineStyle>
	</Style>
	<Style id="branch205_part136_style">
		<LineStyle>
			<width>8.157253488799354</width>
			<color>FFa5ff4c</color>
		</LineStyle>
	</Style>
	<Style id="branch205_part137_style">
		<LineStyle>
			<width>8.180257056853854</width>
			<color>FFa5ff4c</color>
		</LineStyle>
	</Style>
	<Style id="branch205_part138_style">
		<LineStyle>
			<width>8.203260624908353</width>
			<color>FFa5ff4c</color>
		</LineStyle>
	</Style>
	<Style id="branch205_part139_style">
		<LineStyle>
			<width>8.226264192962853</width>
			<color>FFa5ff4c</color>
		</LineStyle>
	</Style>
	<Style id="branch205_part140_style">
		<LineStyle>
			<width>8.249267761017354</width>
			<color>FFa5ff4c</color>
		</LineStyle>
	</Style>
	<Style id="branch205_part141_style">
		<LineStyle>
			<width>8.272271329071852</width>
			<color>FFa5ff4d</color>
		</LineStyle>
	</Style>
	<Style id="branch205_part142_style">
		<LineStyle>
			<width>8.295274897126353</width>
			<color>FFa6ff4d</color>
		</LineStyle>
	</Style>
	<Style id="branch205_part143_style">
		<LineStyle>
			<width>8.318278465180853</width>
			<color>FFa6ff4d</color>
		</LineStyle>
	</Style>
	<Style id="branch205_part144_style">
		<LineStyle>
			<width>8.341282033235354</width>
			<color>FFa6ff4d</color>
		</LineStyle>
	</Style>
	<Style id="branch205_part145_style">
		<LineStyle>
			<width>8.364285601289854</width>
			<color>FFa6ff4d</color>
		</LineStyle>
	</Style>
	<Style id="branch205_part146_style">
		<LineStyle>
			<width>8.387289169344353</width>
			<color>FFa6ff4d</color>
		</LineStyle>
	</Style>
	<Style id="branch205_part147_style">
		<LineStyle>
			<width>8.410292737398853</width>
			<color>FFa6ff4e</color>
		</LineStyle>
	</Style>
	<Style id="branch205_part148_style">
		<LineStyle>
			<width>8.433296305453354</width>
			<color>FFa6ff4e</color>
		</LineStyle>
	</Style>
	<Style id="branch205_part149_style">
		<LineStyle>
			<width>8.456299873507852</width>
			<color>FFa6ff4e</color>
		</LineStyle>
	</Style>
	<Style id="branch205_part150_style">
		<LineStyle>
			<width>8.479303441562353</width>
			<color>FFa6ff4e</color>
		</LineStyle>
	</Style>
	<Style id="branch205_part151_style">
		<LineStyle>
			<width>8.502307009616853</width>
			<color>FFa6ff4e</color>
		</LineStyle>
	</Style>
	<Style id="branch205_part152_style">
		<LineStyle>
			<width>8.525310577671354</width>
			<color>FFa6ff4e</color>
		</LineStyle>
	</Style>
	<Style id="branch205_part153_style">
		<LineStyle>
			<width>8.548314145725854</width>
			<color>FFa6ff4e</color>
		</LineStyle>
	</Style>
	<Style id="branch205_part154_style">
		<LineStyle>
			<width>8.571317713780353</width>
			<color>FFa6ff4f</color>
		</LineStyle>
	</Style>
	<Style id="branch205_part155_style">
		<LineStyle>
			<width>8.594321281834853</width>
			<color>FFa7ff4f</color>
		</LineStyle>
	</Style>
	<Style id="branch205_part156_style">
		<LineStyle>
			<width>8.617324849889354</width>
			<color>FFa7ff4f</color>
		</LineStyle>
	</Style>
	<Style id="branch205_part157_style">
		<LineStyle>
			<width>8.640328417943852</width>
			<color>FFa7ff4f</color>
		</LineStyle>
	</Style>
	<Style id="branch205_part158_style">
		<LineStyle>
			<width>8.663331985998353</width>
			<color>FFa7ff4f</color>
		</LineStyle>
	</Style>
	<Style id="branch205_part159_style">
		<LineStyle>
			<width>8.686335554052853</width>
			<color>FFa7ff4f</color>
		</LineStyle>
	</Style>
	<Style id="branch205_part160_style">
		<LineStyle>
			<width>8.709339122107354</width>
			<color>FFa7ff4f</color>
		</LineStyle>
	</Style>
	<Style id="branch205_part161_style">
		<LineStyle>
			<width>8.732342690161854</width>
			<color>FFa7ff50</color>
		</LineStyle>
	</Style>
	<Style id="branch205_part162_style">
		<LineStyle>
			<width>8.755346258216353</width>
			<color>FFa7ff50</color>
		</LineStyle>
	</Style>
	<Style id="branch205_part163_style">
		<LineStyle>
			<width>8.778349826270853</width>
			<color>FFa7ff50</color>
		</LineStyle>
	</Style>
	<Style id="branch205_part164_style">
		<LineStyle>
			<width>8.801353394325353</width>
			<color>FFa7ff50</color>
		</LineStyle>
	</Style>
	<Style id="branch205_part165_style">
		<LineStyle>
			<width>8.824356962379852</width>
			<color>FFa7ff50</color>
		</LineStyle>
	</Style>
	<Style id="branch205_part166_style">
		<LineStyle>
			<width>8.847360530434353</width>
			<color>FFa7ff50</color>
		</LineStyle>
	</Style>
	<Style id="branch205_part167_style">
		<LineStyle>
			<width>8.870364098488853</width>
			<color>FFa7ff51</color>
		</LineStyle>
	</Style>
	<Style id="branch205_part168_style">
		<LineStyle>
			<width>8.893367666543353</width>
			<color>FFa7ff51</color>
		</LineStyle>
	</Style>
	<Style id="branch205_part169_style">
		<LineStyle>
			<width>8.916371234597854</width>
			<color>FFa8ff51</color>
		</LineStyle>
	</Style>
	<Style id="branch205_part170_style">
		<LineStyle>
			<width>8.939374802652353</width>
			<color>FFa8ff51</color>
		</LineStyle>
	</Style>
	<Style id="branch206_part1_style">
		<LineStyle>
			<width>6.402315702277535</width>
			<color>FFa6ff4e</color>
		</LineStyle>
	</Style>
	<Style id="branch206_part2_style">
		<LineStyle>
			<width>7.259875353844352</width>
			<color>FFa8ff52</color>
		</LineStyle>
	</Style>
	<Style id="branch206_part3_style">
		<LineStyle>
			<width>8.11743500541117</width>
			<color>FFabff57</color>
		</LineStyle>
	</Style>
	<Style id="branch206_part4_style">
		<LineStyle>
			<width>8.974994656977987</width>
			<color>FFadff5c</color>
		</LineStyle>
	</Style>
	<Style id="branch207_part1_style">
		<LineStyle>
			<width>5.093766081007937</width>
			<color>FFa3ff47</color>
		</LineStyle>
	</Style>
	<Style id="branch207_part2_style">
		<LineStyle>
			<width>5.158763928628514</width>
			<color>FFa3ff47</color>
		</LineStyle>
	</Style>
	<Style id="branch207_part3_style">
		<LineStyle>
			<width>5.223761776249092</width>
			<color>FFa3ff47</color>
		</LineStyle>
	</Style>
	<Style id="branch207_part4_style">
		<LineStyle>
			<width>5.28875962386967</width>
			<color>FFa3ff47</color>
		</LineStyle>
	</Style>
	<Style id="branch207_part5_style">
		<LineStyle>
			<width>5.3537574714902485</width>
			<color>FFa3ff48</color>
		</LineStyle>
	</Style>
	<Style id="branch207_part6_style">
		<LineStyle>
			<width>5.418755319110827</width>
			<color>FFa3ff48</color>
		</LineStyle>
	</Style>
	<Style id="branch207_part7_style">
		<LineStyle>
			<width>5.483753166731404</width>
			<color>FFa3ff48</color>
		</LineStyle>
	</Style>
	<Style id="branch207_part8_style">
		<LineStyle>
			<width>5.548751014351982</width>
			<color>FFa3ff48</color>
		</LineStyle>
	</Style>
	<Style id="branch207_part9_style">
		<LineStyle>
			<width>5.61374886197256</width>
			<color>FFa3ff48</color>
		</LineStyle>
	</Style>
	<Style id="branch207_part10_style">
		<LineStyle>
			<width>5.678746709593138</width>
			<color>FFa3ff49</color>
		</LineStyle>
	</Style>
	<Style id="branch207_part11_style">
		<LineStyle>
			<width>5.7437445572137165</width>
			<color>FFa3ff49</color>
		</LineStyle>
	</Style>
	<Style id="branch207_part12_style">
		<LineStyle>
			<width>5.808742404834295</width>
			<color>FFa4ff49</color>
		</LineStyle>
	</Style>
	<Style id="branch207_part13_style">
		<LineStyle>
			<width>5.873740252454873</width>
			<color>FFa4ff49</color>
		</LineStyle>
	</Style>
	<Style id="branch207_part14_style">
		<LineStyle>
			<width>5.938738100075451</width>
			<color>FFa4ff49</color>
		</LineStyle>
	</Style>
	<Style id="branch207_part15_style">
		<LineStyle>
			<width>6.003735947696029</width>
			<color>FFa4ff49</color>
		</LineStyle>
	</Style>
	<Style id="branch207_part16_style">
		<LineStyle>
			<width>6.068733795316607</width>
			<color>FFa4ff4a</color>
		</LineStyle>
	</Style>
	<Style id="branch207_part17_style">
		<LineStyle>
			<width>6.133731642937184</width>
			<color>FFa4ff4a</color>
		</LineStyle>
	</Style>
	<Style id="branch207_part18_style">
		<LineStyle>
			<width>6.198729490557763</width>
			<color>FFa4ff4a</color>
		</LineStyle>
	</Style>
	<Style id="branch207_part19_style">
		<LineStyle>
			<width>6.263727338178341</width>
			<color>FFa4ff4a</color>
		</LineStyle>
	</Style>
	<Style id="branch207_part20_style">
		<LineStyle>
			<width>6.328725185798919</width>
			<color>FFa4ff4a</color>
		</LineStyle>
	</Style>
	<Style id="branch207_part21_style">
		<LineStyle>
			<width>6.393723033419497</width>
			<color>FFa4ff4a</color>
		</LineStyle>
	</Style>
	<Style id="branch207_part22_style">
		<LineStyle>
			<width>6.458720881040075</width>
			<color>FFa4ff4b</color>
		</LineStyle>
	</Style>
	<Style id="branch207_part23_style">
		<LineStyle>
			<width>6.523718728660653</width>
			<color>FFa4ff4b</color>
		</LineStyle>
	</Style>
	<Style id="branch207_part24_style">
		<LineStyle>
			<width>6.588716576281231</width>
			<color>FFa5ff4b</color>
		</LineStyle>
	</Style>
	<Style id="branch207_part25_style">
		<LineStyle>
			<width>6.653714423901809</width>
			<color>FFa5ff4b</color>
		</LineStyle>
	</Style>
	<Style id="branch207_part26_style">
		<LineStyle>
			<width>6.718712271522387</width>
			<color>FFa5ff4b</color>
		</LineStyle>
	</Style>
	<Style id="branch207_part27_style">
		<LineStyle>
			<width>6.783710119142965</width>
			<color>FFa5ff4b</color>
		</LineStyle>
	</Style>
	<Style id="branch207_part28_style">
		<LineStyle>
			<width>6.848707966763543</width>
			<color>FFa5ff4c</color>
		</LineStyle>
	</Style>
	<Style id="branch207_part29_style">
		<LineStyle>
			<width>6.913705814384121</width>
			<color>FFa5ff4c</color>
		</LineStyle>
	</Style>
	<Style id="branch207_part30_style">
		<LineStyle>
			<width>6.978703662004699</width>
			<color>FFa5ff4c</color>
		</LineStyle>
	</Style>
	<Style id="branch207_part31_style">
		<LineStyle>
			<width>7.0437015096252775</width>
			<color>FFa5ff4c</color>
		</LineStyle>
	</Style>
	<Style id="branch207_part32_style">
		<LineStyle>
			<width>7.108699357245856</width>
			<color>FFa5ff4c</color>
		</LineStyle>
	</Style>
	<Style id="branch207_part33_style">
		<LineStyle>
			<width>7.173697204866434</width>
			<color>FFa5ff4c</color>
		</LineStyle>
	</Style>
	<Style id="branch207_part34_style">
		<LineStyle>
			<width>7.238695052487012</width>
			<color>FFa5ff4d</color>
		</LineStyle>
	</Style>
	<Style id="branch207_part35_style">
		<LineStyle>
			<width>7.30369290010759</width>
			<color>FFa6ff4d</color>
		</LineStyle>
	</Style>
	<Style id="branch207_part36_style">
		<LineStyle>
			<width>7.368690747728168</width>
			<color>FFa6ff4d</color>
		</LineStyle>
	</Style>
	<Style id="branch207_part37_style">
		<LineStyle>
			<width>7.4336885953487455</width>
			<color>FFa6ff4d</color>
		</LineStyle>
	</Style>
	<Style id="branch207_part38_style">
		<LineStyle>
			<width>7.498686442969324</width>
			<color>FFa6ff4d</color>
		</LineStyle>
	</Style>
	<Style id="branch207_part39_style">
		<LineStyle>
			<width>7.563684290589902</width>
			<color>FFa6ff4d</color>
		</LineStyle>
	</Style>
	<Style id="branch207_part40_style">
		<LineStyle>
			<width>7.628682138210479</width>
			<color>FFa6ff4e</color>
		</LineStyle>
	</Style>
	<Style id="branch207_part41_style">
		<LineStyle>
			<width>7.693679985831057</width>
			<color>FFa6ff4e</color>
		</LineStyle>
	</Style>
	<Style id="branch207_part42_style">
		<LineStyle>
			<width>7.758677833451635</width>
			<color>FFa6ff4e</color>
		</LineStyle>
	</Style>
	<Style id="branch207_part43_style">
		<LineStyle>
			<width>7.8236756810722135</width>
			<color>FFa6ff4e</color>
		</LineStyle>
	</Style>
	<Style id="branch207_part44_style">
		<LineStyle>
			<width>7.888673528692792</width>
			<color>FFa6ff4e</color>
		</LineStyle>
	</Style>
	<Style id="branch207_part45_style">
		<LineStyle>
			<width>7.95367137631337</width>
			<color>FFa6ff4e</color>
		</LineStyle>
	</Style>
	<Style id="branch207_part46_style">
		<LineStyle>
			<width>8.018669223933948</width>
			<color>FFa6ff4f</color>
		</LineStyle>
	</Style>
	<Style id="branch207_part47_style">
		<LineStyle>
			<width>8.083667071554526</width>
			<color>FFa7ff4f</color>
		</LineStyle>
	</Style>
	<Style id="branch207_part48_style">
		<LineStyle>
			<width>8.148664919175104</width>
			<color>FFa7ff4f</color>
		</LineStyle>
	</Style>
	<Style id="branch207_part49_style">
		<LineStyle>
			<width>8.213662766795682</width>
			<color>FFa7ff4f</color>
		</LineStyle>
	</Style>
	<Style id="branch207_part50_style">
		<LineStyle>
			<width>8.278660614416259</width>
			<color>FFa7ff4f</color>
		</LineStyle>
	</Style>
	<Style id="branch207_part51_style">
		<LineStyle>
			<width>8.343658462036837</width>
			<color>FFa7ff4f</color>
		</LineStyle>
	</Style>
	<Style id="branch207_part52_style">
		<LineStyle>
			<width>8.408656309657415</width>
			<color>FFa7ff50</color>
		</LineStyle>
	</Style>
	<Style id="branch207_part53_style">
		<LineStyle>
			<width>8.473654157277993</width>
			<color>FFa7ff50</color>
		</LineStyle>
	</Style>
	<Style id="branch207_part54_style">
		<LineStyle>
			<width>8.538652004898571</width>
			<color>FFa7ff50</color>
		</LineStyle>
	</Style>
	<Style id="branch207_part55_style">
		<LineStyle>
			<width>8.60364985251915</width>
			<color>FFa7ff50</color>
		</LineStyle>
	</Style>
	<Style id="branch207_part56_style">
		<LineStyle>
			<width>8.668647700139728</width>
			<color>FFa7ff50</color>
		</LineStyle>
	</Style>
	<Style id="branch207_part57_style">
		<LineStyle>
			<width>8.733645547760306</width>
			<color>FFa7ff50</color>
		</LineStyle>
	</Style>
	<Style id="branch207_part58_style">
		<LineStyle>
			<width>8.798643395380884</width>
			<color>FFa7ff51</color>
		</LineStyle>
	</Style>
	<Style id="branch207_part59_style">
		<LineStyle>
			<width>8.863641243001462</width>
			<color>FFa8ff51</color>
		</LineStyle>
	</Style>
	<Style id="branch207_part60_style">
		<LineStyle>
			<width>8.92863909062204</width>
			<color>FFa8ff51</color>
		</LineStyle>
	</Style>
	<Style id="branch211_part1_style">
		<LineStyle>
			<width>6.693246989926701</width>
			<color>FFa9ff54</color>
		</LineStyle>
	</Style>
	<Style id="branch211_part2_style">
		<LineStyle>
			<width>7.001792067592435</width>
			<color>FFabff58</color>
		</LineStyle>
	</Style>
	<Style id="branch211_part3_style">
		<LineStyle>
			<width>7.310337145258169</width>
			<color>FFadff5c</color>
		</LineStyle>
	</Style>
	<Style id="branch211_part4_style">
		<LineStyle>
			<width>7.618882222923903</width>
			<color>FFafff60</color>
		</LineStyle>
	</Style>
	<Style id="branch217_part1_style">
		<LineStyle>
			<width>8.793183415319747</width>
			<color>FF8bff17</color>
		</LineStyle>
	</Style>
	<Style id="branch217_part2_style">
		<LineStyle>
			<width>8.816163035839775</width>
			<color>FF8bff17</color>
		</LineStyle>
	</Style>
	<Style id="branch217_part3_style">
		<LineStyle>
			<width>8.839142656359805</width>
			<color>FF8bff18</color>
		</LineStyle>
	</Style>
	<Style id="branch217_part4_style">
		<LineStyle>
			<width>8.86212227687983</width>
			<color>FF8bff18</color>
		</LineStyle>
	</Style>
	<Style id="branch217_part5_style">
		<LineStyle>
			<width>8.88510189739986</width>
			<color>FF8bff18</color>
		</LineStyle>
	</Style>
	<Style id="branch217_part6_style">
		<LineStyle>
			<width>8.908081517919888</width>
			<color>FF8bff18</color>
		</LineStyle>
	</Style>
	<Style id="branch217_part7_style">
		<LineStyle>
			<width>8.931061138439915</width>
			<color>FF8bff18</color>
		</LineStyle>
	</Style>
	<Style id="branch217_part8_style">
		<LineStyle>
			<width>8.954040758959945</width>
			<color>FF8bff19</color>
		</LineStyle>
	</Style>
	<Style id="branch217_part9_style">
		<LineStyle>
			<width>8.977020379479972</width>
			<color>FF8bff19</color>
		</LineStyle>
	</Style>
	<Style id="branch217_part10_style">
		<LineStyle>
			<width>9.0</width>
			<color>FF8cff19</color>
		</LineStyle>
	</Style>
	<Style id="branch223_part1_style">
		<LineStyle>
			<width>8.724086989673829</width>
			<color>FF85ff0b</color>
		</LineStyle>
	</Style>
	<Style id="branch223_part2_style">
		<LineStyle>
			<width>8.725097056270736</width>
			<color>FF85ff0b</color>
		</LineStyle>
	</Style>
	<Style id="branch223_part3_style">
		<LineStyle>
			<width>8.726107122867642</width>
			<color>FF85ff0b</color>
		</LineStyle>
	</Style>
	<Style id="branch223_part4_style">
		<LineStyle>
			<width>8.727117189464549</width>
			<color>FF85ff0b</color>
		</LineStyle>
	</Style>
	<Style id="branch223_part5_style">
		<LineStyle>
			<width>8.728127256061455</width>
			<color>FF85ff0c</color>
		</LineStyle>
	</Style>
	<Style id="branch223_part6_style">
		<LineStyle>
			<width>8.72913732265836</width>
			<color>FF85ff0c</color>
		</LineStyle>
	</Style>
	<Style id="branch223_part7_style">
		<LineStyle>
			<width>8.730147389255267</width>
			<color>FF85ff0c</color>
		</LineStyle>
	</Style>
	<Style id="branch223_part8_style">
		<LineStyle>
			<width>8.731157455852173</width>
			<color>FF85ff0c</color>
		</LineStyle>
	</Style>
	<Style id="branch223_part9_style">
		<LineStyle>
			<width>8.73216752244908</width>
			<color>FF85ff0c</color>
		</LineStyle>
	</Style>
	<Style id="branch223_part10_style">
		<LineStyle>
			<width>8.733177589045987</width>
			<color>FF85ff0c</color>
		</LineStyle>
	</Style>
	<Style id="branch223_part11_style">
		<LineStyle>
			<width>8.734187655642891</width>
			<color>FF85ff0c</color>
		</LineStyle>
	</Style>
	<Style id="branch223_part12_style">
		<LineStyle>
			<width>8.735197722239798</width>
			<color>FF85ff0c</color>
		</LineStyle>
	</Style>
	<Style id="branch223_part13_style">
		<LineStyle>
			<width>8.736207788836705</width>
			<color>FF85ff0c</color>
		</LineStyle>
	</Style>
	<Style id="branch223_part14_style">
		<LineStyle>
			<width>8.73721785543361</width>
			<color>FF85ff0c</color>
		</LineStyle>
	</Style>
	<Style id="branch223_part15_style">
		<LineStyle>
			<width>8.738227922030516</width>
			<color>FF85ff0c</color>
		</LineStyle>
	</Style>
	<Style id="branch223_part16_style">
		<LineStyle>
			<width>8.739237988627423</width>
			<color>FF85ff0c</color>
		</LineStyle>
	</Style>
	<Style id="branch223_part17_style">
		<LineStyle>
			<width>8.74024805522433</width>
			<color>FF85ff0c</color>
		</LineStyle>
	</Style>
	<Style id="branch223_part18_style">
		<LineStyle>
			<width>8.741258121821236</width>
			<color>FF85ff0c</color>
		</LineStyle>
	</Style>
	<Style id="branch223_part19_style">
		<LineStyle>
			<width>8.74226818841814</width>
			<color>FF85ff0d</color>
		</LineStyle>
	</Style>
	<Style id="branch223_part20_style">
		<LineStyle>
			<width>8.743278255015047</width>
			<color>FF85ff0d</color>
		</LineStyle>
	</Style>
	<Style id="branch223_part21_style">
		<LineStyle>
			<width>8.744288321611954</width>
			<color>FF85ff0d</color>
		</LineStyle>
	</Style>
	<Style id="branch223_part22_style">
		<LineStyle>
			<width>8.74529838820886</width>
			<color>FF85ff0d</color>
		</LineStyle>
	</Style>
	<Style id="branch223_part23_style">
		<LineStyle>
			<width>8.746308454805767</width>
			<color>FF85ff0d</color>
		</LineStyle>
	</Style>
	<Style id="branch223_part24_style">
		<LineStyle>
			<width>8.747318521402672</width>
			<color>FF85ff0d</color>
		</LineStyle>
	</Style>
	<Style id="branch223_part25_style">
		<LineStyle>
			<width>8.748328587999579</width>
			<color>FF85ff0d</color>
		</LineStyle>
	</Style>
	<Style id="branch223_part26_style">
		<LineStyle>
			<width>8.749338654596485</width>
			<color>FF86ff0d</color>
		</LineStyle>
	</Style>
	<Style id="branch223_part27_style">
		<LineStyle>
			<width>8.75034872119339</width>
			<color>FF86ff0d</color>
		</LineStyle>
	</Style>
	<Style id="branch223_part28_style">
		<LineStyle>
			<width>8.751358787790297</width>
			<color>FF86ff0d</color>
		</LineStyle>
	</Style>
	<Style id="branch223_part29_style">
		<LineStyle>
			<width>8.752368854387203</width>
			<color>FF86ff0d</color>
		</LineStyle>
	</Style>
	<Style id="branch223_part30_style">
		<LineStyle>
			<width>8.75337892098411</width>
			<color>FF86ff0d</color>
		</LineStyle>
	</Style>
	<Style id="branch223_part31_style">
		<LineStyle>
			<width>8.754388987581017</width>
			<color>FF86ff0d</color>
		</LineStyle>
	</Style>
	<Style id="branch223_part32_style">
		<LineStyle>
			<width>8.755399054177921</width>
			<color>FF86ff0d</color>
		</LineStyle>
	</Style>
	<Style id="branch223_part33_style">
		<LineStyle>
			<width>8.756409120774828</width>
			<color>FF86ff0d</color>
		</LineStyle>
	</Style>
	<Style id="branch223_part34_style">
		<LineStyle>
			<width>8.757419187371735</width>
			<color>FF86ff0e</color>
		</LineStyle>
	</Style>
	<Style id="branch223_part35_style">
		<LineStyle>
			<width>8.758429253968641</width>
			<color>FF86ff0e</color>
		</LineStyle>
	</Style>
	<Style id="branch223_part36_style">
		<LineStyle>
			<width>8.759439320565548</width>
			<color>FF86ff0e</color>
		</LineStyle>
	</Style>
	<Style id="branch223_part37_style">
		<LineStyle>
			<width>8.760449387162453</width>
			<color>FF86ff0e</color>
		</LineStyle>
	</Style>
	<Style id="branch223_part38_style">
		<LineStyle>
			<width>8.76145945375936</width>
			<color>FF86ff0e</color>
		</LineStyle>
	</Style>
	<Style id="branch223_part39_style">
		<LineStyle>
			<width>8.762469520356266</width>
			<color>FF86ff0e</color>
		</LineStyle>
	</Style>
	<Style id="branch223_part40_style">
		<LineStyle>
			<width>8.76347958695317</width>
			<color>FF86ff0e</color>
		</LineStyle>
	</Style>
	<Style id="branch223_part41_style">
		<LineStyle>
			<width>8.764489653550077</width>
			<color>FF86ff0e</color>
		</LineStyle>
	</Style>
	<Style id="branch223_part42_style">
		<LineStyle>
			<width>8.765499720146984</width>
			<color>FF86ff0e</color>
		</LineStyle>
	</Style>
	<Style id="branch223_part43_style">
		<LineStyle>
			<width>8.76650978674389</width>
			<color>FF86ff0e</color>
		</LineStyle>
	</Style>
	<Style id="branch223_part44_style">
		<LineStyle>
			<width>8.767519853340797</width>
			<color>FF86ff0e</color>
		</LineStyle>
	</Style>
	<Style id="branch223_part45_style">
		<LineStyle>
			<width>8.768529919937702</width>
			<color>FF86ff0e</color>
		</LineStyle>
	</Style>
	<Style id="branch223_part46_style">
		<LineStyle>
			<width>8.769539986534609</width>
			<color>FF86ff0e</color>
		</LineStyle>
	</Style>
	<Style id="branch223_part47_style">
		<LineStyle>
			<width>8.770550053131515</width>
			<color>FF86ff0e</color>
		</LineStyle>
	</Style>
	<Style id="branch223_part48_style">
		<LineStyle>
			<width>8.771560119728422</width>
			<color>FF86ff0f</color>
		</LineStyle>
	</Style>
	<Style id="branch223_part49_style">
		<LineStyle>
			<width>8.772570186325328</width>
			<color>FF86ff0f</color>
		</LineStyle>
	</Style>
	<Style id="branch223_part50_style">
		<LineStyle>
			<width>8.773580252922233</width>
			<color>FF86ff0f</color>
		</LineStyle>
	</Style>
	<Style id="branch223_part51_style">
		<LineStyle>
			<width>8.77459031951914</width>
			<color>FF86ff0f</color>
		</LineStyle>
	</Style>
	<Style id="branch223_part52_style">
		<LineStyle>
			<width>8.775600386116047</width>
			<color>FF86ff0f</color>
		</LineStyle>
	</Style>
	<Style id="branch223_part53_style">
		<LineStyle>
			<width>8.776610452712951</width>
			<color>FF86ff0f</color>
		</LineStyle>
	</Style>
	<Style id="branch223_part54_style">
		<LineStyle>
			<width>8.777620519309858</width>
			<color>FF87ff0f</color>
		</LineStyle>
	</Style>
	<Style id="branch223_part55_style">
		<LineStyle>
			<width>8.778630585906765</width>
			<color>FF87ff0f</color>
		</LineStyle>
	</Style>
	<Style id="branch223_part56_style">
		<LineStyle>
			<width>8.779640652503671</width>
			<color>FF87ff0f</color>
		</LineStyle>
	</Style>
	<Style id="branch223_part57_style">
		<LineStyle>
			<width>8.780650719100578</width>
			<color>FF87ff0f</color>
		</LineStyle>
	</Style>
	<Style id="branch223_part58_style">
		<LineStyle>
			<width>8.781660785697483</width>
			<color>FF87ff0f</color>
		</LineStyle>
	</Style>
	<Style id="branch223_part59_style">
		<LineStyle>
			<width>8.78267085229439</width>
			<color>FF87ff0f</color>
		</LineStyle>
	</Style>
	<Style id="branch223_part60_style">
		<LineStyle>
			<width>8.783680918891296</width>
			<color>FF87ff0f</color>
		</LineStyle>
	</Style>
	<Style id="branch223_part61_style">
		<LineStyle>
			<width>8.784690985488202</width>
			<color>FF87ff0f</color>
		</LineStyle>
	</Style>
	<Style id="branch223_part62_style">
		<LineStyle>
			<width>8.785701052085109</width>
			<color>FF87ff10</color>
		</LineStyle>
	</Style>
	<Style id="branch223_part63_style">
		<LineStyle>
			<width>8.786711118682014</width>
			<color>FF87ff10</color>
		</LineStyle>
	</Style>
	<Style id="branch223_part64_style">
		<LineStyle>
			<width>8.78772118527892</width>
			<color>FF87ff10</color>
		</LineStyle>
	</Style>
	<Style id="branch223_part65_style">
		<LineStyle>
			<width>8.788731251875827</width>
			<color>FF87ff10</color>
		</LineStyle>
	</Style>
	<Style id="branch223_part66_style">
		<LineStyle>
			<width>8.789741318472732</width>
			<color>FF87ff10</color>
		</LineStyle>
	</Style>
	<Style id="branch223_part67_style">
		<LineStyle>
			<width>8.790751385069639</width>
			<color>FF87ff10</color>
		</LineStyle>
	</Style>
	<Style id="branch223_part68_style">
		<LineStyle>
			<width>8.791761451666545</width>
			<color>FF87ff10</color>
		</LineStyle>
	</Style>
	<Style id="branch223_part69_style">
		<LineStyle>
			<width>8.792771518263452</width>
			<color>FF87ff10</color>
		</LineStyle>
	</Style>
	<Style id="branch223_part70_style">
		<LineStyle>
			<width>8.793781584860358</width>
			<color>FF87ff10</color>
		</LineStyle>
	</Style>
	<Style id="branch223_part71_style">
		<LineStyle>
			<width>8.794791651457263</width>
			<color>FF87ff10</color>
		</LineStyle>
	</Style>
	<Style id="branch223_part72_style">
		<LineStyle>
			<width>8.79580171805417</width>
			<color>FF87ff10</color>
		</LineStyle>
	</Style>
	<Style id="branch223_part73_style">
		<LineStyle>
			<width>8.796811784651076</width>
			<color>FF87ff10</color>
		</LineStyle>
	</Style>
	<Style id="branch223_part74_style">
		<LineStyle>
			<width>8.797821851247983</width>
			<color>FF87ff10</color>
		</LineStyle>
	</Style>
	<Style id="branch223_part75_style">
		<LineStyle>
			<width>8.79883191784489</width>
			<color>FF87ff10</color>
		</LineStyle>
	</Style>
	<Style id="branch223_part76_style">
		<LineStyle>
			<width>8.799841984441795</width>
			<color>FF87ff10</color>
		</LineStyle>
	</Style>
	<Style id="branch223_part77_style">
		<LineStyle>
			<width>8.800852051038701</width>
			<color>FF87ff11</color>
		</LineStyle>
	</Style>
	<Style id="branch223_part78_style">
		<LineStyle>
			<width>8.801862117635608</width>
			<color>FF87ff11</color>
		</LineStyle>
	</Style>
	<Style id="branch223_part79_style">
		<LineStyle>
			<width>8.802872184232513</width>
			<color>FF87ff11</color>
		</LineStyle>
	</Style>
	<Style id="branch223_part80_style">
		<LineStyle>
			<width>8.80388225082942</width>
			<color>FF87ff11</color>
		</LineStyle>
	</Style>
	<Style id="branch223_part81_style">
		<LineStyle>
			<width>8.804892317426326</width>
			<color>FF87ff11</color>
		</LineStyle>
	</Style>
	<Style id="branch223_part82_style">
		<LineStyle>
			<width>8.805902384023232</width>
			<color>FF87ff11</color>
		</LineStyle>
	</Style>
	<Style id="branch223_part83_style">
		<LineStyle>
			<width>8.806912450620139</width>
			<color>FF88ff11</color>
		</LineStyle>
	</Style>
	<Style id="branch223_part84_style">
		<LineStyle>
			<width>8.807922517217044</width>
			<color>FF88ff11</color>
		</LineStyle>
	</Style>
	<Style id="branch223_part85_style">
		<LineStyle>
			<width>8.80893258381395</width>
			<color>FF88ff11</color>
		</LineStyle>
	</Style>
	<Style id="branch223_part86_style">
		<LineStyle>
			<width>8.809942650410857</width>
			<color>FF88ff11</color>
		</LineStyle>
	</Style>
	<Style id="branch223_part87_style">
		<LineStyle>
			<width>8.810952717007764</width>
			<color>FF88ff11</color>
		</LineStyle>
	</Style>
	<Style id="branch223_part88_style">
		<LineStyle>
			<width>8.81196278360467</width>
			<color>FF88ff11</color>
		</LineStyle>
	</Style>
	<Style id="branch223_part89_style">
		<LineStyle>
			<width>8.812972850201575</width>
			<color>FF88ff11</color>
		</LineStyle>
	</Style>
	<Style id="branch223_part90_style">
		<LineStyle>
			<width>8.813982916798482</width>
			<color>FF88ff11</color>
		</LineStyle>
	</Style>
	<Style id="branch230_part1_style">
		<LineStyle>
			<width>7.715698587127159</width>
			<color>FFaeff5d</color>
		</LineStyle>
	</Style>
	<Style id="branch230_part2_style">
		<LineStyle>
			<width>7.763265306122449</width>
			<color>FFaeff5e</color>
		</LineStyle>
	</Style>
	<Style id="branch230_part3_style">
		<LineStyle>
			<width>7.810832025117739</width>
			<color>FFaeff5f</color>
		</LineStyle>
	</Style>
	<Style id="branch230_part4_style">
		<LineStyle>
			<width>7.85839874411303</width>
			<color>FFafff60</color>
		</LineStyle>
	</Style>
	<Style id="branch230_part5_style">
		<LineStyle>
			<width>7.90596546310832</width>
			<color>FFafff60</color>
		</LineStyle>
	</Style>
	<Style id="branch230_part6_style">
		<LineStyle>
			<width>7.9535321821036105</width>
			<color>FFb0ff61</color>
		</LineStyle>
	</Style>
	<Style id="branch230_part7_style">
		<LineStyle>
			<width>8.001098901098901</width>
			<color>FFb0ff62</color>
		</LineStyle>
	</Style>
	<Style id="branch230_part8_style">
		<LineStyle>
			<width>8.04866562009419</width>
			<color>FFb1ff63</color>
		</LineStyle>
	</Style>
	<Style id="branch230_part9_style">
		<LineStyle>
			<width>8.096232339089482</width>
			<color>FFb1ff64</color>
		</LineStyle>
	</Style>
	<Style id="branch230_part10_style">
		<LineStyle>
			<width>8.143799058084772</width>
			<color>FFb2ff65</color>
		</LineStyle>
	</Style>
	<Style id="branch230_part11_style">
		<LineStyle>
			<width>8.191365777080062</width>
			<color>FFb2ff66</color>
		</LineStyle>
	</Style>
	<Style id="branch230_part12_style">
		<LineStyle>
			<width>8.238932496075353</width>
			<color>FFb3ff67</color>
		</LineStyle>
	</Style>
	<Style id="branch230_part13_style">
		<LineStyle>
			<width>8.286499215070645</width>
			<color>FFb3ff68</color>
		</LineStyle>
	</Style>
	<Style id="branch230_part14_style">
		<LineStyle>
			<width>8.334065934065933</width>
			<color>FFb4ff69</color>
		</LineStyle>
	</Style>
	<Style id="branch230_part15_style">
		<LineStyle>
			<width>8.381632653061224</width>
			<color>FFb4ff6a</color>
		</LineStyle>
	</Style>
	<Style id="branch230_part16_style">
		<LineStyle>
			<width>8.429199372056516</width>
			<color>FFb4ff6b</color>
		</LineStyle>
	</Style>
	<Style id="branch230_part17_style">
		<LineStyle>
			<width>8.476766091051806</width>
			<color>FFb5ff6b</color>
		</LineStyle>
	</Style>
	<Style id="branch230_part18_style">
		<LineStyle>
			<width>8.524332810047095</width>
			<color>FFb5ff6c</color>
		</LineStyle>
	</Style>
	<Style id="branch230_part19_style">
		<LineStyle>
			<width>8.571899529042387</width>
			<color>FFb6ff6d</color>
		</LineStyle>
	</Style>
	<Style id="branch230_part20_style">
		<LineStyle>
			<width>8.619466248037677</width>
			<color>FFb6ff6e</color>
		</LineStyle>
	</Style>
	<Style id="branch230_part21_style">
		<LineStyle>
			<width>8.667032967032966</width>
			<color>FFb7ff6f</color>
		</LineStyle>
	</Style>
	<Style id="branch230_part22_style">
		<LineStyle>
			<width>8.714599686028258</width>
			<color>FFb7ff70</color>
		</LineStyle>
	</Style>
	<Style id="branch230_part23_style">
		<LineStyle>
			<width>8.762166405023548</width>
			<color>FFb8ff71</color>
		</LineStyle>
	</Style>
	<Style id="branch230_part24_style">
		<LineStyle>
			<width>8.809733124018837</width>
			<color>FFb8ff72</color>
		</LineStyle>
	</Style>
	<Style id="branch230_part25_style">
		<LineStyle>
			<width>8.857299843014129</width>
			<color>FFb9ff73</color>
		</LineStyle>
	</Style>
	<Style id="branch230_part26_style">
		<LineStyle>
			<width>8.904866562009419</width>
			<color>FFb9ff74</color>
		</LineStyle>
	</Style>
	<Style id="branch230_part27_style">
		<LineStyle>
			<width>8.952433281004708</width>
			<color>FFbaff75</color>
		</LineStyle>
	</Style>
	<Style id="branch230_part28_style">
		<LineStyle>
			<width>9.0</width>
			<color>FFbaff76</color>
		</LineStyle>
	</Style>
	<Style id="branch232_part1_style">
		<LineStyle>
			<width>5.245339997095543</width>
			<color>FF8fff20</color>
		</LineStyle>
	</Style>
	<Style id="branch232_part2_style">
		<LineStyle>
			<width>5.273063413880205</width>
			<color>FF8fff20</color>
		</LineStyle>
	</Style>
	<Style id="branch232_part3_style">
		<LineStyle>
			<width>5.300786830664867</width>
			<color>FF8fff20</color>
		</LineStyle>
	</Style>
	<Style id="branch232_part4_style">
		<LineStyle>
			<width>5.32851024744953</width>
			<color>FF8fff20</color>
		</LineStyle>
	</Style>
	<Style id="branch232_part5_style">
		<LineStyle>
			<width>5.356233664234192</width>
			<color>FF8fff21</color>
		</LineStyle>
	</Style>
	<Style id="branch232_part6_style">
		<LineStyle>
			<width>5.383957081018854</width>
			<color>FF8fff21</color>
		</LineStyle>
	</Style>
	<Style id="branch232_part7_style">
		<LineStyle>
			<width>5.411680497803516</width>
			<color>FF90ff21</color>
		</LineStyle>
	</Style>
	<Style id="branch232_part8_style">
		<LineStyle>
			<width>5.439403914588179</width>
			<color>FF90ff21</color>
		</LineStyle>
	</Style>
	<Style id="branch232_part9_style">
		<LineStyle>
			<width>5.467127331372841</width>
			<color>FF90ff21</color>
		</LineStyle>
	</Style>
	<Style id="branch232_part10_style">
		<LineStyle>
			<width>5.4948507481575035</width>
			<color>FF90ff21</color>
		</LineStyle>
	</Style>
	<Style id="branch232_part11_style">
		<LineStyle>
			<width>5.522574164942165</width>
			<color>FF90ff21</color>
		</LineStyle>
	</Style>
	<Style id="branch232_part12_style">
		<LineStyle>
			<width>5.550297581726827</width>
			<color>FF90ff22</color>
		</LineStyle>
	</Style>
	<Style id="branch232_part13_style">
		<LineStyle>
			<width>5.57802099851149</width>
			<color>FF90ff22</color>
		</LineStyle>
	</Style>
	<Style id="branch232_part14_style">
		<LineStyle>
			<width>5.605744415296153</width>
			<color>FF90ff22</color>
		</LineStyle>
	</Style>
	<Style id="branch232_part15_style">
		<LineStyle>
			<width>5.6334678320808145</width>
			<color>FF90ff22</color>
		</LineStyle>
	</Style>
	<Style id="branch232_part16_style">
		<LineStyle>
			<width>5.661191248865476</width>
			<color>FF90ff22</color>
		</LineStyle>
	</Style>
	<Style id="branch232_part17_style">
		<LineStyle>
			<width>5.688914665650138</width>
			<color>FF90ff22</color>
		</LineStyle>
	</Style>
	<Style id="branch232_part18_style">
		<LineStyle>
			<width>5.716638082434801</width>
			<color>FF90ff22</color>
		</LineStyle>
	</Style>
	<Style id="branch232_part19_style">
		<LineStyle>
			<width>5.744361499219464</width>
			<color>FF90ff23</color>
		</LineStyle>
	</Style>
	<Style id="branch232_part20_style">
		<LineStyle>
			<width>5.772084916004125</width>
			<color>FF90ff23</color>
		</LineStyle>
	</Style>
	<Style id="branch232_part21_style">
		<LineStyle>
			<width>5.799808332788787</width>
			<color>FF91ff23</color>
		</LineStyle>
	</Style>
	<Style id="branch232_part22_style">
		<LineStyle>
			<width>5.82753174957345</width>
			<color>FF91ff23</color>
		</LineStyle>
	</Style>
	<Style id="branch232_part23_style">
		<LineStyle>
			<width>5.855255166358113</width>
			<color>FF91ff23</color>
		</LineStyle>
	</Style>
	<Style id="branch232_part24_style">
		<LineStyle>
			<width>5.8829785831427746</width>
			<color>FF91ff23</color>
		</LineStyle>
	</Style>
	<Style id="branch232_part25_style">
		<LineStyle>
			<width>5.910701999927436</width>
			<color>FF91ff23</color>
		</LineStyle>
	</Style>
	<Style id="branch232_part26_style">
		<LineStyle>
			<width>5.938425416712098</width>
			<color>FF91ff24</color>
		</LineStyle>
	</Style>
	<Style id="branch232_part27_style">
		<LineStyle>
			<width>5.966148833496761</width>
			<color>FF91ff24</color>
		</LineStyle>
	</Style>
	<Style id="branch232_part28_style">
		<LineStyle>
			<width>5.993872250281424</width>
			<color>FF91ff24</color>
		</LineStyle>
	</Style>
	<Style id="branch232_part29_style">
		<LineStyle>
			<width>6.0215956670660855</width>
			<color>FF91ff24</color>
		</LineStyle>
	</Style>
	<Style id="branch232_part30_style">
		<LineStyle>
			<width>6.049319083850748</width>
			<color>FF91ff24</color>
		</LineStyle>
	</Style>
	<Style id="branch232_part31_style">
		<LineStyle>
			<width>6.07704250063541</width>
			<color>FF91ff24</color>
		</LineStyle>
	</Style>
	<Style id="branch232_part32_style">
		<LineStyle>
			<width>6.104765917420072</width>
			<color>FF91ff24</color>
		</LineStyle>
	</Style>
	<Style id="branch232_part33_style">
		<LineStyle>
			<width>6.132489334204735</width>
			<color>FF91ff25</color>
		</LineStyle>
	</Style>
	<Style id="branch232_part34_style">
		<LineStyle>
			<width>6.1602127509893965</width>
			<color>FF91ff25</color>
		</LineStyle>
	</Style>
	<Style id="branch232_part35_style">
		<LineStyle>
			<width>6.187936167774059</width>
			<color>FF92ff25</color>
		</LineStyle>
	</Style>
	<Style id="branch232_part36_style">
		<LineStyle>
			<width>6.215659584558721</width>
			<color>FF92ff25</color>
		</LineStyle>
	</Style>
	<Style id="branch232_part37_style">
		<LineStyle>
			<width>6.243383001343384</width>
			<color>FF92ff25</color>
		</LineStyle>
	</Style>
	<Style id="branch232_part38_style">
		<LineStyle>
			<width>6.271106418128046</width>
			<color>FF92ff25</color>
		</LineStyle>
	</Style>
	<Style id="branch232_part39_style">
		<LineStyle>
			<width>6.298829834912708</width>
			<color>FF92ff25</color>
		</LineStyle>
	</Style>
	<Style id="branch232_part40_style">
		<LineStyle>
			<width>6.32655325169737</width>
			<color>FF92ff26</color>
		</LineStyle>
	</Style>
	<Style id="branch232_part41_style">
		<LineStyle>
			<width>6.354276668482032</width>
			<color>FF92ff26</color>
		</LineStyle>
	</Style>
	<Style id="branch232_part42_style">
		<LineStyle>
			<width>6.382000085266695</width>
			<color>FF92ff26</color>
		</LineStyle>
	</Style>
	<Style id="branch232_part43_style">
		<LineStyle>
			<width>6.4097235020513565</width>
			<color>FF92ff26</color>
		</LineStyle>
	</Style>
	<Style id="branch232_part44_style">
		<LineStyle>
			<width>6.437446918836018</width>
			<color>FF92ff26</color>
		</LineStyle>
	</Style>
	<Style id="branch232_part45_style">
		<LineStyle>
			<width>6.465170335620681</width>
			<color>FF92ff26</color>
		</LineStyle>
	</Style>
	<Style id="branch232_part46_style">
		<LineStyle>
			<width>6.492893752405344</width>
			<color>FF92ff26</color>
		</LineStyle>
	</Style>
	<Style id="branch232_part47_style">
		<LineStyle>
			<width>6.520617169190006</width>
			<color>FF92ff27</color>
		</LineStyle>
	</Style>
	<Style id="branch232_part48_style">
		<LineStyle>
			<width>6.5483405859746675</width>
			<color>FF92ff27</color>
		</LineStyle>
	</Style>
	<Style id="branch232_part49_style">
		<LineStyle>
			<width>6.57606400275933</width>
			<color>FF93ff27</color>
		</LineStyle>
	</Style>
	<Style id="branch232_part50_style">
		<LineStyle>
			<width>6.603787419543993</width>
			<color>FF93ff27</color>
		</LineStyle>
	</Style>
	<Style id="branch232_part51_style">
		<LineStyle>
			<width>6.631510836328655</width>
			<color>FF93ff27</color>
		</LineStyle>
	</Style>
	<Style id="branch232_part52_style">
		<LineStyle>
			<width>6.659234253113317</width>
			<color>FF93ff27</color>
		</LineStyle>
	</Style>
	<Style id="branch232_part53_style">
		<LineStyle>
			<width>6.686957669897979</width>
			<color>FF93ff27</color>
		</LineStyle>
	</Style>
	<Style id="branch232_part54_style">
		<LineStyle>
			<width>6.714681086682642</width>
			<color>FF93ff28</color>
		</LineStyle>
	</Style>
	<Style id="branch232_part55_style">
		<LineStyle>
			<width>6.742404503467304</width>
			<color>FF93ff28</color>
		</LineStyle>
	</Style>
	<Style id="branch232_part56_style">
		<LineStyle>
			<width>6.770127920251966</width>
			<color>FF93ff28</color>
		</LineStyle>
	</Style>
	<Style id="branch232_part57_style">
		<LineStyle>
			<width>6.7978513370366285</width>
			<color>FF93ff28</color>
		</LineStyle>
	</Style>
	<Style id="branch232_part58_style">
		<LineStyle>
			<width>6.825574753821291</width>
			<color>FF93ff28</color>
		</LineStyle>
	</Style>
	<Style id="branch232_part59_style">
		<LineStyle>
			<width>6.853298170605953</width>
			<color>FF93ff28</color>
		</LineStyle>
	</Style>
	<Style id="branch232_part60_style">
		<LineStyle>
			<width>6.881021587390615</width>
			<color>FF93ff28</color>
		</LineStyle>
	</Style>
	<Style id="branch232_part61_style">
		<LineStyle>
			<width>6.908745004175277</width>
			<color>FF93ff29</color>
		</LineStyle>
	</Style>
	<Style id="branch232_part62_style">
		<LineStyle>
			<width>6.936468420959939</width>
			<color>FF93ff29</color>
		</LineStyle>
	</Style>
	<Style id="branch232_part63_style">
		<LineStyle>
			<width>6.964191837744601</width>
			<color>FF94ff29</color>
		</LineStyle>
	</Style>
	<Style id="branch232_part64_style">
		<LineStyle>
			<width>6.991915254529264</width>
			<color>FF94ff29</color>
		</LineStyle>
	</Style>
	<Style id="branch232_part65_style">
		<LineStyle>
			<width>7.019638671313926</width>
			<color>FF94ff29</color>
		</LineStyle>
	</Style>
	<Style id="branch232_part66_style">
		<LineStyle>
			<width>7.0473620880985886</width>
			<color>FF94ff29</color>
		</LineStyle>
	</Style>
	<Style id="branch232_part67_style">
		<LineStyle>
			<width>7.07508550488325</width>
			<color>FF94ff29</color>
		</LineStyle>
	</Style>
	<Style id="branch232_part68_style">
		<LineStyle>
			<width>7.102808921667912</width>
			<color>FF94ff2a</color>
		</LineStyle>
	</Style>
	<Style id="branch232_part69_style">
		<LineStyle>
			<width>7.130532338452575</width>
			<color>FF94ff2a</color>
		</LineStyle>
	</Style>
	<Style id="branch232_part70_style">
		<LineStyle>
			<width>7.158255755237237</width>
			<color>FF94ff2a</color>
		</LineStyle>
	</Style>
	<Style id="branch232_part71_style">
		<LineStyle>
			<width>7.185979172021899</width>
			<color>FF94ff2a</color>
		</LineStyle>
	</Style>
	<Style id="branch232_part72_style">
		<LineStyle>
			<width>7.213702588806561</width>
			<color>FF94ff2a</color>
		</LineStyle>
	</Style>
	<Style id="branch232_part73_style">
		<LineStyle>
			<width>7.241426005591224</width>
			<color>FF94ff2a</color>
		</LineStyle>
	</Style>
	<Style id="branch232_part74_style">
		<LineStyle>
			<width>7.269149422375886</width>
			<color>FF94ff2a</color>
		</LineStyle>
	</Style>
	<Style id="branch232_part75_style">
		<LineStyle>
			<width>7.296872839160548</width>
			<color>FF94ff2b</color>
		</LineStyle>
	</Style>
	<Style id="branch232_part76_style">
		<LineStyle>
			<width>7.3245962559452105</width>
			<color>FF94ff2b</color>
		</LineStyle>
	</Style>
	<Style id="branch232_part77_style">
		<LineStyle>
			<width>7.352319672729873</width>
			<color>FF94ff2b</color>
		</LineStyle>
	</Style>
	<Style id="branch232_part78_style">
		<LineStyle>
			<width>7.380043089514535</width>
			<color>FF95ff2b</color>
		</LineStyle>
	</Style>
	<Style id="branch232_part79_style">
		<LineStyle>
			<width>7.407766506299197</width>
			<color>FF95ff2b</color>
		</LineStyle>
	</Style>
	<Style id="branch232_part80_style">
		<LineStyle>
			<width>7.43548992308386</width>
			<color>FF95ff2b</color>
		</LineStyle>
	</Style>
	<Style id="branch232_part81_style">
		<LineStyle>
			<width>7.463213339868522</width>
			<color>FF95ff2b</color>
		</LineStyle>
	</Style>
	<Style id="branch232_part82_style">
		<LineStyle>
			<width>7.490936756653184</width>
			<color>FF95ff2c</color>
		</LineStyle>
	</Style>
	<Style id="branch232_part83_style">
		<LineStyle>
			<width>7.518660173437846</width>
			<color>FF95ff2c</color>
		</LineStyle>
	</Style>
	<Style id="branch232_part84_style">
		<LineStyle>
			<width>7.546383590222509</width>
			<color>FF95ff2c</color>
		</LineStyle>
	</Style>
	<Style id="branch232_part85_style">
		<LineStyle>
			<width>7.574107007007171</width>
			<color>FF95ff2c</color>
		</LineStyle>
	</Style>
	<Style id="branch232_part86_style">
		<LineStyle>
			<width>7.601830423791833</width>
			<color>FF95ff2c</color>
		</LineStyle>
	</Style>
	<Style id="branch232_part87_style">
		<LineStyle>
			<width>7.629553840576495</width>
			<color>FF95ff2c</color>
		</LineStyle>
	</Style>
	<Style id="branch232_part88_style">
		<LineStyle>
			<width>7.657277257361158</width>
			<color>FF95ff2c</color>
		</LineStyle>
	</Style>
	<Style id="branch232_part89_style">
		<LineStyle>
			<width>7.68500067414582</width>
			<color>FF95ff2d</color>
		</LineStyle>
	</Style>
	<Style id="branch232_part90_style">
		<LineStyle>
			<width>7.7127240909304815</width>
			<color>FF95ff2d</color>
		</LineStyle>
	</Style>
	<Style id="branch232_part91_style">
		<LineStyle>
			<width>7.740447507715144</width>
			<color>FF95ff2d</color>
		</LineStyle>
	</Style>
	<Style id="branch232_part92_style">
		<LineStyle>
			<width>7.768170924499806</width>
			<color>FF96ff2d</color>
		</LineStyle>
	</Style>
	<Style id="branch232_part93_style">
		<LineStyle>
			<width>7.795894341284469</width>
			<color>FF96ff2d</color>
		</LineStyle>
	</Style>
	<Style id="branch232_part94_style">
		<LineStyle>
			<width>7.823617758069131</width>
			<color>FF96ff2d</color>
		</LineStyle>
	</Style>
	<Style id="branch232_part95_style">
		<LineStyle>
			<width>7.851341174853793</width>
			<color>FF96ff2d</color>
		</LineStyle>
	</Style>
	<Style id="branch232_part96_style">
		<LineStyle>
			<width>7.879064591638455</width>
			<color>FF96ff2e</color>
		</LineStyle>
	</Style>
	<Style id="branch232_part97_style">
		<LineStyle>
			<width>7.906788008423117</width>
			<color>FF96ff2e</color>
		</LineStyle>
	</Style>
	<Style id="branch232_part98_style">
		<LineStyle>
			<width>7.934511425207779</width>
			<color>FF96ff2e</color>
		</LineStyle>
	</Style>
	<Style id="branch232_part99_style">
		<LineStyle>
			<width>7.962234841992442</width>
			<color>FF96ff2e</color>
		</LineStyle>
	</Style>
	<Style id="branch232_part100_style">
		<LineStyle>
			<width>7.989958258777104</width>
			<color>FF96ff2e</color>
		</LineStyle>
	</Style>
	<Style id="branch232_part101_style">
		<LineStyle>
			<width>8.017681675561766</width>
			<color>FF96ff2e</color>
		</LineStyle>
	</Style>
	<Style id="branch232_part102_style">
		<LineStyle>
			<width>8.045405092346428</width>
			<color>FF96ff2e</color>
		</LineStyle>
	</Style>
	<Style id="branch232_part103_style">
		<LineStyle>
			<width>8.073128509131092</width>
			<color>FF96ff2f</color>
		</LineStyle>
	</Style>
	<Style id="branch232_part104_style">
		<LineStyle>
			<width>8.100851925915753</width>
			<color>FF96ff2f</color>
		</LineStyle>
	</Style>
	<Style id="branch232_part105_style">
		<LineStyle>
			<width>8.128575342700415</width>
			<color>FF96ff2f</color>
		</LineStyle>
	</Style>
	<Style id="branch232_part106_style">
		<LineStyle>
			<width>8.156298759485077</width>
			<color>FF97ff2f</color>
		</LineStyle>
	</Style>
	<Style id="branch232_part107_style">
		<LineStyle>
			<width>8.184022176269739</width>
			<color>FF97ff2f</color>
		</LineStyle>
	</Style>
	<Style id="branch232_part108_style">
		<LineStyle>
			<width>8.211745593054403</width>
			<color>FF97ff2f</color>
		</LineStyle>
	</Style>
	<Style id="branch232_part109_style">
		<LineStyle>
			<width>8.239469009839064</width>
			<color>FF97ff2f</color>
		</LineStyle>
	</Style>
	<Style id="branch232_part110_style">
		<LineStyle>
			<width>8.267192426623726</width>
			<color>FF97ff30</color>
		</LineStyle>
	</Style>
	<Style id="branch232_part111_style">
		<LineStyle>
			<width>8.29491584340839</width>
			<color>FF97ff30</color>
		</LineStyle>
	</Style>
	<Style id="branch232_part112_style">
		<LineStyle>
			<width>8.322639260193052</width>
			<color>FF97ff30</color>
		</LineStyle>
	</Style>
	<Style id="branch232_part113_style">
		<LineStyle>
			<width>8.350362676977714</width>
			<color>FF97ff30</color>
		</LineStyle>
	</Style>
	<Style id="branch232_part114_style">
		<LineStyle>
			<width>8.378086093762375</width>
			<color>FF97ff30</color>
		</LineStyle>
	</Style>
	<Style id="branch232_part115_style">
		<LineStyle>
			<width>8.405809510547037</width>
			<color>FF97ff30</color>
		</LineStyle>
	</Style>
	<Style id="branch232_part116_style">
		<LineStyle>
			<width>8.4335329273317</width>
			<color>FF97ff30</color>
		</LineStyle>
	</Style>
	<Style id="branch232_part117_style">
		<LineStyle>
			<width>8.461256344116363</width>
			<color>FF97ff30</color>
		</LineStyle>
	</Style>
	<Style id="branch232_part118_style">
		<LineStyle>
			<width>8.488979760901024</width>
			<color>FF97ff31</color>
		</LineStyle>
	</Style>
	<Style id="branch232_part119_style">
		<LineStyle>
			<width>8.516703177685688</width>
			<color>FF97ff31</color>
		</LineStyle>
	</Style>
	<Style id="branch232_part120_style">
		<LineStyle>
			<width>8.54442659447035</width>
			<color>FF98ff31</color>
		</LineStyle>
	</Style>
	<Style id="branch232_part121_style">
		<LineStyle>
			<width>8.57215001125501</width>
			<color>FF98ff31</color>
		</LineStyle>
	</Style>
	<Style id="branch232_part122_style">
		<LineStyle>
			<width>8.599873428039672</width>
			<color>FF98ff31</color>
		</LineStyle>
	</Style>
	<Style id="branch232_part123_style">
		<LineStyle>
			<width>8.627596844824335</width>
			<color>FF98ff31</color>
		</LineStyle>
	</Style>
	<Style id="branch232_part124_style">
		<LineStyle>
			<width>8.655320261608997</width>
			<color>FF98ff31</color>
		</LineStyle>
	</Style>
	<Style id="branch232_part125_style">
		<LineStyle>
			<width>8.683043678393659</width>
			<color>FF98ff32</color>
		</LineStyle>
	</Style>
	<Style id="branch232_part126_style">
		<LineStyle>
			<width>8.710767095178323</width>
			<color>FF98ff32</color>
		</LineStyle>
	</Style>
	<Style id="branch232_part127_style">
		<LineStyle>
			<width>8.738490511962985</width>
			<color>FF98ff32</color>
		</LineStyle>
	</Style>
	<Style id="branch232_part128_style">
		<LineStyle>
			<width>8.766213928747646</width>
			<color>FF98ff32</color>
		</LineStyle>
	</Style>
	<Style id="branch232_part129_style">
		<LineStyle>
			<width>8.793937345532308</width>
			<color>FF98ff32</color>
		</LineStyle>
	</Style>
	<Style id="branch232_part130_style">
		<LineStyle>
			<width>8.82166076231697</width>
			<color>FF98ff32</color>
		</LineStyle>
	</Style>
	<Style id="branch232_part131_style">
		<LineStyle>
			<width>8.849384179101634</width>
			<color>FF98ff32</color>
		</LineStyle>
	</Style>
	<Style id="branch232_part132_style">
		<LineStyle>
			<width>8.877107595886295</width>
			<color>FF98ff33</color>
		</LineStyle>
	</Style>
	<Style id="branch232_part133_style">
		<LineStyle>
			<width>8.904831012670957</width>
			<color>FF98ff33</color>
		</LineStyle>
	</Style>
	<Style id="branch232_part134_style">
		<LineStyle>
			<width>8.932554429455621</width>
			<color>FF99ff33</color>
		</LineStyle>
	</Style>
	<Style id="branch232_part135_style">
		<LineStyle>
			<width>8.960277846240283</width>
			<color>FF99ff33</color>
		</LineStyle>
	</Style>
	<Style id="branch232_part136_style">
		<LineStyle>
			<width>8.988001263024945</width>
			<color>FF99ff33</color>
		</LineStyle>
	</Style>
	<Style id="branch233_part1_style">
		<LineStyle>
			<width>7.873036979486924</width>
			<color>FF8dff1d</color>
		</LineStyle>
	</Style>
	<Style id="branch233_part2_style">
		<LineStyle>
			<width>7.910547643184374</width>
			<color>FF8eff1d</color>
		</LineStyle>
	</Style>
	<Style id="branch233_part3_style">
		<LineStyle>
			<width>7.9480583068818245</width>
			<color>FF8eff1d</color>
		</LineStyle>
	</Style>
	<Style id="branch233_part4_style">
		<LineStyle>
			<width>7.9855689705792745</width>
			<color>FF8eff1e</color>
		</LineStyle>
	</Style>
	<Style id="branch233_part5_style">
		<LineStyle>
			<width>8.023079634276725</width>
			<color>FF8eff1e</color>
		</LineStyle>
	</Style>
	<Style id="branch233_part6_style">
		<LineStyle>
			<width>8.060590297974175</width>
			<color>FF8eff1e</color>
		</LineStyle>
	</Style>
	<Style id="branch233_part7_style">
		<LineStyle>
			<width>8.098100961671625</width>
			<color>FF8eff1e</color>
		</LineStyle>
	</Style>
	<Style id="branch233_part8_style">
		<LineStyle>
			<width>8.135611625369075</width>
			<color>FF8eff1f</color>
		</LineStyle>
	</Style>
	<Style id="branch233_part9_style">
		<LineStyle>
			<width>8.173122289066525</width>
			<color>FF8fff1f</color>
		</LineStyle>
	</Style>
	<Style id="branch233_part10_style">
		<LineStyle>
			<width>8.210632952763975</width>
			<color>FF8fff1f</color>
		</LineStyle>
	</Style>
	<Style id="branch233_part11_style">
		<LineStyle>
			<width>8.248143616461427</width>
			<color>FF8fff20</color>
		</LineStyle>
	</Style>
	<Style id="branch233_part12_style">
		<LineStyle>
			<width>8.285654280158877</width>
			<color>FF8fff20</color>
		</LineStyle>
	</Style>
	<Style id="branch233_part13_style">
		<LineStyle>
			<width>8.323164943856325</width>
			<color>FF8fff20</color>
		</LineStyle>
	</Style>
	<Style id="branch233_part14_style">
		<LineStyle>
			<width>8.360675607553777</width>
			<color>FF8fff21</color>
		</LineStyle>
	</Style>
	<Style id="branch233_part15_style">
		<LineStyle>
			<width>8.398186271251227</width>
			<color>FF90ff21</color>
		</LineStyle>
	</Style>
	<Style id="branch233_part16_style">
		<LineStyle>
			<width>8.435696934948677</width>
			<color>FF90ff21</color>
		</LineStyle>
	</Style>
	<Style id="branch233_part17_style">
		<LineStyle>
			<width>8.473207598646127</width>
			<color>FF90ff22</color>
		</LineStyle>
	</Style>
	<Style id="branch233_part18_style">
		<LineStyle>
			<width>8.510718262343577</width>
			<color>FF90ff22</color>
		</LineStyle>
	</Style>
	<Style id="branch233_part19_style">
		<LineStyle>
			<width>8.548228926041027</width>
			<color>FF90ff22</color>
		</LineStyle>
	</Style>
	<Style id="branch233_part20_style">
		<LineStyle>
			<width>8.585739589738477</width>
			<color>FF90ff22</color>
		</LineStyle>
	</Style>
	<Style id="branch233_part21_style">
		<LineStyle>
			<width>8.623250253435927</width>
			<color>FF90ff23</color>
		</LineStyle>
	</Style>
	<Style id="branch233_part22_style">
		<LineStyle>
			<width>8.660760917133377</width>
			<color>FF91ff23</color>
		</LineStyle>
	</Style>
	<Style id="branch233_part23_style">
		<LineStyle>
			<width>8.698271580830827</width>
			<color>FF91ff23</color>
		</LineStyle>
	</Style>
	<Style id="branch233_part24_style">
		<LineStyle>
			<width>8.735782244528277</width>
			<color>FF91ff24</color>
		</LineStyle>
	</Style>
	<Style id="branch233_part25_style">
		<LineStyle>
			<width>8.773292908225727</width>
			<color>FF91ff24</color>
		</LineStyle>
	</Style>
	<Style id="branch233_part26_style">
		<LineStyle>
			<width>8.810803571923177</width>
			<color>FF91ff24</color>
		</LineStyle>
	</Style>
	<Style id="branch233_part27_style">
		<LineStyle>
			<width>8.848314235620627</width>
			<color>FF91ff25</color>
		</LineStyle>
	</Style>
	<Style id="branch233_part28_style">
		<LineStyle>
			<width>8.885824899318077</width>
			<color>FF91ff25</color>
		</LineStyle>
	</Style>
	<Style id="branch233_part29_style">
		<LineStyle>
			<width>8.923335563015527</width>
			<color>FF92ff25</color>
		</LineStyle>
	</Style>
	<Style id="branch233_part30_style">
		<LineStyle>
			<width>8.960846226712977</width>
			<color>FF92ff25</color>
		</LineStyle>
	</Style>
	<Style id="branch235_part1_style">
		<LineStyle>
			<width>5.397722995859992</width>
			<color>FF8bff19</color>
		</LineStyle>
	</Style>
	<Style id="branch235_part2_style">
		<LineStyle>
			<width>5.513925479864509</width>
			<color>FF8cff1b</color>
		</LineStyle>
	</Style>
	<Style id="branch235_part3_style">
		<LineStyle>
			<width>5.630127963869025</width>
			<color>FF8dff1c</color>
		</LineStyle>
	</Style>
	<Style id="branch235_part4_style">
		<LineStyle>
			<width>5.746330447873541</width>
			<color>FF8eff1e</color>
		</LineStyle>
	</Style>
	<Style id="branch235_part5_style">
		<LineStyle>
			<width>5.862532931878057</width>
			<color>FF8fff20</color>
		</LineStyle>
	</Style>
	<Style id="branch235_part6_style">
		<LineStyle>
			<width>5.978735415882574</width>
			<color>FF90ff21</color>
		</LineStyle>
	</Style>
	<Style id="branch235_part7_style">
		<LineStyle>
			<width>6.094937899887091</width>
			<color>FF91ff23</color>
		</LineStyle>
	</Style>
	<Style id="branch235_part8_style">
		<LineStyle>
			<width>6.211140383891607</width>
			<color>FF91ff25</color>
		</LineStyle>
	</Style>
	<Style id="branch235_part9_style">
		<LineStyle>
			<width>6.327342867896124</width>
			<color>FF92ff27</color>
		</LineStyle>
	</Style>
	<Style id="branch235_part10_style">
		<LineStyle>
			<width>6.4435453519006405</width>
			<color>FF93ff28</color>
		</LineStyle>
	</Style>
	<Style id="branch235_part11_style">
		<LineStyle>
			<width>6.559747835905156</width>
			<color>FF94ff2a</color>
		</LineStyle>
	</Style>
	<Style id="branch235_part12_style">
		<LineStyle>
			<width>6.675950319909672</width>
			<color>FF95ff2c</color>
		</LineStyle>
	</Style>
	<Style id="branch235_part13_style">
		<LineStyle>
			<width>6.792152803914189</width>
			<color>FF96ff2d</color>
		</LineStyle>
	</Style>
	<Style id="branch235_part14_style">
		<LineStyle>
			<width>6.908355287918705</width>
			<color>FF97ff2f</color>
		</LineStyle>
	</Style>
	<Style id="branch235_part15_style">
		<LineStyle>
			<width>7.024557771923222</width>
			<color>FF97ff31</color>
		</LineStyle>
	</Style>
	<Style id="branch235_part16_style">
		<LineStyle>
			<width>7.140760255927738</width>
			<color>FF98ff33</color>
		</LineStyle>
	</Style>
	<Style id="branch235_part17_style">
		<LineStyle>
			<width>7.256962739932254</width>
			<color>FF99ff34</color>
		</LineStyle>
	</Style>
	<Style id="branch235_part18_style">
		<LineStyle>
			<width>7.373165223936771</width>
			<color>FF9aff36</color>
		</LineStyle>
	</Style>
	<Style id="branch235_part19_style">
		<LineStyle>
			<width>7.4893677079412875</width>
			<color>FF9bff38</color>
		</LineStyle>
	</Style>
	<Style id="branch235_part20_style">
		<LineStyle>
			<width>7.605570191945803</width>
			<color>FF9cff39</color>
		</LineStyle>
	</Style>
	<Style id="branch235_part21_style">
		<LineStyle>
			<width>7.72177267595032</width>
			<color>FF9dff3b</color>
		</LineStyle>
	</Style>
	<Style id="branch235_part22_style">
		<LineStyle>
			<width>7.837975159954837</width>
			<color>FF9eff3d</color>
		</LineStyle>
	</Style>
	<Style id="branch235_part23_style">
		<LineStyle>
			<width>7.954177643959353</width>
			<color>FF9eff3e</color>
		</LineStyle>
	</Style>
	<Style id="branch235_part24_style">
		<LineStyle>
			<width>8.070380127963869</width>
			<color>FF9fff40</color>
		</LineStyle>
	</Style>
	<Style id="branch235_part25_style">
		<LineStyle>
			<width>8.186582611968387</width>
			<color>FFa0ff42</color>
		</LineStyle>
	</Style>
	<Style id="branch235_part26_style">
		<LineStyle>
			<width>8.3027850959729</width>
			<color>FFa1ff44</color>
		</LineStyle>
	</Style>
	<Style id="branch235_part27_style">
		<LineStyle>
			<width>8.418987579977419</width>
			<color>FFa2ff45</color>
		</LineStyle>
	</Style>
	<Style id="branch235_part28_style">
		<LineStyle>
			<width>8.535190063981934</width>
			<color>FFa3ff47</color>
		</LineStyle>
	</Style>
	<Style id="branch235_part29_style">
		<LineStyle>
			<width>8.65139254798645</width>
			<color>FFa4ff49</color>
		</LineStyle>
	</Style>
	<Style id="branch235_part30_style">
		<LineStyle>
			<width>8.767595031990968</width>
			<color>FFa4ff4a</color>
		</LineStyle>
	</Style>
	<Style id="branch235_part31_style">
		<LineStyle>
			<width>8.883797515995482</width>
			<color>FFa5ff4c</color>
		</LineStyle>
	</Style>
	<Style id="branch235_part32_style">
		<LineStyle>
			<width>9.0</width>
			<color>FFa6ff4e</color>
		</LineStyle>
	</Style>
	<Style id="branch243_part1_style">
		<LineStyle>
			<width>7.341637905891015</width>
			<color>FF84ff0b</color>
		</LineStyle>
	</Style>
	<Style id="branch243_part2_style">
		<LineStyle>
			<width>7.3529947887318245</width>
			<color>FF84ff0b</color>
		</LineStyle>
	</Style>
	<Style id="branch243_part3_style">
		<LineStyle>
			<width>7.364351671572634</width>
			<color>FF85ff0b</color>
		</LineStyle>
	</Style>
	<Style id="branch243_part4_style">
		<LineStyle>
			<width>7.375708554413444</width>
			<color>FF85ff0b</color>
		</LineStyle>
	</Style>
	<Style id="branch243_part5_style">
		<LineStyle>
			<width>7.387065437254254</width>
			<color>FF85ff0b</color>
		</LineStyle>
	</Style>
	<Style id="branch243_part6_style">
		<LineStyle>
			<width>7.398422320095064</width>
			<color>FF85ff0b</color>
		</LineStyle>
	</Style>
	<Style id="branch243_part7_style">
		<LineStyle>
			<width>7.409779202935874</width>
			<color>FF85ff0b</color>
		</LineStyle>
	</Style>
	<Style id="branch243_part8_style">
		<LineStyle>
			<width>7.421136085776683</width>
			<color>FF85ff0b</color>
		</LineStyle>
	</Style>
	<Style id="branch243_part9_style">
		<LineStyle>
			<width>7.432492968617494</width>
			<color>FF85ff0c</color>
		</LineStyle>
	</Style>
	<Style id="branch243_part10_style">
		<LineStyle>
			<width>7.443849851458303</width>
			<color>FF85ff0c</color>
		</LineStyle>
	</Style>
	<Style id="branch243_part11_style">
		<LineStyle>
			<width>7.4552067342991135</width>
			<color>FF85ff0c</color>
		</LineStyle>
	</Style>
	<Style id="branch243_part12_style">
		<LineStyle>
			<width>7.466563617139923</width>
			<color>FF85ff0c</color>
		</LineStyle>
	</Style>
	<Style id="branch243_part13_style">
		<LineStyle>
			<width>7.4779204999807325</width>
			<color>FF85ff0c</color>
		</LineStyle>
	</Style>
	<Style id="branch243_part14_style">
		<LineStyle>
			<width>7.489277382821543</width>
			<color>FF85ff0c</color>
		</LineStyle>
	</Style>
	<Style id="branch243_part15_style">
		<LineStyle>
			<width>7.500634265662352</width>
			<color>FF85ff0c</color>
		</LineStyle>
	</Style>
	<Style id="branch243_part16_style">
		<LineStyle>
			<width>7.511991148503162</width>
			<color>FF85ff0c</color>
		</LineStyle>
	</Style>
	<Style id="branch243_part17_style">
		<LineStyle>
			<width>7.523348031343972</width>
			<color>FF85ff0c</color>
		</LineStyle>
	</Style>
	<Style id="branch243_part18_style">
		<LineStyle>
			<width>7.534704914184782</width>
			<color>FF85ff0c</color>
		</LineStyle>
	</Style>
	<Style id="branch243_part19_style">
		<LineStyle>
			<width>7.546061797025592</width>
			<color>FF85ff0c</color>
		</LineStyle>
	</Style>
	<Style id="branch243_part20_style">
		<LineStyle>
			<width>7.557418679866402</width>
			<color>FF85ff0d</color>
		</LineStyle>
	</Style>
	<Style id="branch243_part21_style">
		<LineStyle>
			<width>7.568775562707211</width>
			<color>FF85ff0d</color>
		</LineStyle>
	</Style>
	<Style id="branch243_part22_style">
		<LineStyle>
			<width>7.580132445548021</width>
			<color>FF85ff0d</color>
		</LineStyle>
	</Style>
	<Style id="branch243_part23_style">
		<LineStyle>
			<width>7.59148932838883</width>
			<color>FF85ff0d</color>
		</LineStyle>
	</Style>
	<Style id="branch243_part24_style">
		<LineStyle>
			<width>7.602846211229641</width>
			<color>FF85ff0d</color>
		</LineStyle>
	</Style>
	<Style id="branch243_part25_style">
		<LineStyle>
			<width>7.614203094070451</width>
			<color>FF86ff0d</color>
		</LineStyle>
	</Style>
	<Style id="branch243_part26_style">
		<LineStyle>
			<width>7.62555997691126</width>
			<color>FF86ff0d</color>
		</LineStyle>
	</Style>
	<Style id="branch243_part27_style">
		<LineStyle>
			<width>7.63691685975207</width>
			<color>FF86ff0d</color>
		</LineStyle>
	</Style>
	<Style id="branch243_part28_style">
		<LineStyle>
			<width>7.648273742592879</width>
			<color>FF86ff0d</color>
		</LineStyle>
	</Style>
	<Style id="branch243_part29_style">
		<LineStyle>
			<width>7.65963062543369</width>
			<color>FF86ff0d</color>
		</LineStyle>
	</Style>
	<Style id="branch243_part30_style">
		<LineStyle>
			<width>7.670987508274499</width>
			<color>FF86ff0d</color>
		</LineStyle>
	</Style>
	<Style id="branch243_part31_style">
		<LineStyle>
			<width>7.6823443911153095</width>
			<color>FF86ff0e</color>
		</LineStyle>
	</Style>
	<Style id="branch243_part32_style">
		<LineStyle>
			<width>7.693701273956119</width>
			<color>FF86ff0e</color>
		</LineStyle>
	</Style>
	<Style id="branch243_part33_style">
		<LineStyle>
			<width>7.7050581567969285</width>
			<color>FF86ff0e</color>
		</LineStyle>
	</Style>
	<Style id="branch243_part34_style">
		<LineStyle>
			<width>7.716415039637739</width>
			<color>FF86ff0e</color>
		</LineStyle>
	</Style>
	<Style id="branch243_part35_style">
		<LineStyle>
			<width>7.727771922478548</width>
			<color>FF86ff0e</color>
		</LineStyle>
	</Style>
	<Style id="branch243_part36_style">
		<LineStyle>
			<width>7.739128805319358</width>
			<color>FF86ff0e</color>
		</LineStyle>
	</Style>
	<Style id="branch243_part37_style">
		<LineStyle>
			<width>7.750485688160168</width>
			<color>FF86ff0e</color>
		</LineStyle>
	</Style>
	<Style id="branch243_part38_style">
		<LineStyle>
			<width>7.761842571000978</width>
			<color>FF86ff0e</color>
		</LineStyle>
	</Style>
	<Style id="branch243_part39_style">
		<LineStyle>
			<width>7.773199453841788</width>
			<color>FF86ff0e</color>
		</LineStyle>
	</Style>
	<Style id="branch243_part40_style">
		<LineStyle>
			<width>7.784556336682598</width>
			<color>FF86ff0e</color>
		</LineStyle>
	</Style>
	<Style id="branch243_part41_style">
		<LineStyle>
			<width>7.795913219523407</width>
			<color>FF86ff0e</color>
		</LineStyle>
	</Style>
	<Style id="branch243_part42_style">
		<LineStyle>
			<width>7.8072701023642175</width>
			<color>FF86ff0f</color>
		</LineStyle>
	</Style>
	<Style id="branch243_part43_style">
		<LineStyle>
			<width>7.818626985205027</width>
			<color>FF86ff0f</color>
		</LineStyle>
	</Style>
	<Style id="branch243_part44_style">
		<LineStyle>
			<width>7.8299838680458365</width>
			<color>FF86ff0f</color>
		</LineStyle>
	</Style>
	<Style id="branch243_part45_style">
		<LineStyle>
			<width>7.841340750886647</width>
			<color>FF86ff0f</color>
		</LineStyle>
	</Style>
	<Style id="branch243_part46_style">
		<LineStyle>
			<width>7.852697633727456</width>
			<color>FF87ff0f</color>
		</LineStyle>
	</Style>
	<Style id="branch243_part47_style">
		<LineStyle>
			<width>7.864054516568267</width>
			<color>FF87ff0f</color>
		</LineStyle>
	</Style>
	<Style id="branch243_part48_style">
		<LineStyle>
			<width>7.875411399409076</width>
			<color>FF87ff0f</color>
		</LineStyle>
	</Style>
	<Style id="branch243_part49_style">
		<LineStyle>
			<width>7.886768282249886</width>
			<color>FF87ff0f</color>
		</LineStyle>
	</Style>
	<Style id="branch243_part50_style">
		<LineStyle>
			<width>7.898125165090695</width>
			<color>FF87ff0f</color>
		</LineStyle>
	</Style>
	<Style id="branch243_part51_style">
		<LineStyle>
			<width>7.909482047931505</width>
			<color>FF87ff0f</color>
		</LineStyle>
	</Style>
	<Style id="branch243_part52_style">
		<LineStyle>
			<width>7.920838930772316</width>
			<color>FF87ff0f</color>
		</LineStyle>
	</Style>
	<Style id="branch243_part53_style">
		<LineStyle>
			<width>7.932195813613125</width>
			<color>FF87ff10</color>
		</LineStyle>
	</Style>
	<Style id="branch243_part54_style">
		<LineStyle>
			<width>7.943552696453935</width>
			<color>FF87ff10</color>
		</LineStyle>
	</Style>
	<Style id="branch243_part55_style">
		<LineStyle>
			<width>7.954909579294744</width>
			<color>FF87ff10</color>
		</LineStyle>
	</Style>
	<Style id="branch243_part56_style">
		<LineStyle>
			<width>7.966266462135554</width>
			<color>FF87ff10</color>
		</LineStyle>
	</Style>
	<Style id="branch243_part57_style">
		<LineStyle>
			<width>7.977623344976364</width>
			<color>FF87ff10</color>
		</LineStyle>
	</Style>
	<Style id="branch243_part58_style">
		<LineStyle>
			<width>7.988980227817174</width>
			<color>FF87ff10</color>
		</LineStyle>
	</Style>
	<Style id="branch243_part59_style">
		<LineStyle>
			<width>8.000337110657984</width>
			<color>FF87ff10</color>
		</LineStyle>
	</Style>
	<Style id="branch243_part60_style">
		<LineStyle>
			<width>8.011693993498794</width>
			<color>FF87ff10</color>
		</LineStyle>
	</Style>
	<Style id="branch243_part61_style">
		<LineStyle>
			<width>8.023050876339603</width>
			<color>FF87ff10</color>
		</LineStyle>
	</Style>
	<Style id="branch243_part62_style">
		<LineStyle>
			<width>8.034407759180414</width>
			<color>FF87ff10</color>
		</LineStyle>
	</Style>
	<Style id="branch243_part63_style">
		<LineStyle>
			<width>8.045764642021222</width>
			<color>FF87ff11</color>
		</LineStyle>
	</Style>
	<Style id="branch243_part64_style">
		<LineStyle>
			<width>8.057121524862033</width>
			<color>FF87ff11</color>
		</LineStyle>
	</Style>
	<Style id="branch243_part65_style">
		<LineStyle>
			<width>8.068478407702843</width>
			<color>FF87ff11</color>
		</LineStyle>
	</Style>
	<Style id="branch243_part66_style">
		<LineStyle>
			<width>8.079835290543652</width>
			<color>FF87ff11</color>
		</LineStyle>
	</Style>
	<Style id="branch243_part67_style">
		<LineStyle>
			<width>8.091192173384464</width>
			<color>FF87ff11</color>
		</LineStyle>
	</Style>
	<Style id="branch243_part68_style">
		<LineStyle>
			<width>8.102549056225271</width>
			<color>FF88ff11</color>
		</LineStyle>
	</Style>
	<Style id="branch243_part69_style">
		<LineStyle>
			<width>8.113905939066083</width>
			<color>FF88ff11</color>
		</LineStyle>
	</Style>
	<Style id="branch243_part70_style">
		<LineStyle>
			<width>8.125262821906892</width>
			<color>FF88ff11</color>
		</LineStyle>
	</Style>
	<Style id="branch243_part71_style">
		<LineStyle>
			<width>8.136619704747702</width>
			<color>FF88ff11</color>
		</LineStyle>
	</Style>
	<Style id="branch243_part72_style">
		<LineStyle>
			<width>8.147976587588511</width>
			<color>FF88ff11</color>
		</LineStyle>
	</Style>
	<Style id="branch243_part73_style">
		<LineStyle>
			<width>8.15933347042932</width>
			<color>FF88ff11</color>
		</LineStyle>
	</Style>
	<Style id="branch243_part74_style">
		<LineStyle>
			<width>8.170690353270132</width>
			<color>FF88ff12</color>
		</LineStyle>
	</Style>
	<Style id="branch243_part75_style">
		<LineStyle>
			<width>8.182047236110941</width>
			<color>FF88ff12</color>
		</LineStyle>
	</Style>
	<Style id="branch243_part76_style">
		<LineStyle>
			<width>8.19340411895175</width>
			<color>FF88ff12</color>
		</LineStyle>
	</Style>
	<Style id="branch243_part77_style">
		<LineStyle>
			<width>8.20476100179256</width>
			<color>FF88ff12</color>
		</LineStyle>
	</Style>
	<Style id="branch243_part78_style">
		<LineStyle>
			<width>8.21611788463337</width>
			<color>FF88ff12</color>
		</LineStyle>
	</Style>
	<Style id="branch243_part79_style">
		<LineStyle>
			<width>8.22747476747418</width>
			<color>FF88ff12</color>
		</LineStyle>
	</Style>
	<Style id="branch243_part80_style">
		<LineStyle>
			<width>8.23883165031499</width>
			<color>FF88ff12</color>
		</LineStyle>
	</Style>
	<Style id="branch243_part81_style">
		<LineStyle>
			<width>8.2501885331558</width>
			<color>FF88ff12</color>
		</LineStyle>
	</Style>
	<Style id="branch243_part82_style">
		<LineStyle>
			<width>8.26154541599661</width>
			<color>FF88ff12</color>
		</LineStyle>
	</Style>
	<Style id="branch243_part83_style">
		<LineStyle>
			<width>8.272902298837419</width>
			<color>FF88ff12</color>
		</LineStyle>
	</Style>
	<Style id="branch243_part84_style">
		<LineStyle>
			<width>8.284259181678229</width>
			<color>FF88ff12</color>
		</LineStyle>
	</Style>
	<Style id="branch243_part85_style">
		<LineStyle>
			<width>8.29561606451904</width>
			<color>FF88ff13</color>
		</LineStyle>
	</Style>
	<Style id="branch243_part86_style">
		<LineStyle>
			<width>8.30697294735985</width>
			<color>FF88ff13</color>
		</LineStyle>
	</Style>
	<Style id="branch243_part87_style">
		<LineStyle>
			<width>8.318329830200659</width>
			<color>FF88ff13</color>
		</LineStyle>
	</Style>
	<Style id="branch243_part88_style">
		<LineStyle>
			<width>8.329686713041468</width>
			<color>FF88ff13</color>
		</LineStyle>
	</Style>
	<Style id="branch243_part89_style">
		<LineStyle>
			<width>8.341043595882278</width>
			<color>FF88ff13</color>
		</LineStyle>
	</Style>
	<Style id="branch243_part90_style">
		<LineStyle>
			<width>8.352400478723087</width>
			<color>FF89ff13</color>
		</LineStyle>
	</Style>
	<Style id="branch243_part91_style">
		<LineStyle>
			<width>8.363757361563898</width>
			<color>FF89ff13</color>
		</LineStyle>
	</Style>
	<Style id="branch243_part92_style">
		<LineStyle>
			<width>8.375114244404708</width>
			<color>FF89ff13</color>
		</LineStyle>
	</Style>
	<Style id="branch243_part93_style">
		<LineStyle>
			<width>8.386471127245517</width>
			<color>FF89ff13</color>
		</LineStyle>
	</Style>
	<Style id="branch243_part94_style">
		<LineStyle>
			<width>8.397828010086327</width>
			<color>FF89ff13</color>
		</LineStyle>
	</Style>
	<Style id="branch243_part95_style">
		<LineStyle>
			<width>8.409184892927136</width>
			<color>FF89ff13</color>
		</LineStyle>
	</Style>
	<Style id="branch243_part96_style">
		<LineStyle>
			<width>8.420541775767948</width>
			<color>FF89ff14</color>
		</LineStyle>
	</Style>
	<Style id="branch243_part97_style">
		<LineStyle>
			<width>8.431898658608755</width>
			<color>FF89ff14</color>
		</LineStyle>
	</Style>
	<Style id="branch243_part98_style">
		<LineStyle>
			<width>8.443255541449567</width>
			<color>FF89ff14</color>
		</LineStyle>
	</Style>
	<Style id="branch243_part99_style">
		<LineStyle>
			<width>8.454612424290376</width>
			<color>FF89ff14</color>
		</LineStyle>
	</Style>
	<Style id="branch243_part100_style">
		<LineStyle>
			<width>8.465969307131186</width>
			<color>FF89ff14</color>
		</LineStyle>
	</Style>
	<Style id="branch243_part101_style">
		<LineStyle>
			<width>8.477326189971997</width>
			<color>FF89ff14</color>
		</LineStyle>
	</Style>
	<Style id="branch243_part102_style">
		<LineStyle>
			<width>8.488683072812805</width>
			<color>FF89ff14</color>
		</LineStyle>
	</Style>
	<Style id="branch243_part103_style">
		<LineStyle>
			<width>8.500039955653616</width>
			<color>FF89ff14</color>
		</LineStyle>
	</Style>
	<Style id="branch243_part104_style">
		<LineStyle>
			<width>8.511396838494425</width>
			<color>FF89ff14</color>
		</LineStyle>
	</Style>
	<Style id="branch243_part105_style">
		<LineStyle>
			<width>8.522753721335235</width>
			<color>FF89ff14</color>
		</LineStyle>
	</Style>
	<Style id="branch243_part106_style">
		<LineStyle>
			<width>8.534110604176046</width>
			<color>FF89ff14</color>
		</LineStyle>
	</Style>
	<Style id="branch243_part107_style">
		<LineStyle>
			<width>8.545467487016854</width>
			<color>FF89ff15</color>
		</LineStyle>
	</Style>
	<Style id="branch243_part108_style">
		<LineStyle>
			<width>8.556824369857665</width>
			<color>FF89ff15</color>
		</LineStyle>
	</Style>
	<Style id="branch243_part109_style">
		<LineStyle>
			<width>8.568181252698475</width>
			<color>FF89ff15</color>
		</LineStyle>
	</Style>
	<Style id="branch243_part110_style">
		<LineStyle>
			<width>8.579538135539284</width>
			<color>FF89ff15</color>
		</LineStyle>
	</Style>
	<Style id="branch243_part111_style">
		<LineStyle>
			<width>8.590895018380094</width>
			<color>FF8aff15</color>
		</LineStyle>
	</Style>
	<Style id="branch243_part112_style">
		<LineStyle>
			<width>8.602251901220903</width>
			<color>FF8aff15</color>
		</LineStyle>
	</Style>
	<Style id="branch243_part113_style">
		<LineStyle>
			<width>8.613608784061714</width>
			<color>FF8aff15</color>
		</LineStyle>
	</Style>
	<Style id="branch243_part114_style">
		<LineStyle>
			<width>8.624965666902524</width>
			<color>FF8aff15</color>
		</LineStyle>
	</Style>
	<Style id="branch243_part115_style">
		<LineStyle>
			<width>8.636322549743333</width>
			<color>FF8aff15</color>
		</LineStyle>
	</Style>
	<Style id="branch243_part116_style">
		<LineStyle>
			<width>8.647679432584143</width>
			<color>FF8aff15</color>
		</LineStyle>
	</Style>
	<Style id="branch243_part117_style">
		<LineStyle>
			<width>8.659036315424952</width>
			<color>FF8aff15</color>
		</LineStyle>
	</Style>
	<Style id="branch243_part118_style">
		<LineStyle>
			<width>8.670393198265764</width>
			<color>FF8aff16</color>
		</LineStyle>
	</Style>
	<Style id="branch243_part119_style">
		<LineStyle>
			<width>8.681750081106571</width>
			<color>FF8aff16</color>
		</LineStyle>
	</Style>
	<Style id="branch243_part120_style">
		<LineStyle>
			<width>8.693106963947383</width>
			<color>FF8aff16</color>
		</LineStyle>
	</Style>
	<Style id="branch243_part121_style">
		<LineStyle>
			<width>8.704463846788192</width>
			<color>FF8aff16</color>
		</LineStyle>
	</Style>
	<Style id="branch243_part122_style">
		<LineStyle>
			<width>8.715820729629002</width>
			<color>FF8aff16</color>
		</LineStyle>
	</Style>
	<Style id="branch243_part123_style">
		<LineStyle>
			<width>8.727177612469813</width>
			<color>FF8aff16</color>
		</LineStyle>
	</Style>
	<Style id="branch243_part124_style">
		<LineStyle>
			<width>8.73853449531062</width>
			<color>FF8aff16</color>
		</LineStyle>
	</Style>
	<Style id="branch243_part125_style">
		<LineStyle>
			<width>8.749891378151432</width>
			<color>FF8aff16</color>
		</LineStyle>
	</Style>
	<Style id="branch243_part126_style">
		<LineStyle>
			<width>8.761248260992241</width>
			<color>FF8aff16</color>
		</LineStyle>
	</Style>
	<Style id="branch243_part127_style">
		<LineStyle>
			<width>8.77260514383305</width>
			<color>FF8aff16</color>
		</LineStyle>
	</Style>
	<Style id="branch243_part128_style">
		<LineStyle>
			<width>8.783962026673862</width>
			<color>FF8aff16</color>
		</LineStyle>
	</Style>
	<Style id="branch243_part129_style">
		<LineStyle>
			<width>8.79531890951467</width>
			<color>FF8aff17</color>
		</LineStyle>
	</Style>
	<Style id="branch243_part130_style">
		<LineStyle>
			<width>8.806675792355481</width>
			<color>FF8aff17</color>
		</LineStyle>
	</Style>
	<Style id="branch249_part1_style">
		<LineStyle>
			<width>4.58346816133133</width>
			<color>FF96ff2e</color>
		</LineStyle>
	</Style>
	<Style id="branch249_part2_style">
		<LineStyle>
			<width>4.616183211988135</width>
			<color>FF96ff2f</color>
		</LineStyle>
	</Style>
	<Style id="branch249_part3_style">
		<LineStyle>
			<width>4.6488982626449395</width>
			<color>FF97ff2f</color>
		</LineStyle>
	</Style>
	<Style id="branch249_part4_style">
		<LineStyle>
			<width>4.681613313301746</width>
			<color>FF97ff2f</color>
		</LineStyle>
	</Style>
	<Style id="branch249_part5_style">
		<LineStyle>
			<width>4.7143283639585505</width>
			<color>FF97ff30</color>
		</LineStyle>
	</Style>
	<Style id="branch249_part6_style">
		<LineStyle>
			<width>4.747043414615355</width>
			<color>FF97ff30</color>
		</LineStyle>
	</Style>
	<Style id="branch249_part7_style">
		<LineStyle>
			<width>4.77975846527216</width>
			<color>FF97ff30</color>
		</LineStyle>
	</Style>
	<Style id="branch249_part8_style">
		<LineStyle>
			<width>4.812473515928965</width>
			<color>FF97ff31</color>
		</LineStyle>
	</Style>
	<Style id="branch249_part9_style">
		<LineStyle>
			<width>4.84518856658577</width>
			<color>FF98ff31</color>
		</LineStyle>
	</Style>
	<Style id="branch249_part10_style">
		<LineStyle>
			<width>4.877903617242575</width>
			<color>FF98ff31</color>
		</LineStyle>
	</Style>
	<Style id="branch249_part11_style">
		<LineStyle>
			<width>4.91061866789938</width>
			<color>FF98ff32</color>
		</LineStyle>
	</Style>
	<Style id="branch249_part12_style">
		<LineStyle>
			<width>4.943333718556185</width>
			<color>FF98ff32</color>
		</LineStyle>
	</Style>
	<Style id="branch249_part13_style">
		<LineStyle>
			<width>4.97604876921299</width>
			<color>FF98ff32</color>
		</LineStyle>
	</Style>
	<Style id="branch249_part14_style">
		<LineStyle>
			<width>5.008763819869795</width>
			<color>FF98ff33</color>
		</LineStyle>
	</Style>
	<Style id="branch249_part15_style">
		<LineStyle>
			<width>5.0414788705266</width>
			<color>FF99ff33</color>
		</LineStyle>
	</Style>
	<Style id="branch249_part16_style">
		<LineStyle>
			<width>5.074193921183404</width>
			<color>FF99ff33</color>
		</LineStyle>
	</Style>
	<Style id="branch249_part17_style">
		<LineStyle>
			<width>5.10690897184021</width>
			<color>FF99ff34</color>
		</LineStyle>
	</Style>
	<Style id="branch249_part18_style">
		<LineStyle>
			<width>5.139624022497014</width>
			<color>FF99ff34</color>
		</LineStyle>
	</Style>
	<Style id="branch249_part19_style">
		<LineStyle>
			<width>5.17233907315382</width>
			<color>FF99ff34</color>
		</LineStyle>
	</Style>
	<Style id="branch249_part20_style">
		<LineStyle>
			<width>5.2050541238106245</width>
			<color>FF99ff35</color>
		</LineStyle>
	</Style>
	<Style id="branch249_part21_style">
		<LineStyle>
			<width>5.237769174467429</width>
			<color>FF9aff35</color>
		</LineStyle>
	</Style>
	<Style id="branch249_part22_style">
		<LineStyle>
			<width>5.2704842251242345</width>
			<color>FF9aff35</color>
		</LineStyle>
	</Style>
	<Style id="branch249_part23_style">
		<LineStyle>
			<width>5.303199275781039</width>
			<color>FF9aff36</color>
		</LineStyle>
	</Style>
	<Style id="branch249_part24_style">
		<LineStyle>
			<width>5.335914326437845</width>
			<color>FF9aff36</color>
		</LineStyle>
	</Style>
	<Style id="branch249_part25_style">
		<LineStyle>
			<width>5.368629377094649</width>
			<color>FF9aff36</color>
		</LineStyle>
	</Style>
	<Style id="branch249_part26_style">
		<LineStyle>
			<width>5.401344427751455</width>
			<color>FF9bff37</color>
		</LineStyle>
	</Style>
	<Style id="branch249_part27_style">
		<LineStyle>
			<width>5.434059478408259</width>
			<color>FF9bff37</color>
		</LineStyle>
	</Style>
	<Style id="branch249_part28_style">
		<LineStyle>
			<width>5.466774529065065</width>
			<color>FF9bff37</color>
		</LineStyle>
	</Style>
	<Style id="branch249_part29_style">
		<LineStyle>
			<width>5.499489579721869</width>
			<color>FF9bff38</color>
		</LineStyle>
	</Style>
	<Style id="branch249_part30_style">
		<LineStyle>
			<width>5.532204630378674</width>
			<color>FF9bff38</color>
		</LineStyle>
	</Style>
	<Style id="branch249_part31_style">
		<LineStyle>
			<width>5.564919681035479</width>
			<color>FF9bff38</color>
		</LineStyle>
	</Style>
	<Style id="branch249_part32_style">
		<LineStyle>
			<width>5.597634731692284</width>
			<color>FF9cff39</color>
		</LineStyle>
	</Style>
	<Style id="branch249_part33_style">
		<LineStyle>
			<width>5.630349782349089</width>
			<color>FF9cff39</color>
		</LineStyle>
	</Style>
	<Style id="branch249_part34_style">
		<LineStyle>
			<width>5.663064833005894</width>
			<color>FF9cff3a</color>
		</LineStyle>
	</Style>
	<Style id="branch249_part35_style">
		<LineStyle>
			<width>5.6957798836626985</width>
			<color>FF9cff3a</color>
		</LineStyle>
	</Style>
	<Style id="branch249_part36_style">
		<LineStyle>
			<width>5.728494934319504</width>
			<color>FF9cff3a</color>
		</LineStyle>
	</Style>
	<Style id="branch249_part37_style">
		<LineStyle>
			<width>5.7612099849763085</width>
			<color>FF9cff3b</color>
		</LineStyle>
	</Style>
	<Style id="branch249_part38_style">
		<LineStyle>
			<width>5.793925035633114</width>
			<color>FF9dff3b</color>
		</LineStyle>
	</Style>
	<Style id="branch249_part39_style">
		<LineStyle>
			<width>5.826640086289919</width>
			<color>FF9dff3b</color>
		</LineStyle>
	</Style>
	<Style id="branch249_part40_style">
		<LineStyle>
			<width>5.859355136946724</width>
			<color>FF9dff3c</color>
		</LineStyle>
	</Style>
	<Style id="branch249_part41_style">
		<LineStyle>
			<width>5.892070187603529</width>
			<color>FF9dff3c</color>
		</LineStyle>
	</Style>
	<Style id="branch249_part42_style">
		<LineStyle>
			<width>5.924785238260334</width>
			<color>FF9dff3c</color>
		</LineStyle>
	</Style>
	<Style id="branch249_part43_style">
		<LineStyle>
			<width>5.957500288917139</width>
			<color>FF9dff3d</color>
		</LineStyle>
	</Style>
	<Style id="branch249_part44_style">
		<LineStyle>
			<width>5.990215339573943</width>
			<color>FF9eff3d</color>
		</LineStyle>
	</Style>
	<Style id="branch249_part45_style">
		<LineStyle>
			<width>6.022930390230749</width>
			<color>FF9eff3d</color>
		</LineStyle>
	</Style>
	<Style id="branch249_part46_style">
		<LineStyle>
			<width>6.055645440887553</width>
			<color>FF9eff3e</color>
		</LineStyle>
	</Style>
	<Style id="branch249_part47_style">
		<LineStyle>
			<width>6.088360491544359</width>
			<color>FF9eff3e</color>
		</LineStyle>
	</Style>
	<Style id="branch249_part48_style">
		<LineStyle>
			<width>6.121075542201163</width>
			<color>FF9eff3e</color>
		</LineStyle>
	</Style>
	<Style id="branch249_part49_style">
		<LineStyle>
			<width>6.153790592857968</width>
			<color>FF9eff3f</color>
		</LineStyle>
	</Style>
	<Style id="branch249_part50_style">
		<LineStyle>
			<width>6.1865056435147725</width>
			<color>FF9fff3f</color>
		</LineStyle>
	</Style>
	<Style id="branch249_part51_style">
		<LineStyle>
			<width>6.219220694171578</width>
			<color>FF9fff3f</color>
		</LineStyle>
	</Style>
	<Style id="branch249_part52_style">
		<LineStyle>
			<width>6.251935744828383</width>
			<color>FF9fff40</color>
		</LineStyle>
	</Style>
	<Style id="branch249_part53_style">
		<LineStyle>
			<width>6.284650795485188</width>
			<color>FF9fff40</color>
		</LineStyle>
	</Style>
	<Style id="branch249_part54_style">
		<LineStyle>
			<width>6.3173658461419935</width>
			<color>FF9fff40</color>
		</LineStyle>
	</Style>
	<Style id="branch249_part55_style">
		<LineStyle>
			<width>6.350080896798799</width>
			<color>FF9fff41</color>
		</LineStyle>
	</Style>
	<Style id="branch249_part56_style">
		<LineStyle>
			<width>6.3827959474556035</width>
			<color>FFa0ff41</color>
		</LineStyle>
	</Style>
	<Style id="branch249_part57_style">
		<LineStyle>
			<width>6.415510998112408</width>
			<color>FFa0ff41</color>
		</LineStyle>
	</Style>
	<Style id="branch249_part58_style">
		<LineStyle>
			<width>6.448226048769213</width>
			<color>FFa0ff42</color>
		</LineStyle>
	</Style>
	<Style id="branch249_part59_style">
		<LineStyle>
			<width>6.480941099426018</width>
			<color>FFa0ff42</color>
		</LineStyle>
	</Style>
	<Style id="branch249_part60_style">
		<LineStyle>
			<width>6.513656150082823</width>
			<color>FFa0ff42</color>
		</LineStyle>
	</Style>
	<Style id="branch249_part61_style">
		<LineStyle>
			<width>6.546371200739628</width>
			<color>FFa0ff43</color>
		</LineStyle>
	</Style>
	<Style id="branch249_part62_style">
		<LineStyle>
			<width>6.579086251396433</width>
			<color>FFa1ff43</color>
		</LineStyle>
	</Style>
	<Style id="branch249_part63_style">
		<LineStyle>
			<width>6.611801302053237</width>
			<color>FFa1ff43</color>
		</LineStyle>
	</Style>
	<Style id="branch249_part64_style">
		<LineStyle>
			<width>6.644516352710042</width>
			<color>FFa1ff44</color>
		</LineStyle>
	</Style>
	<Style id="branch249_part65_style">
		<LineStyle>
			<width>6.677231403366847</width>
			<color>FFa1ff44</color>
		</LineStyle>
	</Style>
	<Style id="branch249_part66_style">
		<LineStyle>
			<width>6.709946454023653</width>
			<color>FFa1ff44</color>
		</LineStyle>
	</Style>
	<Style id="branch249_part67_style">
		<LineStyle>
			<width>6.742661504680457</width>
			<color>FFa1ff45</color>
		</LineStyle>
	</Style>
	<Style id="branch249_part68_style">
		<LineStyle>
			<width>6.775376555337263</width>
			<color>FFa2ff45</color>
		</LineStyle>
	</Style>
	<Style id="branch249_part69_style">
		<LineStyle>
			<width>6.808091605994068</width>
			<color>FFa2ff45</color>
		</LineStyle>
	</Style>
	<Style id="branch249_part70_style">
		<LineStyle>
			<width>6.840806656650873</width>
			<color>FFa2ff46</color>
		</LineStyle>
	</Style>
	<Style id="branch249_part71_style">
		<LineStyle>
			<width>6.8735217073076775</width>
			<color>FFa2ff46</color>
		</LineStyle>
	</Style>
	<Style id="branch249_part72_style">
		<LineStyle>
			<width>6.906236757964482</width>
			<color>FFa2ff46</color>
		</LineStyle>
	</Style>
	<Style id="branch249_part73_style">
		<LineStyle>
			<width>6.938951808621288</width>
			<color>FFa2ff47</color>
		</LineStyle>
	</Style>
	<Style id="branch249_part74_style">
		<LineStyle>
			<width>6.971666859278092</width>
			<color>FFa3ff47</color>
		</LineStyle>
	</Style>
	<Style id="branch249_part75_style">
		<LineStyle>
			<width>7.004381909934898</width>
			<color>FFa3ff47</color>
		</LineStyle>
	</Style>
	<Style id="branch249_part76_style">
		<LineStyle>
			<width>7.037096960591702</width>
			<color>FFa3ff48</color>
		</LineStyle>
	</Style>
	<Style id="branch249_part77_style">
		<LineStyle>
			<width>7.069812011248507</width>
			<color>FFa3ff48</color>
		</LineStyle>
	</Style>
	<Style id="branch249_part78_style">
		<LineStyle>
			<width>7.102527061905311</width>
			<color>FFa3ff48</color>
		</LineStyle>
	</Style>
	<Style id="branch249_part79_style">
		<LineStyle>
			<width>7.135242112562117</width>
			<color>FFa3ff49</color>
		</LineStyle>
	</Style>
	<Style id="branch249_part80_style">
		<LineStyle>
			<width>7.167957163218922</width>
			<color>FFa4ff49</color>
		</LineStyle>
	</Style>
	<Style id="branch249_part81_style">
		<LineStyle>
			<width>7.200672213875727</width>
			<color>FFa4ff49</color>
		</LineStyle>
	</Style>
	<Style id="branch249_part82_style">
		<LineStyle>
			<width>7.233387264532532</width>
			<color>FFa4ff4a</color>
		</LineStyle>
	</Style>
	<Style id="branch249_part83_style">
		<LineStyle>
			<width>7.266102315189338</width>
			<color>FFa4ff4a</color>
		</LineStyle>
	</Style>
	<Style id="branch249_part84_style">
		<LineStyle>
			<width>7.298817365846142</width>
			<color>FFa4ff4a</color>
		</LineStyle>
	</Style>
	<Style id="branch249_part85_style">
		<LineStyle>
			<width>7.331532416502947</width>
			<color>FFa4ff4b</color>
		</LineStyle>
	</Style>
	<Style id="branch249_part86_style">
		<LineStyle>
			<width>7.3642474671597515</width>
			<color>FFa5ff4b</color>
		</LineStyle>
	</Style>
	<Style id="branch249_part87_style">
		<LineStyle>
			<width>7.396962517816557</width>
			<color>FFa5ff4b</color>
		</LineStyle>
	</Style>
	<Style id="branch249_part88_style">
		<LineStyle>
			<width>7.429677568473362</width>
			<color>FFa5ff4c</color>
		</LineStyle>
	</Style>
	<Style id="branch249_part89_style">
		<LineStyle>
			<width>7.462392619130167</width>
			<color>FFa5ff4c</color>
		</LineStyle>
	</Style>
	<Style id="branch249_part90_style">
		<LineStyle>
			<width>7.495107669786972</width>
			<color>FFa5ff4c</color>
		</LineStyle>
	</Style>
	<Style id="branch249_part91_style">
		<LineStyle>
			<width>7.527822720443776</width>
			<color>FFa6ff4d</color>
		</LineStyle>
	</Style>
	<Style id="branch249_part92_style">
		<LineStyle>
			<width>7.560537771100581</width>
			<color>FFa6ff4d</color>
		</LineStyle>
	</Style>
	<Style id="branch249_part93_style">
		<LineStyle>
			<width>7.593252821757386</width>
			<color>FFa6ff4d</color>
		</LineStyle>
	</Style>
	<Style id="branch249_part94_style">
		<LineStyle>
			<width>7.625967872414192</width>
			<color>FFa6ff4e</color>
		</LineStyle>
	</Style>
	<Style id="branch249_part95_style">
		<LineStyle>
			<width>7.658682923070996</width>
			<color>FFa6ff4e</color>
		</LineStyle>
	</Style>
	<Style id="branch249_part96_style">
		<LineStyle>
			<width>7.691397973727802</width>
			<color>FFa6ff4e</color>
		</LineStyle>
	</Style>
	<Style id="branch249_part97_style">
		<LineStyle>
			<width>7.724113024384606</width>
			<color>FFa7ff4f</color>
		</LineStyle>
	</Style>
	<Style id="branch249_part98_style">
		<LineStyle>
			<width>7.756828075041412</width>
			<color>FFa7ff4f</color>
		</LineStyle>
	</Style>
	<Style id="branch249_part99_style">
		<LineStyle>
			<width>7.789543125698216</width>
			<color>FFa7ff4f</color>
		</LineStyle>
	</Style>
	<Style id="branch249_part100_style">
		<LineStyle>
			<width>7.822258176355021</width>
			<color>FFa7ff50</color>
		</LineStyle>
	</Style>
	<Style id="branch249_part101_style">
		<LineStyle>
			<width>7.854973227011826</width>
			<color>FFa7ff50</color>
		</LineStyle>
	</Style>
	<Style id="branch249_part102_style">
		<LineStyle>
			<width>7.887688277668631</width>
			<color>FFa7ff50</color>
		</LineStyle>
	</Style>
	<Style id="branch249_part103_style">
		<LineStyle>
			<width>7.9204033283254365</width>
			<color>FFa8ff51</color>
		</LineStyle>
	</Style>
	<Style id="branch249_part104_style">
		<LineStyle>
			<width>7.953118378982241</width>
			<color>FFa8ff51</color>
		</LineStyle>
	</Style>
	<Style id="branch249_part105_style">
		<LineStyle>
			<width>7.985833429639046</width>
			<color>FFa8ff51</color>
		</LineStyle>
	</Style>
	<Style id="branch249_part106_style">
		<LineStyle>
			<width>8.01854848029585</width>
			<color>FFa8ff52</color>
		</LineStyle>
	</Style>
	<Style id="branch249_part107_style">
		<LineStyle>
			<width>8.051263530952657</width>
			<color>FFa8ff52</color>
		</LineStyle>
	</Style>
	<Style id="branch249_part108_style">
		<LineStyle>
			<width>8.083978581609461</width>
			<color>FFa8ff52</color>
		</LineStyle>
	</Style>
	<Style id="branch249_part109_style">
		<LineStyle>
			<width>8.116693632266266</width>
			<color>FFa9ff53</color>
		</LineStyle>
	</Style>
	<Style id="branch249_part110_style">
		<LineStyle>
			<width>8.14940868292307</width>
			<color>FFa9ff53</color>
		</LineStyle>
	</Style>
	<Style id="branch249_part111_style">
		<LineStyle>
			<width>8.182123733579875</width>
			<color>FFa9ff53</color>
		</LineStyle>
	</Style>
	<Style id="branch249_part112_style">
		<LineStyle>
			<width>8.214838784236681</width>
			<color>FFa9ff54</color>
		</LineStyle>
	</Style>
	<Style id="branch249_part113_style">
		<LineStyle>
			<width>8.247553834893486</width>
			<color>FFa9ff54</color>
		</LineStyle>
	</Style>
	<Style id="branch249_part114_style">
		<LineStyle>
			<width>8.28026888555029</width>
			<color>FFa9ff54</color>
		</LineStyle>
	</Style>
	<Style id="branch249_part115_style">
		<LineStyle>
			<width>8.312983936207097</width>
			<color>FFaaff55</color>
		</LineStyle>
	</Style>
	<Style id="branch249_part116_style">
		<LineStyle>
			<width>8.345698986863901</width>
			<color>FFaaff55</color>
		</LineStyle>
	</Style>
	<Style id="branch249_part117_style">
		<LineStyle>
			<width>8.378414037520706</width>
			<color>FFaaff55</color>
		</LineStyle>
	</Style>
	<Style id="branch249_part118_style">
		<LineStyle>
			<width>8.41112908817751</width>
			<color>FFaaff56</color>
		</LineStyle>
	</Style>
	<Style id="branch249_part119_style">
		<LineStyle>
			<width>8.443844138834315</width>
			<color>FFaaff56</color>
		</LineStyle>
	</Style>
	<Style id="branch249_part120_style">
		<LineStyle>
			<width>8.47655918949112</width>
			<color>FFaaff56</color>
		</LineStyle>
	</Style>
	<Style id="branch249_part121_style">
		<LineStyle>
			<width>8.509274240147924</width>
			<color>FFabff57</color>
		</LineStyle>
	</Style>
	<Style id="branch249_part122_style">
		<LineStyle>
			<width>8.54198929080473</width>
			<color>FFabff57</color>
		</LineStyle>
	</Style>
	<Style id="branch249_part123_style">
		<LineStyle>
			<width>8.574704341461535</width>
			<color>FFabff57</color>
		</LineStyle>
	</Style>
	<Style id="branch249_part124_style">
		<LineStyle>
			<width>8.607419392118342</width>
			<color>FFabff58</color>
		</LineStyle>
	</Style>
	<Style id="branch249_part125_style">
		<LineStyle>
			<width>8.640134442775146</width>
			<color>FFabff58</color>
		</LineStyle>
	</Style>
	<Style id="branch249_part126_style">
		<LineStyle>
			<width>8.67284949343195</width>
			<color>FFabff58</color>
		</LineStyle>
	</Style>
	<Style id="branch249_part127_style">
		<LineStyle>
			<width>8.705564544088755</width>
			<color>FFacff59</color>
		</LineStyle>
	</Style>
	<Style id="branch249_part128_style">
		<LineStyle>
			<width>8.73827959474556</width>
			<color>FFacff59</color>
		</LineStyle>
	</Style>
	<Style id="branch249_part129_style">
		<LineStyle>
			<width>8.770994645402364</width>
			<color>FFacff5a</color>
		</LineStyle>
	</Style>
	<Style id="branch249_part130_style">
		<LineStyle>
			<width>8.803709696059169</width>
			<color>FFacff5a</color>
		</LineStyle>
	</Style>
	<Style id="branch249_part131_style">
		<LineStyle>
			<width>8.836424746715975</width>
			<color>FFacff5a</color>
		</LineStyle>
	</Style>
	<Style id="branch249_part132_style">
		<LineStyle>
			<width>8.86913979737278</width>
			<color>FFacff5b</color>
		</LineStyle>
	</Style>
	<Style id="branch249_part133_style">
		<LineStyle>
			<width>8.901854848029584</width>
			<color>FFadff5b</color>
		</LineStyle>
	</Style>
	<Style id="branch249_part134_style">
		<LineStyle>
			<width>8.934569898686389</width>
			<color>FFadff5b</color>
		</LineStyle>
	</Style>
	<Style id="branch249_part135_style">
		<LineStyle>
			<width>8.967284949343195</width>
			<color>FFadff5c</color>
		</LineStyle>
	</Style>
	<Style id="branch249_part136_style">
		<LineStyle>
			<width>9.0</width>
			<color>FFadff5c</color>
		</LineStyle>
	</Style>
	<Style id="branch250_part1_style">
		<LineStyle>
			<width>7.913602804070387</width>
			<color>FFa7ff50</color>
		</LineStyle>
	</Style>
	<Style id="branch250_part2_style">
		<LineStyle>
			<width>7.916564622981317</width>
			<color>FFa7ff50</color>
		</LineStyle>
	</Style>
	<Style id="branch250_part3_style">
		<LineStyle>
			<width>7.919526441892247</width>
			<color>FFa7ff50</color>
		</LineStyle>
	</Style>
	<Style id="branch250_part4_style">
		<LineStyle>
			<width>7.922488260803177</width>
			<color>FFa7ff50</color>
		</LineStyle>
	</Style>
	<Style id="branch250_part5_style">
		<LineStyle>
			<width>7.925450079714106</width>
			<color>FFa7ff51</color>
		</LineStyle>
	</Style>
	<Style id="branch250_part6_style">
		<LineStyle>
			<width>7.928411898625036</width>
			<color>FFa8ff51</color>
		</LineStyle>
	</Style>
	<Style id="branch250_part7_style">
		<LineStyle>
			<width>7.9313737175359655</width>
			<color>FFa8ff51</color>
		</LineStyle>
	</Style>
	<Style id="branch250_part8_style">
		<LineStyle>
			<width>7.934335536446896</width>
			<color>FFa8ff51</color>
		</LineStyle>
	</Style>
	<Style id="branch250_part9_style">
		<LineStyle>
			<width>7.937297355357826</width>
			<color>FFa8ff52</color>
		</LineStyle>
	</Style>
	<Style id="branch250_part10_style">
		<LineStyle>
			<width>7.940259174268756</width>
			<color>FFa8ff52</color>
		</LineStyle>
	</Style>
	<Style id="branch250_part11_style">
		<LineStyle>
			<width>7.943220993179686</width>
			<color>FFa8ff52</color>
		</LineStyle>
	</Style>
	<Style id="branch250_part12_style">
		<LineStyle>
			<width>7.9461828120906155</width>
			<color>FFa8ff52</color>
		</LineStyle>
	</Style>
	<Style id="branch250_part13_style">
		<LineStyle>
			<width>7.949144631001545</width>
			<color>FFa8ff53</color>
		</LineStyle>
	</Style>
	<Style id="branch250_part14_style">
		<LineStyle>
			<width>7.952106449912475</width>
			<color>FFa9ff53</color>
		</LineStyle>
	</Style>
	<Style id="branch250_part15_style">
		<LineStyle>
			<width>7.955068268823405</width>
			<color>FFa9ff53</color>
		</LineStyle>
	</Style>
	<Style id="branch250_part16_style">
		<LineStyle>
			<width>7.958030087734334</width>
			<color>FFa9ff53</color>
		</LineStyle>
	</Style>
	<Style id="branch250_part17_style">
		<LineStyle>
			<width>7.960991906645265</width>
			<color>FFa9ff54</color>
		</LineStyle>
	</Style>
	<Style id="branch250_part18_style">
		<LineStyle>
			<width>7.963953725556195</width>
			<color>FFa9ff54</color>
		</LineStyle>
	</Style>
	<Style id="branch250_part19_style">
		<LineStyle>
			<width>7.966915544467125</width>
			<color>FFa9ff54</color>
		</LineStyle>
	</Style>
	<Style id="branch250_part20_style">
		<LineStyle>
			<width>7.969877363378055</width>
			<color>FFa9ff54</color>
		</LineStyle>
	</Style>
	<Style id="branch250_part21_style">
		<LineStyle>
			<width>7.972839182288984</width>
			<color>FFa9ff55</color>
		</LineStyle>
	</Style>
	<Style id="branch250_part22_style">
		<LineStyle>
			<width>7.975801001199914</width>
			<color>FFaaff55</color>
		</LineStyle>
	</Style>
	<Style id="branch250_part23_style">
		<LineStyle>
			<width>7.978762820110844</width>
			<color>FFaaff55</color>
		</LineStyle>
	</Style>
	<Style id="branch250_part24_style">
		<LineStyle>
			<width>7.981724639021774</width>
			<color>FFaaff55</color>
		</LineStyle>
	</Style>
	<Style id="branch250_part25_style">
		<LineStyle>
			<width>7.984686457932703</width>
			<color>FFaaff56</color>
		</LineStyle>
	</Style>
	<Style id="branch250_part26_style">
		<LineStyle>
			<width>7.987648276843633</width>
			<color>FFaaff56</color>
		</LineStyle>
	</Style>
	<Style id="branch250_part27_style">
		<LineStyle>
			<width>7.990610095754564</width>
			<color>FFaaff56</color>
		</LineStyle>
	</Style>
	<Style id="branch250_part28_style">
		<LineStyle>
			<width>7.993571914665493</width>
			<color>FFaaff56</color>
		</LineStyle>
	</Style>
	<Style id="branch250_part29_style">
		<LineStyle>
			<width>7.996533733576423</width>
			<color>FFabff57</color>
		</LineStyle>
	</Style>
	<Style id="branch250_part30_style">
		<LineStyle>
			<width>7.999495552487353</width>
			<color>FFabff57</color>
		</LineStyle>
	</Style>
	<Style id="branch250_part31_style">
		<LineStyle>
			<width>8.002457371398283</width>
			<color>FFabff57</color>
		</LineStyle>
	</Style>
	<Style id="branch250_part32_style">
		<LineStyle>
			<width>8.005419190309212</width>
			<color>FFabff57</color>
		</LineStyle>
	</Style>
	<Style id="branch252_part1_style">
		<LineStyle>
			<width>6.326421477681983</width>
			<color>FF8eff1d</color>
		</LineStyle>
	</Style>
	<Style id="branch252_part2_style">
		<LineStyle>
			<width>6.339517625231911</width>
			<color>FF8eff1e</color>
		</LineStyle>
	</Style>
	<Style id="branch255_part1_style">
		<LineStyle>
			<width>7.639827386590886</width>
			<color>FF9bff38</color>
		</LineStyle>
	</Style>
	<Style id="branch255_part2_style">
		<LineStyle>
			<width>7.660772550257867</width>
			<color>FF9bff38</color>
		</LineStyle>
	</Style>
	<Style id="branch255_part3_style">
		<LineStyle>
			<width>7.681717713924851</width>
			<color>FF9bff39</color>
		</LineStyle>
	</Style>
	<Style id="branch255_part4_style">
		<LineStyle>
			<width>7.702662877591833</width>
			<color>FF9cff39</color>
		</LineStyle>
	</Style>
	<Style id="branch255_part5_style">
		<LineStyle>
			<width>7.723608041258815</width>
			<color>FF9cff3a</color>
		</LineStyle>
	</Style>
	<Style id="branch255_part6_style">
		<LineStyle>
			<width>7.744553204925797</width>
			<color>FF9cff3a</color>
		</LineStyle>
	</Style>
	<Style id="branch255_part7_style">
		<LineStyle>
			<width>7.76549836859278</width>
			<color>FF9cff3a</color>
		</LineStyle>
	</Style>
	<Style id="branch255_part8_style">
		<LineStyle>
			<width>7.786443532259762</width>
			<color>FF9dff3b</color>
		</LineStyle>
	</Style>
	<Style id="branch255_part9_style">
		<LineStyle>
			<width>7.807388695926745</width>
			<color>FF9dff3b</color>
		</LineStyle>
	</Style>
	<Style id="branch255_part10_style">
		<LineStyle>
			<width>7.8283338595937275</width>
			<color>FF9dff3c</color>
		</LineStyle>
	</Style>
	<Style id="branch255_part11_style">
		<LineStyle>
			<width>7.84927902326071</width>
			<color>FF9dff3c</color>
		</LineStyle>
	</Style>
	<Style id="branch255_part12_style">
		<LineStyle>
			<width>7.870224186927691</width>
			<color>FF9eff3d</color>
		</LineStyle>
	</Style>
	<Style id="branch255_part13_style">
		<LineStyle>
			<width>7.891169350594675</width>
			<color>FF9eff3d</color>
		</LineStyle>
	</Style>
	<Style id="branch255_part14_style">
		<LineStyle>
			<width>7.912114514261657</width>
			<color>FF9eff3e</color>
		</LineStyle>
	</Style>
	<Style id="branch255_part15_style">
		<LineStyle>
			<width>7.9330596779286395</width>
			<color>FF9eff3e</color>
		</LineStyle>
	</Style>
	<Style id="branch255_part16_style">
		<LineStyle>
			<width>7.954004841595622</width>
			<color>FF9eff3f</color>
		</LineStyle>
	</Style>
	<Style id="branch255_part17_style">
		<LineStyle>
			<width>7.974950005262604</width>
			<color>FF9fff3f</color>
		</LineStyle>
	</Style>
	<Style id="branch255_part18_style">
		<LineStyle>
			<width>7.995895168929586</width>
			<color>FF9fff40</color>
		</LineStyle>
	</Style>
	<Style id="branch255_part19_style">
		<LineStyle>
			<width>8.01684033259657</width>
			<color>FF9fff40</color>
		</LineStyle>
	</Style>
	<Style id="branch255_part20_style">
		<LineStyle>
			<width>8.037785496263552</width>
			<color>FF9fff41</color>
		</LineStyle>
	</Style>
	<Style id="branch255_part21_style">
		<LineStyle>
			<width>8.058730659930534</width>
			<color>FFa0ff41</color>
		</LineStyle>
	</Style>
	<Style id="branch255_part22_style">
		<LineStyle>
			<width>8.079675823597515</width>
			<color>FFa0ff42</color>
		</LineStyle>
	</Style>
	<Style id="branch255_part23_style">
		<LineStyle>
			<width>8.100620987264499</width>
			<color>FFa0ff42</color>
		</LineStyle>
	</Style>
	<Style id="branch255_part24_style">
		<LineStyle>
			<width>8.12156615093148</width>
			<color>FFa0ff42</color>
		</LineStyle>
	</Style>
	<Style id="branch255_part25_style">
		<LineStyle>
			<width>8.142511314598464</width>
			<color>FFa1ff43</color>
		</LineStyle>
	</Style>
	<Style id="branch255_part26_style">
		<LineStyle>
			<width>8.163456478265445</width>
			<color>FFa1ff43</color>
		</LineStyle>
	</Style>
	<Style id="branch255_part27_style">
		<LineStyle>
			<width>8.184401641932428</width>
			<color>FFa1ff44</color>
		</LineStyle>
	</Style>
	<Style id="branch255_part28_style">
		<LineStyle>
			<width>8.205346805599412</width>
			<color>FFa1ff44</color>
		</LineStyle>
	</Style>
	<Style id="branch255_part29_style">
		<LineStyle>
			<width>8.226291969266393</width>
			<color>FFa2ff45</color>
		</LineStyle>
	</Style>
	<Style id="branch255_part30_style">
		<LineStyle>
			<width>8.247237132933375</width>
			<color>FFa2ff45</color>
		</LineStyle>
	</Style>
	<Style id="branch255_part31_style">
		<LineStyle>
			<width>8.268182296600358</width>
			<color>FFa2ff46</color>
		</LineStyle>
	</Style>
	<Style id="branch255_part32_style">
		<LineStyle>
			<width>8.289127460267341</width>
			<color>FFa2ff46</color>
		</LineStyle>
	</Style>
	<Style id="branch255_part33_style">
		<LineStyle>
			<width>8.310072623934323</width>
			<color>FFa3ff47</color>
		</LineStyle>
	</Style>
	<Style id="branch255_part34_style">
		<LineStyle>
			<width>8.331017787601304</width>
			<color>FFa3ff47</color>
		</LineStyle>
	</Style>
	<Style id="branch255_part35_style">
		<LineStyle>
			<width>8.351962951268288</width>
			<color>FFa3ff48</color>
		</LineStyle>
	</Style>
	<Style id="branch255_part36_style">
		<LineStyle>
			<width>8.372908114935269</width>
			<color>FFa3ff48</color>
		</LineStyle>
	</Style>
	<Style id="branch255_part37_style">
		<LineStyle>
			<width>8.393853278602252</width>
			<color>FFa3ff49</color>
		</LineStyle>
	</Style>
	<Style id="branch255_part38_style">
		<LineStyle>
			<width>8.414798442269234</width>
			<color>FFa4ff49</color>
		</LineStyle>
	</Style>
	<Style id="branch255_part39_style">
		<LineStyle>
			<width>8.435743605936217</width>
			<color>FFa4ff4a</color>
		</LineStyle>
	</Style>
	<Style id="branch255_part40_style">
		<LineStyle>
			<width>8.4566887696032</width>
			<color>FFa4ff4a</color>
		</LineStyle>
	</Style>
	<Style id="branch255_part41_style">
		<LineStyle>
			<width>8.477633933270182</width>
			<color>FFa4ff4a</color>
		</LineStyle>
	</Style>
	<Style id="branch255_part42_style">
		<LineStyle>
			<width>8.498579096937164</width>
			<color>FFa5ff4b</color>
		</LineStyle>
	</Style>
	<Style id="branch255_part43_style">
		<LineStyle>
			<width>8.519524260604147</width>
			<color>FFa5ff4b</color>
		</LineStyle>
	</Style>
	<Style id="branch255_part44_style">
		<LineStyle>
			<width>8.54046942427113</width>
			<color>FFa5ff4c</color>
		</LineStyle>
	</Style>
	<Style id="branch255_part45_style">
		<LineStyle>
			<width>8.561414587938112</width>
			<color>FFa5ff4c</color>
		</LineStyle>
	</Style>
	<Style id="branch255_part46_style">
		<LineStyle>
			<width>8.582359751605095</width>
			<color>FFa6ff4d</color>
		</LineStyle>
	</Style>
	<Style id="branch255_part47_style">
		<LineStyle>
			<width>8.603304915272076</width>
			<color>FFa6ff4d</color>
		</LineStyle>
	</Style>
	<Style id="branch255_part48_style">
		<LineStyle>
			<width>8.62425007893906</width>
			<color>FFa6ff4e</color>
		</LineStyle>
	</Style>
	<Style id="branch255_part49_style">
		<LineStyle>
			<width>8.645195242606041</width>
			<color>FFa6ff4e</color>
		</LineStyle>
	</Style>
	<Style id="branch255_part50_style">
		<LineStyle>
			<width>8.666140406273023</width>
			<color>FFa7ff4f</color>
		</LineStyle>
	</Style>
	<Style id="branch255_part51_style">
		<LineStyle>
			<width>8.687085569940006</width>
			<color>FFa7ff4f</color>
		</LineStyle>
	</Style>
	<Style id="branch255_part52_style">
		<LineStyle>
			<width>8.70803073360699</width>
			<color>FFa7ff50</color>
		</LineStyle>
	</Style>
	<Style id="branch255_part53_style">
		<LineStyle>
			<width>8.72897589727397</width>
			<color>FFa7ff50</color>
		</LineStyle>
	</Style>
	<Style id="branch255_part54_style">
		<LineStyle>
			<width>8.749921060940952</width>
			<color>FFa7ff51</color>
		</LineStyle>
	</Style>
	<Style id="branch266_part1_style">
		<LineStyle>
			<width>6.66360573907877</width>
			<color>FF8cff1a</color>
		</LineStyle>
	</Style>
	<Style id="branch266_part2_style">
		<LineStyle>
			<width>6.987693852925627</width>
			<color>FF8cff1a</color>
		</LineStyle>
	</Style>
	<Style id="branch266_part3_style">
		<LineStyle>
			<width>7.311781966772486</width>
			<color>FF8cff1a</color>
		</LineStyle>
	</Style>
	<Style id="branch266_part4_style">
		<LineStyle>
			<width>7.635870080619345</width>
			<color>FF8cff1b</color>
		</LineStyle>
	</Style>
	<Style id="branch266_part5_style">
		<LineStyle>
			<width>7.959958194466203</width>
			<color>FF8dff1b</color>
		</LineStyle>
	</Style>
	<Style id="branch266_part6_style">
		<LineStyle>
			<width>8.284046308313062</width>
			<color>FF8dff1c</color>
		</LineStyle>
	</Style>
	<Style id="branch266_part7_style">
		<LineStyle>
			<width>8.60813442215992</width>
			<color>FF8dff1c</color>
		</LineStyle>
	</Style>
	<Style id="branch266_part8_style">
		<LineStyle>
			<width>8.932222536006778</width>
			<color>FF8dff1c</color>
		</LineStyle>
	</Style>
	<Style id="branch278_part1_style">
		<LineStyle>
			<width>6.761723206210625</width>
			<color>FF83ff09</color>
		</LineStyle>
	</Style>
	<Style id="branch278_part2_style">
		<LineStyle>
			<width>6.851026933472147</width>
			<color>FF84ff0a</color>
		</LineStyle>
	</Style>
	<Style id="branch278_part3_style">
		<LineStyle>
			<width>6.940330660733668</width>
			<color>FF85ff0c</color>
		</LineStyle>
	</Style>
	<Style id="branch278_part4_style">
		<LineStyle>
			<width>7.0296343879951895</width>
			<color>FF86ff0d</color>
		</LineStyle>
	</Style>
	<Style id="branch278_part5_style">
		<LineStyle>
			<width>7.118938115256711</width>
			<color>FF86ff0f</color>
		</LineStyle>
	</Style>
	<Style id="branch278_part6_style">
		<LineStyle>
			<width>7.208241842518232</width>
			<color>FF87ff10</color>
		</LineStyle>
	</Style>
	<Style id="branch278_part7_style">
		<LineStyle>
			<width>7.2975455697797535</width>
			<color>FF88ff12</color>
		</LineStyle>
	</Style>
	<Style id="branch278_part8_style">
		<LineStyle>
			<width>7.386849297041275</width>
			<color>FF89ff13</color>
		</LineStyle>
	</Style>
	<Style id="branch278_part9_style">
		<LineStyle>
			<width>7.476153024302796</width>
			<color>FF89ff15</color>
		</LineStyle>
	</Style>
	<Style id="branch278_part10_style">
		<LineStyle>
			<width>7.565456751564318</width>
			<color>FF8aff16</color>
		</LineStyle>
	</Style>
	<Style id="branch278_part11_style">
		<LineStyle>
			<width>7.654760478825838</width>
			<color>FF8bff18</color>
		</LineStyle>
	</Style>
	<Style id="branch278_part12_style">
		<LineStyle>
			<width>7.74406420608736</width>
			<color>FF8cff19</color>
		</LineStyle>
	</Style>
	<Style id="branch278_part13_style">
		<LineStyle>
			<width>7.833367933348881</width>
			<color>FF8cff1b</color>
		</LineStyle>
	</Style>
	<Style id="branch278_part14_style">
		<LineStyle>
			<width>7.922671660610402</width>
			<color>FF8dff1c</color>
		</LineStyle>
	</Style>
	<Style id="branch278_part15_style">
		<LineStyle>
			<width>8.011975387871924</width>
			<color>FF8eff1e</color>
		</LineStyle>
	</Style>
	<Style id="branch278_part16_style">
		<LineStyle>
			<width>8.101279115133444</width>
			<color>FF8fff1f</color>
		</LineStyle>
	</Style>
	<Style id="branch278_part17_style">
		<LineStyle>
			<width>8.190582842394967</width>
			<color>FF8fff21</color>
		</LineStyle>
	</Style>
	<Style id="branch278_part18_style">
		<LineStyle>
			<width>8.279886569656489</width>
			<color>FF90ff22</color>
		</LineStyle>
	</Style>
	<Style id="branch278_part19_style">
		<LineStyle>
			<width>8.36919029691801</width>
			<color>FF91ff23</color>
		</LineStyle>
	</Style>
	<Style id="branch278_part20_style">
		<LineStyle>
			<width>8.45849402417953</width>
			<color>FF92ff25</color>
		</LineStyle>
	</Style>
	<Style id="branch278_part21_style">
		<LineStyle>
			<width>8.547797751441053</width>
			<color>FF92ff26</color>
		</LineStyle>
	</Style>
	<Style id="branch278_part22_style">
		<LineStyle>
			<width>8.637101478702572</width>
			<color>FF93ff28</color>
		</LineStyle>
	</Style>
	<Style id="branch278_part23_style">
		<LineStyle>
			<width>8.726405205964094</width>
			<color>FF94ff29</color>
		</LineStyle>
	</Style>
	<Style id="branch278_part24_style">
		<LineStyle>
			<width>8.815708933225615</width>
			<color>FF95ff2b</color>
		</LineStyle>
	</Style>
	<Style id="branch278_part25_style">
		<LineStyle>
			<width>8.905012660487138</width>
			<color>FF95ff2c</color>
		</LineStyle>
	</Style>
	<Style id="branch278_part26_style">
		<LineStyle>
			<width>8.994316387748658</width>
			<color>FF96ff2e</color>
		</LineStyle>
	</Style>
	<Style id="branch285_part1_style">
		<LineStyle>
			<width>8.661782322480008</width>
			<color>FFb1ff64</color>
		</LineStyle>
	</Style>
	<Style id="branch285_part2_style">
		<LineStyle>
			<width>8.66107125755039</width>
			<color>FFb2ff65</color>
		</LineStyle>
	</Style>
	<Style id="branch285_part3_style">
		<LineStyle>
			<width>8.66036019262077</width>
			<color>FFb2ff65</color>
		</LineStyle>
	</Style>
	<Style id="branch285_part4_style">
		<LineStyle>
			<width>8.65964912769115</width>
			<color>FFb2ff66</color>
		</LineStyle>
	</Style>
	<Style id="branch285_part5_style">
		<LineStyle>
			<width>8.658938062761532</width>
			<color>FFb2ff66</color>
		</LineStyle>
	</Style>
	<Style id="branch285_part6_style">
		<LineStyle>
			<width>8.65822699783191</width>
			<color>FFb3ff67</color>
		</LineStyle>
	</Style>
	<Style id="branch285_part7_style">
		<LineStyle>
			<width>8.657515932902292</width>
			<color>FFb3ff67</color>
		</LineStyle>
	</Style>
	<Style id="branch285_part8_style">
		<LineStyle>
			<width>8.656804867972673</width>
			<color>FFb3ff68</color>
		</LineStyle>
	</Style>
	<Style id="branch285_part9_style">
		<LineStyle>
			<width>8.656093803043053</width>
			<color>FFb3ff68</color>
		</LineStyle>
	</Style>
	<Style id="branch285_part10_style">
		<LineStyle>
			<width>8.655382738113433</width>
			<color>FFb4ff69</color>
		</LineStyle>
	</Style>
	<Style id="branch285_part11_style">
		<LineStyle>
			<width>8.654671673183813</width>
			<color>FFb4ff69</color>
		</LineStyle>
	</Style>
	<Style id="branch285_part12_style">
		<LineStyle>
			<width>8.653960608254195</width>
			<color>FFb4ff6a</color>
		</LineStyle>
	</Style>
	<Style id="branch285_part13_style">
		<LineStyle>
			<width>8.653249543324575</width>
			<color>FFb4ff6a</color>
		</LineStyle>
	</Style>
	<Style id="branch285_part14_style">
		<LineStyle>
			<width>8.652538478394955</width>
			<color>FFb5ff6b</color>
		</LineStyle>
	</Style>
	<Style id="branch285_part15_style">
		<LineStyle>
			<width>8.651827413465336</width>
			<color>FFb5ff6b</color>
		</LineStyle>
	</Style>
	<Style id="branch285_part16_style">
		<LineStyle>
			<width>8.651116348535716</width>
			<color>FFb5ff6c</color>
		</LineStyle>
	</Style>
	<Style id="branch285_part17_style">
		<LineStyle>
			<width>8.650405283606098</width>
			<color>FFb5ff6c</color>
		</LineStyle>
	</Style>
	<Style id="branch285_part18_style">
		<LineStyle>
			<width>8.649694218676476</width>
			<color>FFb6ff6d</color>
		</LineStyle>
	</Style>
	<Style id="branch285_part19_style">
		<LineStyle>
			<width>8.648983153746858</width>
			<color>FFb6ff6d</color>
		</LineStyle>
	</Style>
	<Style id="branch285_part20_style">
		<LineStyle>
			<width>8.648272088817238</width>
			<color>FFb6ff6e</color>
		</LineStyle>
	</Style>
	<Style id="branch285_part21_style">
		<LineStyle>
			<width>8.647561023887619</width>
			<color>FFb6ff6e</color>
		</LineStyle>
	</Style>
	<Style id="branch285_part22_style">
		<LineStyle>
			<width>8.646849958958</width>
			<color>FFb7ff6f</color>
		</LineStyle>
	</Style>
	<Style id="branch285_part23_style">
		<LineStyle>
			<width>8.64613889402838</width>
			<color>FFb7ff6f</color>
		</LineStyle>
	</Style>
	<Style id="branch285_part24_style">
		<LineStyle>
			<width>8.645427829098761</width>
			<color>FFb7ff70</color>
		</LineStyle>
	</Style>
	<Style id="branch285_part25_style">
		<LineStyle>
			<width>8.644716764169141</width>
			<color>FFb7ff70</color>
		</LineStyle>
	</Style>
	<Style id="branch285_part26_style">
		<LineStyle>
			<width>8.644005699239521</width>
			<color>FFb8ff71</color>
		</LineStyle>
	</Style>
	<Style id="branch285_part27_style">
		<LineStyle>
			<width>8.643294634309903</width>
			<color>FFb8ff71</color>
		</LineStyle>
	</Style>
	<Style id="branch285_part28_style">
		<LineStyle>
			<width>8.642583569380282</width>
			<color>FFb8ff72</color>
		</LineStyle>
	</Style>
	<Style id="branch285_part29_style">
		<LineStyle>
			<width>8.641872504450664</width>
			<color>FFb8ff73</color>
		</LineStyle>
	</Style>
	<Style id="branch285_part30_style">
		<LineStyle>
			<width>8.641161439521044</width>
			<color>FFb9ff73</color>
		</LineStyle>
	</Style>
	<Style id="branch285_part31_style">
		<LineStyle>
			<width>8.640450374591424</width>
			<color>FFb9ff74</color>
		</LineStyle>
	</Style>
	<Style id="branch285_part32_style">
		<LineStyle>
			<width>8.639739309661806</width>
			<color>FFb9ff74</color>
		</LineStyle>
	</Style>
	<Style id="branch285_part33_style">
		<LineStyle>
			<width>8.639028244732184</width>
			<color>FFbaff75</color>
		</LineStyle>
	</Style>
	<Style id="branch285_part34_style">
		<LineStyle>
			<width>8.638317179802566</width>
			<color>FFbaff75</color>
		</LineStyle>
	</Style>
	<Style id="branch285_part35_style">
		<LineStyle>
			<width>8.637606114872947</width>
			<color>FFbaff76</color>
		</LineStyle>
	</Style>
	<Style id="branch285_part36_style">
		<LineStyle>
			<width>8.636895049943327</width>
			<color>FFbaff76</color>
		</LineStyle>
	</Style>
	<Style id="branch285_part37_style">
		<LineStyle>
			<width>8.636183985013709</width>
			<color>FFbbff77</color>
		</LineStyle>
	</Style>
	<Style id="branch285_part38_style">
		<LineStyle>
			<width>8.635472920084089</width>
			<color>FFbbff77</color>
		</LineStyle>
	</Style>
	<Style id="branch285_part39_style">
		<LineStyle>
			<width>8.63476185515447</width>
			<color>FFbbff78</color>
		</LineStyle>
	</Style>
	<Style id="branch285_part40_style">
		<LineStyle>
			<width>8.63405079022485</width>
			<color>FFbbff78</color>
		</LineStyle>
	</Style>
	<Style id="branch285_part41_style">
		<LineStyle>
			<width>8.63333972529523</width>
			<color>FFbcff79</color>
		</LineStyle>
	</Style>
	<Style id="branch285_part42_style">
		<LineStyle>
			<width>8.632628660365611</width>
			<color>FFbcff79</color>
		</LineStyle>
	</Style>
	<Style id="branch285_part43_style">
		<LineStyle>
			<width>8.63191759543599</width>
			<color>FFbcff7a</color>
		</LineStyle>
	</Style>
	<Style id="branch285_part44_style">
		<LineStyle>
			<width>8.631206530506372</width>
			<color>FFbcff7a</color>
		</LineStyle>
	</Style>
	<Style id="branch285_part45_style">
		<LineStyle>
			<width>8.630495465576752</width>
			<color>FFbdff7b</color>
		</LineStyle>
	</Style>
	<Style id="branch285_part46_style">
		<LineStyle>
			<width>8.629784400647132</width>
			<color>FFbdff7b</color>
		</LineStyle>
	</Style>
	<Style id="branch285_part47_style">
		<LineStyle>
			<width>8.629073335717512</width>
			<color>FFbdff7c</color>
		</LineStyle>
	</Style>
	<Style id="branch285_part48_style">
		<LineStyle>
			<width>8.628362270787893</width>
			<color>FFbdff7c</color>
		</LineStyle>
	</Style>
	<Style id="branch285_part49_style">
		<LineStyle>
			<width>8.627651205858275</width>
			<color>FFbeff7d</color>
		</LineStyle>
	</Style>
	<Style id="branch285_part50_style">
		<LineStyle>
			<width>8.626940140928655</width>
			<color>FFbeff7d</color>
		</LineStyle>
	</Style>
	<Style id="branch285_part51_style">
		<LineStyle>
			<width>8.626229075999035</width>
			<color>FFbeff7e</color>
		</LineStyle>
	</Style>
	<Style id="branch285_part52_style">
		<LineStyle>
			<width>8.625518011069417</width>
			<color>FFbeff7e</color>
		</LineStyle>
	</Style>
	<Style id="branch285_part53_style">
		<LineStyle>
			<width>8.624806946139795</width>
			<color>FFbfff7f</color>
		</LineStyle>
	</Style>
	<Style id="branch285_part54_style">
		<LineStyle>
			<width>8.624095881210177</width>
			<color>FFbfff7f</color>
		</LineStyle>
	</Style>
	<Style id="branch285_part55_style">
		<LineStyle>
			<width>8.623384816280558</width>
			<color>FFbfff80</color>
		</LineStyle>
	</Style>
	<Style id="branch285_part56_style">
		<LineStyle>
			<width>8.622673751350938</width>
			<color>FFbfff80</color>
		</LineStyle>
	</Style>
	<Style id="branch285_part57_style">
		<LineStyle>
			<width>8.621962686421318</width>
			<color>FFc0ff81</color>
		</LineStyle>
	</Style>
	<Style id="branch285_part58_style">
		<LineStyle>
			<width>8.621251621491698</width>
			<color>FFc0ff81</color>
		</LineStyle>
	</Style>
	<Style id="branch285_part59_style">
		<LineStyle>
			<width>8.62054055656208</width>
			<color>FFc0ff82</color>
		</LineStyle>
	</Style>
	<Style id="branch285_part60_style">
		<LineStyle>
			<width>8.61982949163246</width>
			<color>FFc0ff82</color>
		</LineStyle>
	</Style>
	<Style id="branch300_part1_style">
		<LineStyle>
			<width>8.690914480421101</width>
			<color>FF95ff2b</color>
		</LineStyle>
	</Style>
	<Style id="branch300_part2_style">
		<LineStyle>
			<width>8.670742734638393</width>
			<color>FF95ff2b</color>
		</LineStyle>
	</Style>
	<Style id="branch300_part3_style">
		<LineStyle>
			<width>8.650570988855687</width>
			<color>FF95ff2b</color>
		</LineStyle>
	</Style>
	<Style id="branch300_part4_style">
		<LineStyle>
			<width>8.63039924307298</width>
			<color>FF95ff2c</color>
		</LineStyle>
	</Style>
	<Style id="branch300_part5_style">
		<LineStyle>
			<width>8.610227497290273</width>
			<color>FF95ff2c</color>
		</LineStyle>
	</Style>
	<Style id="branch300_part6_style">
		<LineStyle>
			<width>8.590055751507567</width>
			<color>FF95ff2c</color>
		</LineStyle>
	</Style>
	<Style id="branch300_part7_style">
		<LineStyle>
			<width>8.569884005724859</width>
			<color>FF95ff2c</color>
		</LineStyle>
	</Style>
	<Style id="branch300_part8_style">
		<LineStyle>
			<width>8.549712259942153</width>
			<color>FF95ff2c</color>
		</LineStyle>
	</Style>
	<Style id="branch300_part9_style">
		<LineStyle>
			<width>8.529540514159446</width>
			<color>FF95ff2c</color>
		</LineStyle>
	</Style>
	<Style id="branch300_part10_style">
		<LineStyle>
			<width>8.509368768376739</width>
			<color>FF95ff2d</color>
		</LineStyle>
	</Style>
	<Style id="branch300_part11_style">
		<LineStyle>
			<width>8.489197022594032</width>
			<color>FF95ff2d</color>
		</LineStyle>
	</Style>
	<Style id="branch300_part12_style">
		<LineStyle>
			<width>8.469025276811326</width>
			<color>FF96ff2d</color>
		</LineStyle>
	</Style>
	<Style id="branch300_part13_style">
		<LineStyle>
			<width>8.448853531028618</width>
			<color>FF96ff2d</color>
		</LineStyle>
	</Style>
	<Style id="branch300_part14_style">
		<LineStyle>
			<width>8.428681785245912</width>
			<color>FF96ff2d</color>
		</LineStyle>
	</Style>
	<Style id="branch300_part15_style">
		<LineStyle>
			<width>8.408510039463206</width>
			<color>FF96ff2d</color>
		</LineStyle>
	</Style>
	<Style id="branch300_part16_style">
		<LineStyle>
			<width>8.388338293680498</width>
			<color>FF96ff2d</color>
		</LineStyle>
	</Style>
	<Style id="branch300_part17_style">
		<LineStyle>
			<width>8.368166547897792</width>
			<color>FF96ff2e</color>
		</LineStyle>
	</Style>
	<Style id="branch300_part18_style">
		<LineStyle>
			<width>8.347994802115084</width>
			<color>FF96ff2e</color>
		</LineStyle>
	</Style>
	<Style id="branch300_part19_style">
		<LineStyle>
			<width>8.327823056332377</width>
			<color>FF96ff2e</color>
		</LineStyle>
	</Style>
	<Style id="branch300_part20_style">
		<LineStyle>
			<width>8.307651310549671</width>
			<color>FF96ff2e</color>
		</LineStyle>
	</Style>
	<Style id="branch300_part21_style">
		<LineStyle>
			<width>8.287479564766963</width>
			<color>FF96ff2e</color>
		</LineStyle>
	</Style>
	<Style id="branch300_part22_style">
		<LineStyle>
			<width>8.267307818984257</width>
			<color>FF96ff2e</color>
		</LineStyle>
	</Style>
	<Style id="branch300_part23_style">
		<LineStyle>
			<width>8.247136073201549</width>
			<color>FF96ff2f</color>
		</LineStyle>
	</Style>
	<Style id="branch300_part24_style">
		<LineStyle>
			<width>8.226964327418843</width>
			<color>FF96ff2f</color>
		</LineStyle>
	</Style>
	<Style id="branch300_part25_style">
		<LineStyle>
			<width>8.206792581636137</width>
			<color>FF97ff2f</color>
		</LineStyle>
	</Style>
	<Style id="branch300_part26_style">
		<LineStyle>
			<width>8.186620835853429</width>
			<color>FF97ff2f</color>
		</LineStyle>
	</Style>
	<Style id="branch300_part27_style">
		<LineStyle>
			<width>8.166449090070723</width>
			<color>FF97ff2f</color>
		</LineStyle>
	</Style>
	<Style id="branch300_part28_style">
		<LineStyle>
			<width>8.146277344288016</width>
			<color>FF97ff2f</color>
		</LineStyle>
	</Style>
	<Style id="branch300_part29_style">
		<LineStyle>
			<width>8.126105598505308</width>
			<color>FF97ff30</color>
		</LineStyle>
	</Style>
	<Style id="branch300_part30_style">
		<LineStyle>
			<width>8.105933852722602</width>
			<color>FF97ff30</color>
		</LineStyle>
	</Style>
	<Style id="branch300_part31_style">
		<LineStyle>
			<width>8.085762106939896</width>
			<color>FF97ff30</color>
		</LineStyle>
	</Style>
	<Style id="branch300_part32_style">
		<LineStyle>
			<width>8.065590361157188</width>
			<color>FF97ff30</color>
		</LineStyle>
	</Style>
	<Style id="branch300_part33_style">
		<LineStyle>
			<width>8.045418615374482</width>
			<color>FF97ff30</color>
		</LineStyle>
	</Style>
	<Style id="branch300_part34_style">
		<LineStyle>
			<width>8.025246869591776</width>
			<color>FF97ff30</color>
		</LineStyle>
	</Style>
	<Style id="branch300_part35_style">
		<LineStyle>
			<width>8.005075123809068</width>
			<color>FF97ff31</color>
		</LineStyle>
	</Style>
	<Style id="branch300_part36_style">
		<LineStyle>
			<width>7.984903378026361</width>
			<color>FF97ff31</color>
		</LineStyle>
	</Style>
	<Style id="branch300_part37_style">
		<LineStyle>
			<width>7.964731632243653</width>
			<color>FF98ff31</color>
		</LineStyle>
	</Style>
	<Style id="branch300_part38_style">
		<LineStyle>
			<width>7.944559886460947</width>
			<color>FF98ff31</color>
		</LineStyle>
	</Style>
	<Style id="branch300_part39_style">
		<LineStyle>
			<width>7.924388140678241</width>
			<color>FF98ff31</color>
		</LineStyle>
	</Style>
	<Style id="branch300_part40_style">
		<LineStyle>
			<width>7.904216394895533</width>
			<color>FF98ff31</color>
		</LineStyle>
	</Style>
	<Style id="branch300_part41_style">
		<LineStyle>
			<width>7.884044649112827</width>
			<color>FF98ff32</color>
		</LineStyle>
	</Style>
	<Style id="branch300_part42_style">
		<LineStyle>
			<width>7.86387290333012</width>
			<color>FF98ff32</color>
		</LineStyle>
	</Style>
	<Style id="branch300_part43_style">
		<LineStyle>
			<width>7.843701157547413</width>
			<color>FF98ff32</color>
		</LineStyle>
	</Style>
	<Style id="branch300_part44_style">
		<LineStyle>
			<width>7.8235294117647065</width>
			<color>FF98ff32</color>
		</LineStyle>
	</Style>
	<Style id="branch305_part1_style">
		<LineStyle>
			<width>8.787180296810861</width>
			<color>FF8bff18</color>
		</LineStyle>
	</Style>
	<Style id="branch305_part2_style">
		<LineStyle>
			<width>9.0</width>
			<color>FF8bff19</color>
		</LineStyle>
	</Style>
	<Style id="branch316_part1_style">
		<LineStyle>
			<width>8.729276439799756</width>
			<color>FF8cff1a</color>
		</LineStyle>
	</Style>
	<Style id="branch316_part2_style">
		<LineStyle>
			<width>8.783589482820595</width>
			<color>FF8cff1b</color>
		</LineStyle>
	</Style>
	<Style id="branch316_part3_style">
		<LineStyle>
			<width>8.837902525841436</width>
			<color>FF8dff1b</color>
		</LineStyle>
	</Style>
	<Style id="branch316_part4_style">
		<LineStyle>
			<width>8.892215568862275</width>
			<color>FF8dff1c</color>
		</LineStyle>
	</Style>
	<Style id="branch332_part1_style">
		<LineStyle>
			<width>5.591472152728863</width>
			<color>FF99ff34</color>
		</LineStyle>
	</Style>
	<Style id="branch332_part2_style">
		<LineStyle>
			<width>5.65310534113818</width>
			<color>FF9aff35</color>
		</LineStyle>
	</Style>
	<Style id="branch332_part3_style">
		<LineStyle>
			<width>5.714738529547497</width>
			<color>FF9aff36</color>
		</LineStyle>
	</Style>
	<Style id="branch332_part4_style">
		<LineStyle>
			<width>5.776371717956814</width>
			<color>FF9bff37</color>
		</LineStyle>
	</Style>
	<Style id="branch332_part5_style">
		<LineStyle>
			<width>5.838004906366132</width>
			<color>FF9bff38</color>
		</LineStyle>
	</Style>
	<Style id="branch332_part6_style">
		<LineStyle>
			<width>5.899638094775449</width>
			<color>FF9cff39</color>
		</LineStyle>
	</Style>
	<Style id="branch332_part7_style">
		<LineStyle>
			<width>5.961271283184766</width>
			<color>FF9cff3a</color>
		</LineStyle>
	</Style>
	<Style id="branch332_part8_style">
		<LineStyle>
			<width>6.022904471594083</width>
			<color>FF9dff3b</color>
		</LineStyle>
	</Style>
	<Style id="branch332_part9_style">
		<LineStyle>
			<width>6.0845376600034005</width>
			<color>FF9dff3c</color>
		</LineStyle>
	</Style>
	<Style id="branch332_part10_style">
		<LineStyle>
			<width>6.1461708484127175</width>
			<color>FF9eff3d</color>
		</LineStyle>
	</Style>
	<Style id="branch332_part11_style">
		<LineStyle>
			<width>6.207804036822035</width>
			<color>FF9eff3e</color>
		</LineStyle>
	</Style>
	<Style id="branch332_part12_style">
		<LineStyle>
			<width>6.269437225231353</width>
			<color>FF9fff3f</color>
		</LineStyle>
	</Style>
	<Style id="branch332_part13_style">
		<LineStyle>
			<width>6.33107041364067</width>
			<color>FF9fff40</color>
		</LineStyle>
	</Style>
	<Style id="branch332_part14_style">
		<LineStyle>
			<width>6.392703602049986</width>
			<color>FFa0ff41</color>
		</LineStyle>
	</Style>
	<Style id="branch332_part15_style">
		<LineStyle>
			<width>6.454336790459304</width>
			<color>FFa0ff42</color>
		</LineStyle>
	</Style>
	<Style id="branch332_part16_style">
		<LineStyle>
			<width>6.515969978868621</width>
			<color>FFa1ff43</color>
		</LineStyle>
	</Style>
	<Style id="branch332_part17_style">
		<LineStyle>
			<width>6.577603167277938</width>
			<color>FFa1ff44</color>
		</LineStyle>
	</Style>
	<Style id="branch332_part18_style">
		<LineStyle>
			<width>6.639236355687256</width>
			<color>FFa2ff45</color>
		</LineStyle>
	</Style>
	<Style id="branch332_part19_style">
		<LineStyle>
			<width>6.700869544096573</width>
			<color>FFa2ff46</color>
		</LineStyle>
	</Style>
	<Style id="branch332_part20_style">
		<LineStyle>
			<width>6.76250273250589</width>
			<color>FFa2ff47</color>
		</LineStyle>
	</Style>
	<Style id="branch332_part21_style">
		<LineStyle>
			<width>6.824135920915207</width>
			<color>FFa3ff48</color>
		</LineStyle>
	</Style>
	<Style id="branch332_part22_style">
		<LineStyle>
			<width>6.885769109324524</width>
			<color>FFa3ff49</color>
		</LineStyle>
	</Style>
	<Style id="branch332_part23_style">
		<LineStyle>
			<width>6.947402297733841</width>
			<color>FFa4ff4a</color>
		</LineStyle>
	</Style>
	<Style id="branch332_part24_style">
		<LineStyle>
			<width>7.009035486143159</width>
			<color>FFa4ff4a</color>
		</LineStyle>
	</Style>
	<Style id="branch332_part25_style">
		<LineStyle>
			<width>7.070668674552476</width>
			<color>FFa5ff4b</color>
		</LineStyle>
	</Style>
	<Style id="branch332_part26_style">
		<LineStyle>
			<width>7.132301862961794</width>
			<color>FFa5ff4c</color>
		</LineStyle>
	</Style>
	<Style id="branch332_part27_style">
		<LineStyle>
			<width>7.193935051371111</width>
			<color>FFa6ff4d</color>
		</LineStyle>
	</Style>
	<Style id="branch332_part28_style">
		<LineStyle>
			<width>7.255568239780428</width>
			<color>FFa6ff4e</color>
		</LineStyle>
	</Style>
	<Style id="branch332_part29_style">
		<LineStyle>
			<width>7.317201428189746</width>
			<color>FFa7ff4f</color>
		</LineStyle>
	</Style>
	<Style id="branch332_part30_style">
		<LineStyle>
			<width>7.378834616599062</width>
			<color>FFa7ff50</color>
		</LineStyle>
	</Style>
	<Style id="branch332_part31_style">
		<LineStyle>
			<width>7.44046780500838</width>
			<color>FFa8ff51</color>
		</LineStyle>
	</Style>
	<Style id="branch332_part32_style">
		<LineStyle>
			<width>7.502100993417697</width>
			<color>FFa8ff52</color>
		</LineStyle>
	</Style>
	<Style id="branch332_part33_style">
		<LineStyle>
			<width>7.563734181827014</width>
			<color>FFa9ff53</color>
		</LineStyle>
	</Style>
	<Style id="branch332_part34_style">
		<LineStyle>
			<width>7.625367370236331</width>
			<color>FFa9ff54</color>
		</LineStyle>
	</Style>
	<Style id="branch332_part35_style">
		<LineStyle>
			<width>7.687000558645648</width>
			<color>FFaaff55</color>
		</LineStyle>
	</Style>
	<Style id="branch332_part36_style">
		<LineStyle>
			<width>7.748633747054965</width>
			<color>FFaaff56</color>
		</LineStyle>
	</Style>
	<Style id="branch332_part37_style">
		<LineStyle>
			<width>7.810266935464283</width>
			<color>FFabff57</color>
		</LineStyle>
	</Style>
	<Style id="branch332_part38_style">
		<LineStyle>
			<width>7.8719001238736</width>
			<color>FFabff58</color>
		</LineStyle>
	</Style>
	<Style id="branch332_part39_style">
		<LineStyle>
			<width>7.933533312282917</width>
			<color>FFacff59</color>
		</LineStyle>
	</Style>
	<Style id="branch332_part40_style">
		<LineStyle>
			<width>7.9951665006922354</width>
			<color>FFacff5a</color>
		</LineStyle>
	</Style>
	<Style id="branch332_part41_style">
		<LineStyle>
			<width>8.056799689101553</width>
			<color>FFadff5b</color>
		</LineStyle>
	</Style>
	<Style id="branch332_part42_style">
		<LineStyle>
			<width>8.11843287751087</width>
			<color>FFadff5c</color>
		</LineStyle>
	</Style>
	<Style id="branch332_part43_style">
		<LineStyle>
			<width>8.180066065920187</width>
			<color>FFaeff5d</color>
		</LineStyle>
	</Style>
	<Style id="branch332_part44_style">
		<LineStyle>
			<width>8.241699254329504</width>
			<color>FFaeff5e</color>
		</LineStyle>
	</Style>
	<Style id="branch332_part45_style">
		<LineStyle>
			<width>8.30333244273882</width>
			<color>FFafff5f</color>
		</LineStyle>
	</Style>
	<Style id="branch332_part46_style">
		<LineStyle>
			<width>8.364965631148138</width>
			<color>FFafff60</color>
		</LineStyle>
	</Style>
	<Style id="branch332_part47_style">
		<LineStyle>
			<width>8.426598819557455</width>
			<color>FFafff61</color>
		</LineStyle>
	</Style>
	<Style id="branch332_part48_style">
		<LineStyle>
			<width>8.488232007966772</width>
			<color>FFb0ff62</color>
		</LineStyle>
	</Style>
	<Style id="branch332_part49_style">
		<LineStyle>
			<width>8.54986519637609</width>
			<color>FFb0ff63</color>
		</LineStyle>
	</Style>
	<Style id="branch332_part50_style">
		<LineStyle>
			<width>8.611498384785406</width>
			<color>FFb1ff63</color>
		</LineStyle>
	</Style>
	<Style id="branch332_part51_style">
		<LineStyle>
			<width>8.673131573194723</width>
			<color>FFb1ff64</color>
		</LineStyle>
	</Style>
	<Style id="branch332_part52_style">
		<LineStyle>
			<width>8.73476476160404</width>
			<color>FFb2ff65</color>
		</LineStyle>
	</Style>
	<Style id="branch338_part1_style">
		<LineStyle>
			<width>8.262223766315977</width>
			<color>FF84ff0b</color>
		</LineStyle>
	</Style>
	<Style id="branch338_part2_style">
		<LineStyle>
			<width>8.267810364490362</width>
			<color>FF84ff0b</color>
		</LineStyle>
	</Style>
	<Style id="branch338_part3_style">
		<LineStyle>
			<width>8.273396962664746</width>
			<color>FF84ff0b</color>
		</LineStyle>
	</Style>
	<Style id="branch338_part4_style">
		<LineStyle>
			<width>8.27898356083913</width>
			<color>FF84ff0b</color>
		</LineStyle>
	</Style>
	<Style id="branch338_part5_style">
		<LineStyle>
			<width>8.284570159013516</width>
			<color>FF84ff0b</color>
		</LineStyle>
	</Style>
	<Style id="branch338_part6_style">
		<LineStyle>
			<width>8.2901567571879</width>
			<color>FF84ff0b</color>
		</LineStyle>
	</Style>
	<Style id="branch338_part7_style">
		<LineStyle>
			<width>8.295743355362283</width>
			<color>FF84ff0b</color>
		</LineStyle>
	</Style>
	<Style id="branch338_part8_style">
		<LineStyle>
			<width>8.30132995353667</width>
			<color>FF84ff0b</color>
		</LineStyle>
	</Style>
	<Style id="branch338_part9_style">
		<LineStyle>
			<width>8.306916551711051</width>
			<color>FF84ff0b</color>
		</LineStyle>
	</Style>
	<Style id="branch338_part10_style">
		<LineStyle>
			<width>8.312503149885437</width>
			<color>FF85ff0b</color>
		</LineStyle>
	</Style>
	<Style id="branch338_part11_style">
		<LineStyle>
			<width>8.31808974805982</width>
			<color>FF85ff0b</color>
		</LineStyle>
	</Style>
	<Style id="branch338_part12_style">
		<LineStyle>
			<width>8.323676346234205</width>
			<color>FF85ff0b</color>
		</LineStyle>
	</Style>
	<Style id="branch338_part13_style">
		<LineStyle>
			<width>8.32926294440859</width>
			<color>FF85ff0b</color>
		</LineStyle>
	</Style>
	<Style id="branch338_part14_style">
		<LineStyle>
			<width>8.334849542582974</width>
			<color>FF85ff0b</color>
		</LineStyle>
	</Style>
	<Style id="branch338_part15_style">
		<LineStyle>
			<width>8.340436140757358</width>
			<color>FF85ff0b</color>
		</LineStyle>
	</Style>
	<Style id="branch338_part16_style">
		<LineStyle>
			<width>8.346022738931744</width>
			<color>FF85ff0b</color>
		</LineStyle>
	</Style>
	<Style id="branch338_part17_style">
		<LineStyle>
			<width>8.351609337106126</width>
			<color>FF85ff0b</color>
		</LineStyle>
	</Style>
	<Style id="branch338_part18_style">
		<LineStyle>
			<width>8.357195935280512</width>
			<color>FF85ff0b</color>
		</LineStyle>
	</Style>
	<Style id="branch338_part19_style">
		<LineStyle>
			<width>8.362782533454896</width>
			<color>FF85ff0b</color>
		</LineStyle>
	</Style>
	<Style id="branch338_part20_style">
		<LineStyle>
			<width>8.36836913162928</width>
			<color>FF85ff0b</color>
		</LineStyle>
	</Style>
	<Style id="branch338_part21_style">
		<LineStyle>
			<width>8.373955729803665</width>
			<color>FF85ff0b</color>
		</LineStyle>
	</Style>
	<Style id="branch338_part22_style">
		<LineStyle>
			<width>8.379542327978049</width>
			<color>FF85ff0b</color>
		</LineStyle>
	</Style>
	<Style id="branch338_part23_style">
		<LineStyle>
			<width>8.385128926152433</width>
			<color>FF85ff0c</color>
		</LineStyle>
	</Style>
	<Style id="branch338_part24_style">
		<LineStyle>
			<width>8.390715524326819</width>
			<color>FF85ff0c</color>
		</LineStyle>
	</Style>
	<Style id="branch338_part25_style">
		<LineStyle>
			<width>8.396302122501202</width>
			<color>FF85ff0c</color>
		</LineStyle>
	</Style>
	<Style id="branch338_part26_style">
		<LineStyle>
			<width>8.401888720675586</width>
			<color>FF85ff0c</color>
		</LineStyle>
	</Style>
	<Style id="branch338_part27_style">
		<LineStyle>
			<width>8.407475318849972</width>
			<color>FF85ff0c</color>
		</LineStyle>
	</Style>
	<Style id="branch338_part28_style">
		<LineStyle>
			<width>8.413061917024354</width>
			<color>FF85ff0c</color>
		</LineStyle>
	</Style>
	<Style id="branch338_part29_style">
		<LineStyle>
			<width>8.41864851519874</width>
			<color>FF85ff0c</color>
		</LineStyle>
	</Style>
	<Style id="branch338_part30_style">
		<LineStyle>
			<width>8.424235113373124</width>
			<color>FF85ff0c</color>
		</LineStyle>
	</Style>
	<Style id="branch338_part31_style">
		<LineStyle>
			<width>8.429821711547508</width>
			<color>FF85ff0c</color>
		</LineStyle>
	</Style>
	<Style id="branch338_part32_style">
		<LineStyle>
			<width>8.435408309721893</width>
			<color>FF85ff0c</color>
		</LineStyle>
	</Style>
	<Style id="branch338_part33_style">
		<LineStyle>
			<width>8.440994907896277</width>
			<color>FF85ff0c</color>
		</LineStyle>
	</Style>
	<Style id="branch338_part34_style">
		<LineStyle>
			<width>8.446581506070661</width>
			<color>FF85ff0c</color>
		</LineStyle>
	</Style>
	<Style id="branch338_part35_style">
		<LineStyle>
			<width>8.452168104245045</width>
			<color>FF85ff0c</color>
		</LineStyle>
	</Style>
	<Style id="branch338_part36_style">
		<LineStyle>
			<width>8.457754702419429</width>
			<color>FF85ff0c</color>
		</LineStyle>
	</Style>
	<Style id="branch338_part37_style">
		<LineStyle>
			<width>8.463341300593815</width>
			<color>FF85ff0c</color>
		</LineStyle>
	</Style>
	<Style id="branch338_part38_style">
		<LineStyle>
			<width>8.468927898768198</width>
			<color>FF85ff0c</color>
		</LineStyle>
	</Style>
	<Style id="branch338_part39_style">
		<LineStyle>
			<width>8.474514496942582</width>
			<color>FF85ff0c</color>
		</LineStyle>
	</Style>
	<Style id="branch338_part40_style">
		<LineStyle>
			<width>8.480101095116968</width>
			<color>FF85ff0c</color>
		</LineStyle>
	</Style>
	<Style id="branch338_part41_style">
		<LineStyle>
			<width>8.485687693291352</width>
			<color>FF85ff0c</color>
		</LineStyle>
	</Style>
	<Style id="branch338_part42_style">
		<LineStyle>
			<width>8.491274291465736</width>
			<color>FF85ff0c</color>
		</LineStyle>
	</Style>
	<Style id="branch338_part43_style">
		<LineStyle>
			<width>8.49686088964012</width>
			<color>FF85ff0c</color>
		</LineStyle>
	</Style>
	<Style id="branch338_part44_style">
		<LineStyle>
			<width>8.502447487814505</width>
			<color>FF85ff0c</color>
		</LineStyle>
	</Style>
	<Style id="branch338_part45_style">
		<LineStyle>
			<width>8.50803408598889</width>
			<color>FF85ff0d</color>
		</LineStyle>
	</Style>
	<Style id="branch338_part46_style">
		<LineStyle>
			<width>8.513620684163273</width>
			<color>FF85ff0d</color>
		</LineStyle>
	</Style>
	<Style id="branch338_part47_style">
		<LineStyle>
			<width>8.519207282337657</width>
			<color>FF85ff0d</color>
		</LineStyle>
	</Style>
	<Style id="branch338_part48_style">
		<LineStyle>
			<width>8.524793880512043</width>
			<color>FF85ff0d</color>
		</LineStyle>
	</Style>
	<Style id="branch338_part49_style">
		<LineStyle>
			<width>8.530380478686427</width>
			<color>FF85ff0d</color>
		</LineStyle>
	</Style>
	<Style id="branch338_part50_style">
		<LineStyle>
			<width>8.53596707686081</width>
			<color>FF85ff0d</color>
		</LineStyle>
	</Style>
	<Style id="branch338_part51_style">
		<LineStyle>
			<width>8.541553675035196</width>
			<color>FF85ff0d</color>
		</LineStyle>
	</Style>
	<Style id="branch338_part52_style">
		<LineStyle>
			<width>8.547140273209578</width>
			<color>FF85ff0d</color>
		</LineStyle>
	</Style>
	<Style id="branch338_part53_style">
		<LineStyle>
			<width>8.552726871383964</width>
			<color>FF85ff0d</color>
		</LineStyle>
	</Style>
	<Style id="branch338_part54_style">
		<LineStyle>
			<width>8.558313469558348</width>
			<color>FF85ff0d</color>
		</LineStyle>
	</Style>
	<Style id="branch338_part55_style">
		<LineStyle>
			<width>8.563900067732732</width>
			<color>FF85ff0d</color>
		</LineStyle>
	</Style>
	<Style id="branch338_part56_style">
		<LineStyle>
			<width>8.569486665907117</width>
			<color>FF86ff0d</color>
		</LineStyle>
	</Style>
	<Style id="branch338_part57_style">
		<LineStyle>
			<width>8.575073264081501</width>
			<color>FF86ff0d</color>
		</LineStyle>
	</Style>
	<Style id="branch338_part58_style">
		<LineStyle>
			<width>8.580659862255885</width>
			<color>FF86ff0d</color>
		</LineStyle>
	</Style>
	<Style id="branch338_part59_style">
		<LineStyle>
			<width>8.58624646043027</width>
			<color>FF86ff0d</color>
		</LineStyle>
	</Style>
	<Style id="branch338_part60_style">
		<LineStyle>
			<width>8.591833058604653</width>
			<color>FF86ff0d</color>
		</LineStyle>
	</Style>
	<Style id="branch338_part61_style">
		<LineStyle>
			<width>8.597419656779039</width>
			<color>FF86ff0d</color>
		</LineStyle>
	</Style>
	<Style id="branch338_part62_style">
		<LineStyle>
			<width>8.603006254953423</width>
			<color>FF86ff0d</color>
		</LineStyle>
	</Style>
	<Style id="branch338_part63_style">
		<LineStyle>
			<width>8.608592853127806</width>
			<color>FF86ff0d</color>
		</LineStyle>
	</Style>
	<Style id="branch338_part64_style">
		<LineStyle>
			<width>8.614179451302192</width>
			<color>FF86ff0d</color>
		</LineStyle>
	</Style>
	<Style id="branch338_part65_style">
		<LineStyle>
			<width>8.619766049476576</width>
			<color>FF86ff0d</color>
		</LineStyle>
	</Style>
	<Style id="branch338_part66_style">
		<LineStyle>
			<width>8.62535264765096</width>
			<color>FF86ff0d</color>
		</LineStyle>
	</Style>
	<Style id="branch338_part67_style">
		<LineStyle>
			<width>8.630939245825346</width>
			<color>FF86ff0d</color>
		</LineStyle>
	</Style>
	<Style id="branch338_part68_style">
		<LineStyle>
			<width>8.63652584399973</width>
			<color>FF86ff0e</color>
		</LineStyle>
	</Style>
	<Style id="branch338_part69_style">
		<LineStyle>
			<width>8.642112442174113</width>
			<color>FF86ff0e</color>
		</LineStyle>
	</Style>
	<Style id="branch338_part70_style">
		<LineStyle>
			<width>8.647699040348499</width>
			<color>FF86ff0e</color>
		</LineStyle>
	</Style>
	<Style id="branch338_part71_style">
		<LineStyle>
			<width>8.653285638522881</width>
			<color>FF86ff0e</color>
		</LineStyle>
	</Style>
	<Style id="branch338_part72_style">
		<LineStyle>
			<width>8.658872236697267</width>
			<color>FF86ff0e</color>
		</LineStyle>
	</Style>
	<Style id="branch338_part73_style">
		<LineStyle>
			<width>8.66445883487165</width>
			<color>FF86ff0e</color>
		</LineStyle>
	</Style>
	<Style id="branch338_part74_style">
		<LineStyle>
			<width>8.670045433046035</width>
			<color>FF86ff0e</color>
		</LineStyle>
	</Style>
	<Style id="branch338_part75_style">
		<LineStyle>
			<width>8.67563203122042</width>
			<color>FF86ff0e</color>
		</LineStyle>
	</Style>
	<Style id="branch338_part76_style">
		<LineStyle>
			<width>8.681218629394804</width>
			<color>FF86ff0e</color>
		</LineStyle>
	</Style>
	<Style id="branch338_part77_style">
		<LineStyle>
			<width>8.686805227569188</width>
			<color>FF86ff0e</color>
		</LineStyle>
	</Style>
	<Style id="branch338_part78_style">
		<LineStyle>
			<width>8.692391825743574</width>
			<color>FF86ff0e</color>
		</LineStyle>
	</Style>
	<Style id="branch338_part79_style">
		<LineStyle>
			<width>8.697978423917956</width>
			<color>FF86ff0e</color>
		</LineStyle>
	</Style>
	<Style id="branch338_part80_style">
		<LineStyle>
			<width>8.703565022092342</width>
			<color>FF86ff0e</color>
		</LineStyle>
	</Style>
	<Style id="branch338_part81_style">
		<LineStyle>
			<width>8.709151620266725</width>
			<color>FF86ff0e</color>
		</LineStyle>
	</Style>
	<Style id="branch338_part82_style">
		<LineStyle>
			<width>8.71473821844111</width>
			<color>FF86ff0e</color>
		</LineStyle>
	</Style>
	<Style id="branch338_part83_style">
		<LineStyle>
			<width>8.720324816615495</width>
			<color>FF86ff0e</color>
		</LineStyle>
	</Style>
	<Style id="branch338_part84_style">
		<LineStyle>
			<width>8.725911414789879</width>
			<color>FF86ff0e</color>
		</LineStyle>
	</Style>
	<Style id="branch338_part85_style">
		<LineStyle>
			<width>8.731498012964263</width>
			<color>FF86ff0e</color>
		</LineStyle>
	</Style>
	<Style id="branch338_part86_style">
		<LineStyle>
			<width>8.737084611138648</width>
			<color>FF86ff0e</color>
		</LineStyle>
	</Style>
	<Style id="branch338_part87_style">
		<LineStyle>
			<width>8.742671209313032</width>
			<color>FF86ff0e</color>
		</LineStyle>
	</Style>
	<Style id="branch338_part88_style">
		<LineStyle>
			<width>8.748257807487416</width>
			<color>FF86ff0e</color>
		</LineStyle>
	</Style>
	<Style id="branch338_part89_style">
		<LineStyle>
			<width>8.753844405661802</width>
			<color>FF86ff0e</color>
		</LineStyle>
	</Style>
	<Style id="branch338_part90_style">
		<LineStyle>
			<width>8.759431003836184</width>
			<color>FF86ff0e</color>
		</LineStyle>
	</Style>
	<Style id="branch338_part91_style">
		<LineStyle>
			<width>8.76501760201057</width>
			<color>FF86ff0f</color>
		</LineStyle>
	</Style>
	<Style id="branch338_part92_style">
		<LineStyle>
			<width>8.770604200184954</width>
			<color>FF86ff0f</color>
		</LineStyle>
	</Style>
	<Style id="branch338_part93_style">
		<LineStyle>
			<width>8.776190798359337</width>
			<color>FF86ff0f</color>
		</LineStyle>
	</Style>
	<Style id="branch338_part94_style">
		<LineStyle>
			<width>8.781777396533723</width>
			<color>FF86ff0f</color>
		</LineStyle>
	</Style>
	<Style id="branch338_part95_style">
		<LineStyle>
			<width>8.787363994708107</width>
			<color>FF86ff0f</color>
		</LineStyle>
	</Style>
	<Style id="branch338_part96_style">
		<LineStyle>
			<width>8.792950592882491</width>
			<color>FF86ff0f</color>
		</LineStyle>
	</Style>
	<Style id="branch338_part97_style">
		<LineStyle>
			<width>8.798537191056877</width>
			<color>FF86ff0f</color>
		</LineStyle>
	</Style>
	<Style id="branch338_part98_style">
		<LineStyle>
			<width>8.804123789231259</width>
			<color>FF86ff0f</color>
		</LineStyle>
	</Style>
	<Style id="branch338_part99_style">
		<LineStyle>
			<width>8.809710387405644</width>
			<color>FF86ff0f</color>
		</LineStyle>
	</Style>
	<Style id="branch338_part100_style">
		<LineStyle>
			<width>8.815296985580028</width>
			<color>FF86ff0f</color>
		</LineStyle>
	</Style>
	<Style id="branch338_part101_style">
		<LineStyle>
			<width>8.820883583754412</width>
			<color>FF87ff0f</color>
		</LineStyle>
	</Style>
	<Style id="branch338_part102_style">
		<LineStyle>
			<width>8.826470181928798</width>
			<color>FF87ff0f</color>
		</LineStyle>
	</Style>
	<Style id="branch338_part103_style">
		<LineStyle>
			<width>8.832056780103182</width>
			<color>FF87ff0f</color>
		</LineStyle>
	</Style>
	<Style id="branch338_part104_style">
		<LineStyle>
			<width>8.837643378277566</width>
			<color>FF87ff0f</color>
		</LineStyle>
	</Style>
	<Style id="branch338_part105_style">
		<LineStyle>
			<width>8.84322997645195</width>
			<color>FF87ff0f</color>
		</LineStyle>
	</Style>
	<Style id="branch338_part106_style">
		<LineStyle>
			<width>8.848816574626335</width>
			<color>FF87ff0f</color>
		</LineStyle>
	</Style>
	<Style id="branch338_part107_style">
		<LineStyle>
			<width>8.854403172800719</width>
			<color>FF87ff0f</color>
		</LineStyle>
	</Style>
	<Style id="branch338_part108_style">
		<LineStyle>
			<width>8.859989770975103</width>
			<color>FF87ff0f</color>
		</LineStyle>
	</Style>
	<Style id="branch338_part109_style">
		<LineStyle>
			<width>8.865576369149487</width>
			<color>FF87ff0f</color>
		</LineStyle>
	</Style>
	<Style id="branch338_part110_style">
		<LineStyle>
			<width>8.871162967323873</width>
			<color>FF87ff0f</color>
		</LineStyle>
	</Style>
	<Style id="branch338_part111_style">
		<LineStyle>
			<width>8.876749565498256</width>
			<color>FF87ff0f</color>
		</LineStyle>
	</Style>
	<Style id="branch338_part112_style">
		<LineStyle>
			<width>8.88233616367264</width>
			<color>FF87ff0f</color>
		</LineStyle>
	</Style>
	<Style id="branch338_part113_style">
		<LineStyle>
			<width>8.887922761847026</width>
			<color>FF87ff10</color>
		</LineStyle>
	</Style>
	<Style id="branch338_part114_style">
		<LineStyle>
			<width>8.893509360021408</width>
			<color>FF87ff10</color>
		</LineStyle>
	</Style>
	<Style id="branch338_part115_style">
		<LineStyle>
			<width>8.899095958195794</width>
			<color>FF87ff10</color>
		</LineStyle>
	</Style>
	<Style id="branch338_part116_style">
		<LineStyle>
			<width>8.904682556370178</width>
			<color>FF87ff10</color>
		</LineStyle>
	</Style>
	<Style id="branch338_part117_style">
		<LineStyle>
			<width>8.910269154544562</width>
			<color>FF87ff10</color>
		</LineStyle>
	</Style>
	<Style id="branch338_part118_style">
		<LineStyle>
			<width>8.915855752718947</width>
			<color>FF87ff10</color>
		</LineStyle>
	</Style>
	<Style id="branch340_part1_style">
		<LineStyle>
			<width>8.352969753876323</width>
			<color>FF82ff06</color>
		</LineStyle>
	</Style>
	<Style id="branch340_part2_style">
		<LineStyle>
			<width>8.370922141159657</width>
			<color>FF82ff06</color>
		</LineStyle>
	</Style>
	<Style id="branch340_part3_style">
		<LineStyle>
			<width>8.38887452844299</width>
			<color>FF82ff06</color>
		</LineStyle>
	</Style>
	<Style id="branch340_part4_style">
		<LineStyle>
			<width>8.406826915726322</width>
			<color>FF82ff07</color>
		</LineStyle>
	</Style>
	<Style id="branch340_part5_style">
		<LineStyle>
			<width>8.424779303009656</width>
			<color>FF83ff07</color>
		</LineStyle>
	</Style>
	<Style id="branch340_part6_style">
		<LineStyle>
			<width>8.442731690292987</width>
			<color>FF83ff08</color>
		</LineStyle>
	</Style>
	<Style id="branch340_part7_style">
		<LineStyle>
			<width>8.460684077576321</width>
			<color>FF83ff08</color>
		</LineStyle>
	</Style>
	<Style id="branch340_part8_style">
		<LineStyle>
			<width>8.478636464859655</width>
			<color>FF83ff08</color>
		</LineStyle>
	</Style>
	<Style id="branch340_part9_style">
		<LineStyle>
			<width>8.496588852142988</width>
			<color>FF83ff09</color>
		</LineStyle>
	</Style>
	<Style id="branch340_part10_style">
		<LineStyle>
			<width>8.514541239426322</width>
			<color>FF84ff09</color>
		</LineStyle>
	</Style>
	<Style id="branch340_part11_style">
		<LineStyle>
			<width>8.532493626709654</width>
			<color>FF84ff0a</color>
		</LineStyle>
	</Style>
	<Style id="branch340_part12_style">
		<LineStyle>
			<width>8.550446013992987</width>
			<color>FF84ff0a</color>
		</LineStyle>
	</Style>
	<Style id="branch340_part13_style">
		<LineStyle>
			<width>8.568398401276319</width>
			<color>FF84ff0a</color>
		</LineStyle>
	</Style>
	<Style id="branch340_part14_style">
		<LineStyle>
			<width>8.586350788559653</width>
			<color>FF84ff0b</color>
		</LineStyle>
	</Style>
	<Style id="branch340_part15_style">
		<LineStyle>
			<width>8.604303175842986</width>
			<color>FF85ff0b</color>
		</LineStyle>
	</Style>
	<Style id="branch340_part16_style">
		<LineStyle>
			<width>8.62225556312632</width>
			<color>FF85ff0c</color>
		</LineStyle>
	</Style>
	<Style id="branch340_part17_style">
		<LineStyle>
			<width>8.640207950409653</width>
			<color>FF85ff0c</color>
		</LineStyle>
	</Style>
	<Style id="branch340_part18_style">
		<LineStyle>
			<width>8.658160337692985</width>
			<color>FF85ff0c</color>
		</LineStyle>
	</Style>
	<Style id="branch340_part19_style">
		<LineStyle>
			<width>8.676112724976319</width>
			<color>FF85ff0d</color>
		</LineStyle>
	</Style>
	<Style id="branch340_part20_style">
		<LineStyle>
			<width>8.69406511225965</width>
			<color>FF86ff0d</color>
		</LineStyle>
	</Style>
	<Style id="branch340_part21_style">
		<LineStyle>
			<width>8.712017499542984</width>
			<color>FF86ff0e</color>
		</LineStyle>
	</Style>
	<Style id="branch340_part22_style">
		<LineStyle>
			<width>8.729969886826318</width>
			<color>FF86ff0e</color>
		</LineStyle>
	</Style>
	<Style id="branch340_part23_style">
		<LineStyle>
			<width>8.747922274109651</width>
			<color>FF86ff0e</color>
		</LineStyle>
	</Style>
	<Style id="branch340_part24_style">
		<LineStyle>
			<width>8.765874661392985</width>
			<color>FF86ff0f</color>
		</LineStyle>
	</Style>
	<Style id="branch340_part25_style">
		<LineStyle>
			<width>8.783827048676317</width>
			<color>FF87ff0f</color>
		</LineStyle>
	</Style>
	<Style id="branch340_part26_style">
		<LineStyle>
			<width>8.80177943595965</width>
			<color>FF87ff10</color>
		</LineStyle>
	</Style>
	<Style id="branch340_part27_style">
		<LineStyle>
			<width>8.819731823242982</width>
			<color>FF87ff10</color>
		</LineStyle>
	</Style>
	<Style id="branch340_part28_style">
		<LineStyle>
			<width>8.837684210526316</width>
			<color>FF87ff10</color>
		</LineStyle>
	</Style>
	<Style id="branch343_part1_style">
		<LineStyle>
			<width>7.126191989828354</width>
			<color>FFaeff5d</color>
		</LineStyle>
	</Style>
	<Style id="branch343_part2_style">
		<LineStyle>
			<width>7.201144310235219</width>
			<color>FFaeff5e</color>
		</LineStyle>
	</Style>
	<Style id="branch343_part3_style">
		<LineStyle>
			<width>7.276096630642085</width>
			<color>FFafff5f</color>
		</LineStyle>
	</Style>
	<Style id="branch343_part4_style">
		<LineStyle>
			<width>7.351048951048951</width>
			<color>FFafff60</color>
		</LineStyle>
	</Style>
	<Style id="branch343_part5_style">
		<LineStyle>
			<width>7.426001271455817</width>
			<color>FFb0ff61</color>
		</LineStyle>
	</Style>
	<Style id="branch343_part6_style">
		<LineStyle>
			<width>7.500953591862682</width>
			<color>FFb0ff63</color>
		</LineStyle>
	</Style>
	<Style id="branch343_part7_style">
		<LineStyle>
			<width>7.575905912269549</width>
			<color>FFb1ff64</color>
		</LineStyle>
	</Style>
	<Style id="branch343_part8_style">
		<LineStyle>
			<width>7.6508582326764145</width>
			<color>FFb2ff65</color>
		</LineStyle>
	</Style>
	<Style id="branch343_part9_style">
		<LineStyle>
			<width>7.725810553083281</width>
			<color>FFb2ff66</color>
		</LineStyle>
	</Style>
	<Style id="branch343_part10_style">
		<LineStyle>
			<width>7.800762873490147</width>
			<color>FFb3ff67</color>
		</LineStyle>
	</Style>
	<Style id="branch343_part11_style">
		<LineStyle>
			<width>7.875715193897012</width>
			<color>FFb3ff68</color>
		</LineStyle>
	</Style>
	<Style id="branch343_part12_style">
		<LineStyle>
			<width>7.950667514303878</width>
			<color>FFb4ff69</color>
		</LineStyle>
	</Style>
	<Style id="branch343_part13_style">
		<LineStyle>
			<width>8.025619834710744</width>
			<color>FFb4ff6a</color>
		</LineStyle>
	</Style>
	<Style id="branch343_part14_style">
		<LineStyle>
			<width>8.10057215511761</width>
			<color>FFb5ff6b</color>
		</LineStyle>
	</Style>
	<Style id="branch343_part15_style">
		<LineStyle>
			<width>8.175524475524476</width>
			<color>FFb5ff6c</color>
		</LineStyle>
	</Style>
	<Style id="branch343_part16_style">
		<LineStyle>
			<width>8.250476795931341</width>
			<color>FFb6ff6e</color>
		</LineStyle>
	</Style>
	<Style id="branch343_part17_style">
		<LineStyle>
			<width>8.325429116338206</width>
			<color>FFb7ff6f</color>
		</LineStyle>
	</Style>
	<Style id="branch343_part18_style">
		<LineStyle>
			<width>8.400381436745073</width>
			<color>FFb7ff70</color>
		</LineStyle>
	</Style>
	<Style id="branch343_part19_style">
		<LineStyle>
			<width>8.475333757151938</width>
			<color>FFb8ff71</color>
		</LineStyle>
	</Style>
	<Style id="branch343_part20_style">
		<LineStyle>
			<width>8.550286077558805</width>
			<color>FFb8ff72</color>
		</LineStyle>
	</Style>
	<Style id="branch343_part21_style">
		<LineStyle>
			<width>8.62523839796567</width>
			<color>FFb9ff73</color>
		</LineStyle>
	</Style>
	<Style id="branch343_part22_style">
		<LineStyle>
			<width>8.700190718372536</width>
			<color>FFb9ff74</color>
		</LineStyle>
	</Style>
	<Style id="branch343_part23_style">
		<LineStyle>
			<width>8.775143038779403</width>
			<color>FFbaff75</color>
		</LineStyle>
	</Style>
	<Style id="branch343_part24_style">
		<LineStyle>
			<width>8.850095359186268</width>
			<color>FFbaff76</color>
		</LineStyle>
	</Style>
	<Style id="branch343_part25_style">
		<LineStyle>
			<width>8.925047679593135</width>
			<color>FFbbff78</color>
		</LineStyle>
	</Style>
	<Style id="branch343_part26_style">
		<LineStyle>
			<width>9.0</width>
			<color>FFbcff79</color>
		</LineStyle>
	</Style>
	<Style id="branch344_part1_style">
		<LineStyle>
			<width>8.92275270165999</width>
			<color>FF8cff1b</color>
		</LineStyle>
	</Style>
	<Style id="branch344_part2_style">
		<LineStyle>
			<width>8.904041988685831</width>
			<color>FF8dff1b</color>
		</LineStyle>
	</Style>
	<Style id="branch344_part3_style">
		<LineStyle>
			<width>8.885331275711675</width>
			<color>FF8dff1c</color>
		</LineStyle>
	</Style>
	<Style id="branch344_part4_style">
		<LineStyle>
			<width>8.866620562737516</width>
			<color>FF8dff1c</color>
		</LineStyle>
	</Style>
	<Style id="branch344_part5_style">
		<LineStyle>
			<width>8.84790984976336</width>
			<color>FF8dff1d</color>
		</LineStyle>
	</Style>
	<Style id="branch344_part6_style">
		<LineStyle>
			<width>8.829199136789203</width>
			<color>FF8eff1d</color>
		</LineStyle>
	</Style>
	<Style id="branch344_part7_style">
		<LineStyle>
			<width>8.810488423815045</width>
			<color>FF8eff1e</color>
		</LineStyle>
	</Style>
	<Style id="branch344_part8_style">
		<LineStyle>
			<width>8.791777710840888</width>
			<color>FF8eff1e</color>
		</LineStyle>
	</Style>
	<Style id="branch344_part9_style">
		<LineStyle>
			<width>8.77306699786673</width>
			<color>FF8eff1e</color>
		</LineStyle>
	</Style>
	<Style id="branch344_part10_style">
		<LineStyle>
			<width>8.754356284892573</width>
			<color>FF8fff1f</color>
		</LineStyle>
	</Style>
	<Style id="branch346_part1_style">
		<LineStyle>
			<width>7.473415296183937</width>
			<color>FF8dff1c</color>
		</LineStyle>
	</Style>
	<Style id="branch346_part2_style">
		<LineStyle>
			<width>9.0</width>
			<color>FF8fff21</color>
		</LineStyle>
	</Style>
	<Style id="branch347_part1_style">
		<LineStyle>
			<width>8.20596590909091</width>
			<color>FF8bff17</color>
		</LineStyle>
	</Style>
	<Style id="branch347_part2_style">
		<LineStyle>
			<width>8.224431818181818</width>
			<color>FF8bff17</color>
		</LineStyle>
	</Style>
	<Style id="branch347_part3_style">
		<LineStyle>
			<width>8.242897727272727</width>
			<color>FF8bff18</color>
		</LineStyle>
	</Style>
	<Style id="branch347_part4_style">
		<LineStyle>
			<width>8.261363636363637</width>
			<color>FF8bff18</color>
		</LineStyle>
	</Style>
	<Style id="branch347_part5_style">
		<LineStyle>
			<width>8.279829545454547</width>
			<color>FF8bff18</color>
		</LineStyle>
	</Style>
	<Style id="branch347_part6_style">
		<LineStyle>
			<width>8.298295454545455</width>
			<color>FF8bff19</color>
		</LineStyle>
	</Style>
	<Style id="branch347_part7_style">
		<LineStyle>
			<width>8.316761363636363</width>
			<color>FF8bff19</color>
		</LineStyle>
	</Style>
	<Style id="branch347_part8_style">
		<LineStyle>
			<width>8.335227272727273</width>
			<color>FF8cff19</color>
		</LineStyle>
	</Style>
	<Style id="branch347_part9_style">
		<LineStyle>
			<width>8.353693181818182</width>
			<color>FF8cff19</color>
		</LineStyle>
	</Style>
	<Style id="branch347_part10_style">
		<LineStyle>
			<width>8.37215909090909</width>
			<color>FF8cff1a</color>
		</LineStyle>
	</Style>
	<Style id="branch347_part11_style">
		<LineStyle>
			<width>8.390625</width>
			<color>FF8cff1a</color>
		</LineStyle>
	</Style>
	<Style id="branch347_part12_style">
		<LineStyle>
			<width>8.40909090909091</width>
			<color>FF8cff1a</color>
		</LineStyle>
	</Style>
	<Style id="branch347_part13_style">
		<LineStyle>
			<width>8.427556818181818</width>
			<color>FF8cff1a</color>
		</LineStyle>
	</Style>
	<Style id="branch347_part14_style">
		<LineStyle>
			<width>8.446022727272727</width>
			<color>FF8cff1b</color>
		</LineStyle>
	</Style>
	<Style id="branch347_part15_style">
		<LineStyle>
			<width>8.464488636363637</width>
			<color>FF8dff1b</color>
		</LineStyle>
	</Style>
	<Style id="branch347_part16_style">
		<LineStyle>
			<width>8.482954545454545</width>
			<color>FF8dff1b</color>
		</LineStyle>
	</Style>
	<Style id="branch347_part17_style">
		<LineStyle>
			<width>8.501420454545453</width>
			<color>FF8dff1c</color>
		</LineStyle>
	</Style>
	<Style id="branch347_part18_style">
		<LineStyle>
			<width>8.519886363636363</width>
			<color>FF8dff1c</color>
		</LineStyle>
	</Style>
	<Style id="branch347_part19_style">
		<LineStyle>
			<width>8.538352272727273</width>
			<color>FF8dff1c</color>
		</LineStyle>
	</Style>
	<Style id="branch347_part20_style">
		<LineStyle>
			<width>8.556818181818182</width>
			<color>FF8dff1c</color>
		</LineStyle>
	</Style>
	<Style id="branch347_part21_style">
		<LineStyle>
			<width>8.57528409090909</width>
			<color>FF8dff1d</color>
		</LineStyle>
	</Style>
	<Style id="branch347_part22_style">
		<LineStyle>
			<width>8.59375</width>
			<color>FF8eff1d</color>
		</LineStyle>
	</Style>
	<Style id="branch347_part23_style">
		<LineStyle>
			<width>8.61221590909091</width>
			<color>FF8eff1d</color>
		</LineStyle>
	</Style>
	<Style id="branch347_part24_style">
		<LineStyle>
			<width>8.630681818181818</width>
			<color>FF8eff1e</color>
		</LineStyle>
	</Style>
	<Style id="branch347_part25_style">
		<LineStyle>
			<width>8.649147727272727</width>
			<color>FF8eff1e</color>
		</LineStyle>
	</Style>
	<Style id="branch347_part26_style">
		<LineStyle>
			<width>8.667613636363637</width>
			<color>FF8eff1e</color>
		</LineStyle>
	</Style>
	<Style id="branch347_part27_style">
		<LineStyle>
			<width>8.686079545454547</width>
			<color>FF8eff1e</color>
		</LineStyle>
	</Style>
	<Style id="branch347_part28_style">
		<LineStyle>
			<width>8.704545454545455</width>
			<color>FF8eff1f</color>
		</LineStyle>
	</Style>
	<Style id="branch347_part29_style">
		<LineStyle>
			<width>8.723011363636363</width>
			<color>FF8fff1f</color>
		</LineStyle>
	</Style>
	<Style id="branch347_part30_style">
		<LineStyle>
			<width>8.741477272727273</width>
			<color>FF8fff1f</color>
		</LineStyle>
	</Style>
	<Style id="branch347_part31_style">
		<LineStyle>
			<width>8.759943181818182</width>
			<color>FF8fff1f</color>
		</LineStyle>
	</Style>
	<Style id="branch347_part32_style">
		<LineStyle>
			<width>8.778409090909092</width>
			<color>FF8fff20</color>
		</LineStyle>
	</Style>
	<Style id="branch347_part33_style">
		<LineStyle>
			<width>8.796875</width>
			<color>FF8fff20</color>
		</LineStyle>
	</Style>
	<Style id="branch347_part34_style">
		<LineStyle>
			<width>8.81534090909091</width>
			<color>FF8fff20</color>
		</LineStyle>
	</Style>
	<Style id="branch347_part35_style">
		<LineStyle>
			<width>8.833806818181818</width>
			<color>FF8fff21</color>
		</LineStyle>
	</Style>
	<Style id="branch347_part36_style">
		<LineStyle>
			<width>8.852272727272727</width>
			<color>FF8fff21</color>
		</LineStyle>
	</Style>
	<Style id="branch347_part37_style">
		<LineStyle>
			<width>8.870738636363637</width>
			<color>FF90ff21</color>
		</LineStyle>
	</Style>
	<Style id="branch347_part38_style">
		<LineStyle>
			<width>8.889204545454547</width>
			<color>FF90ff21</color>
		</LineStyle>
	</Style>
	<Style id="branch347_part39_style">
		<LineStyle>
			<width>8.907670454545455</width>
			<color>FF90ff22</color>
		</LineStyle>
	</Style>
	<Style id="branch347_part40_style">
		<LineStyle>
			<width>8.926136363636363</width>
			<color>FF90ff22</color>
		</LineStyle>
	</Style>
	<Style id="branch347_part41_style">
		<LineStyle>
			<width>8.944602272727273</width>
			<color>FF90ff22</color>
		</LineStyle>
	</Style>
	<Style id="branch347_part42_style">
		<LineStyle>
			<width>8.963068181818182</width>
			<color>FF90ff22</color>
		</LineStyle>
	</Style>
	<Style id="branch347_part43_style">
		<LineStyle>
			<width>8.98153409090909</width>
			<color>FF90ff23</color>
		</LineStyle>
	</Style>
	<Style id="branch347_part44_style">
		<LineStyle>
			<width>9.0</width>
			<color>FF91ff23</color>
		</LineStyle>
	</Style>
	<Style id="branch361_part1_style">
		<LineStyle>
			<width>6.24802396234927</width>
			<color>FFb2ff66</color>
		</LineStyle>
	</Style>
	<Style id="branch361_part2_style">
		<LineStyle>
			<width>6.221424517977799</width>
			<color>FFb2ff66</color>
		</LineStyle>
	</Style>
	<Style id="branch361_part3_style">
		<LineStyle>
			<width>6.194825073606328</width>
			<color>FFb2ff66</color>
		</LineStyle>
	</Style>
	<Style id="branch361_part4_style">
		<LineStyle>
			<width>6.168225629234857</width>
			<color>FFb3ff67</color>
		</LineStyle>
	</Style>
	<Style id="branch361_part5_style">
		<LineStyle>
			<width>6.141626184863385</width>
			<color>FFb3ff67</color>
		</LineStyle>
	</Style>
	<Style id="branch361_part6_style">
		<LineStyle>
			<width>6.115026740491913</width>
			<color>FFb3ff67</color>
		</LineStyle>
	</Style>
	<Style id="branch361_part7_style">
		<LineStyle>
			<width>6.088427296120442</width>
			<color>FFb3ff68</color>
		</LineStyle>
	</Style>
	<Style id="branch361_part8_style">
		<LineStyle>
			<width>6.061827851748971</width>
			<color>FFb3ff68</color>
		</LineStyle>
	</Style>
	<Style id="branch361_part9_style">
		<LineStyle>
			<width>6.0352284073775</width>
			<color>FFb3ff68</color>
		</LineStyle>
	</Style>
	<Style id="branch361_part10_style">
		<LineStyle>
			<width>6.008628963006029</width>
			<color>FFb4ff69</color>
		</LineStyle>
	</Style>
	<Style id="branch361_part11_style">
		<LineStyle>
			<width>5.982029518634557</width>
			<color>FFb4ff69</color>
		</LineStyle>
	</Style>
	<Style id="branch361_part12_style">
		<LineStyle>
			<width>5.955430074263086</width>
			<color>FFb4ff6a</color>
		</LineStyle>
	</Style>
	<Style id="branch361_part13_style">
		<LineStyle>
			<width>5.928830629891614</width>
			<color>FFb4ff6a</color>
		</LineStyle>
	</Style>
	<Style id="branch361_part14_style">
		<LineStyle>
			<width>5.902231185520144</width>
			<color>FFb4ff6a</color>
		</LineStyle>
	</Style>
	<Style id="branch361_part15_style">
		<LineStyle>
			<width>5.875631741148672</width>
			<color>FFb4ff6b</color>
		</LineStyle>
	</Style>
	<Style id="branch361_part16_style">
		<LineStyle>
			<width>5.8490322967772</width>
			<color>FFb5ff6b</color>
		</LineStyle>
	</Style>
	<Style id="branch361_part17_style">
		<LineStyle>
			<width>5.822432852405729</width>
			<color>FFb5ff6b</color>
		</LineStyle>
	</Style>
	<Style id="branch361_part18_style">
		<LineStyle>
			<width>5.795833408034258</width>
			<color>FFb5ff6c</color>
		</LineStyle>
	</Style>
	<Style id="branch361_part19_style">
		<LineStyle>
			<width>5.769233963662787</width>
			<color>FFb5ff6c</color>
		</LineStyle>
	</Style>
	<Style id="branch361_part20_style">
		<LineStyle>
			<width>5.7426345192913155</width>
			<color>FFb5ff6c</color>
		</LineStyle>
	</Style>
	<Style id="branch361_part21_style">
		<LineStyle>
			<width>5.716035074919844</width>
			<color>FFb6ff6d</color>
		</LineStyle>
	</Style>
	<Style id="branch361_part22_style">
		<LineStyle>
			<width>5.689435630548373</width>
			<color>FFb6ff6d</color>
		</LineStyle>
	</Style>
	<Style id="branch361_part23_style">
		<LineStyle>
			<width>5.662836186176902</width>
			<color>FFb6ff6d</color>
		</LineStyle>
	</Style>
	<Style id="branch361_part24_style">
		<LineStyle>
			<width>5.636236741805431</width>
			<color>FFb6ff6e</color>
		</LineStyle>
	</Style>
	<Style id="branch361_part25_style">
		<LineStyle>
			<width>5.6096372974339594</width>
			<color>FFb6ff6e</color>
		</LineStyle>
	</Style>
	<Style id="branch361_part26_style">
		<LineStyle>
			<width>5.583037853062487</width>
			<color>FFb6ff6e</color>
		</LineStyle>
	</Style>
	<Style id="branch361_part27_style">
		<LineStyle>
			<width>5.556438408691017</width>
			<color>FFb7ff6f</color>
		</LineStyle>
	</Style>
	<Style id="branch361_part28_style">
		<LineStyle>
			<width>5.529838964319545</width>
			<color>FFb7ff6f</color>
		</LineStyle>
	</Style>
	<Style id="branch373_part1_style">
		<LineStyle>
			<width>6.0972297462352625</width>
			<color>FF8fff20</color>
		</LineStyle>
	</Style>
	<Style id="branch373_part2_style">
		<LineStyle>
			<width>6.174770373299539</width>
			<color>FF8fff20</color>
		</LineStyle>
	</Style>
	<Style id="branch373_part3_style">
		<LineStyle>
			<width>6.252311000363816</width>
			<color>FF8fff20</color>
		</LineStyle>
	</Style>
	<Style id="branch373_part4_style">
		<LineStyle>
			<width>6.329851627428094</width>
			<color>FF8fff20</color>
		</LineStyle>
	</Style>
	<Style id="branch373_part5_style">
		<LineStyle>
			<width>6.407392254492372</width>
			<color>FF8fff20</color>
		</LineStyle>
	</Style>
	<Style id="branch373_part6_style">
		<LineStyle>
			<width>6.48493288155665</width>
			<color>FF8fff20</color>
		</LineStyle>
	</Style>
	<Style id="branch373_part7_style">
		<LineStyle>
			<width>6.5624735086209265</width>
			<color>FF8fff20</color>
		</LineStyle>
	</Style>
	<Style id="branch373_part8_style">
		<LineStyle>
			<width>6.640014135685204</width>
			<color>FF8fff20</color>
		</LineStyle>
	</Style>
	<Style id="branch373_part9_style">
		<LineStyle>
			<width>6.717554762749481</width>
			<color>FF8fff20</color>
		</LineStyle>
	</Style>
	<Style id="branch373_part10_style">
		<LineStyle>
			<width>6.795095389813759</width>
			<color>FF8fff20</color>
		</LineStyle>
	</Style>
	<Style id="branch373_part11_style">
		<LineStyle>
			<width>6.872636016878036</width>
			<color>FF8fff20</color>
		</LineStyle>
	</Style>
	<Style id="branch373_part12_style">
		<LineStyle>
			<width>6.950176643942314</width>
			<color>FF8fff21</color>
		</LineStyle>
	</Style>
	<Style id="branch373_part13_style">
		<LineStyle>
			<width>7.0277172710065905</width>
			<color>FF8fff21</color>
		</LineStyle>
	</Style>
	<Style id="branch373_part14_style">
		<LineStyle>
			<width>7.105257898070868</width>
			<color>FF8fff21</color>
		</LineStyle>
	</Style>
	<Style id="branch373_part15_style">
		<LineStyle>
			<width>7.182798525135146</width>
			<color>FF8fff21</color>
		</LineStyle>
	</Style>
	<Style id="branch373_part16_style">
		<LineStyle>
			<width>7.260339152199423</width>
			<color>FF8fff21</color>
		</LineStyle>
	</Style>
	<Style id="branch373_part17_style">
		<LineStyle>
			<width>7.337879779263701</width>
			<color>FF8fff21</color>
		</LineStyle>
	</Style>
	<Style id="branch373_part18_style">
		<LineStyle>
			<width>7.4154204063279785</width>
			<color>FF90ff21</color>
		</LineStyle>
	</Style>
	<Style id="branch373_part19_style">
		<LineStyle>
			<width>7.492961033392255</width>
			<color>FF90ff21</color>
		</LineStyle>
	</Style>
	<Style id="branch373_part20_style">
		<LineStyle>
			<width>7.570501660456533</width>
			<color>FF90ff21</color>
		</LineStyle>
	</Style>
	<Style id="branch373_part21_style">
		<LineStyle>
			<width>7.64804228752081</width>
			<color>FF90ff21</color>
		</LineStyle>
	</Style>
	<Style id="branch373_part22_style">
		<LineStyle>
			<width>7.725582914585088</width>
			<color>FF90ff21</color>
		</LineStyle>
	</Style>
	<Style id="branch373_part23_style">
		<LineStyle>
			<width>7.803123541649365</width>
			<color>FF90ff21</color>
		</LineStyle>
	</Style>
	<Style id="branch373_part24_style">
		<LineStyle>
			<width>7.880664168713642</width>
			<color>FF90ff21</color>
		</LineStyle>
	</Style>
	<Style id="branch373_part25_style">
		<LineStyle>
			<width>7.958204795777919</width>
			<color>FF90ff21</color>
		</LineStyle>
	</Style>
	<Style id="branch373_part26_style">
		<LineStyle>
			<width>8.035745422842197</width>
			<color>FF90ff21</color>
		</LineStyle>
	</Style>
	<Style id="circle_11.130714905940788_style">
		<LineStyle>
			<width>0.1</width>
		</LineStyle>
		<PolyStyle>
			<color>7Fffffff</color>
			<outline>0</outline>
		</PolyStyle>
	</Style>
	<Style id="circle_11.01940775688138_style">
		<LineStyle>
			<width>0.1</width>
		</LineStyle>
		<PolyStyle>
			<color>7Ffefffc</color>
			<outline>0</outline>
		</PolyStyle>
	</Style>
	<Style id="circle_10.908100607821973_style">
		<LineStyle>
			<width>0.1</width>
		</LineStyle>
		<PolyStyle>
			<color>7Ffcfffa</color>
			<outline>0</outline>
		</PolyStyle>
	</Style>
	<Style id="circle_10.796793458762565_style">
		<LineStyle>
			<width>0.1</width>
		</LineStyle>
		<PolyStyle>
			<color>7Ffbfff7</color>
			<outline>0</outline>
		</PolyStyle>
	</Style>
	<Style id="circle_10.685486309703156_style">
		<LineStyle>
			<width>0.1</width>
		</LineStyle>
		<PolyStyle>
			<color>7Ffafff5</color>
			<outline>0</outline>
		</PolyStyle>
	</Style>
	<Style id="circle_10.574179160643748_style">
		<LineStyle>
			<width>0.1</width>
		</LineStyle>
		<PolyStyle>
			<color>7Ff9fff2</color>
			<outline>0</outline>
		</PolyStyle>
	</Style>
	<Style id="circle_10.462872011584341_style">
		<LineStyle>
			<width>0.1</width>
		</LineStyle>
		<PolyStyle>
			<color>7Ff7fff0</color>
			<outline>0</outline>
		</PolyStyle>
	</Style>
	<Style id="circle_10.351564862524933_style">
		<LineStyle>
			<width>0.1</width>
		</LineStyle>
		<PolyStyle>
			<color>7Ff6ffed</color>
			<outline>0</outline>
		</PolyStyle>
	</Style>
	<Style id="circle_10.240257713465525_style">
		<LineStyle>
			<width>0.1</width>
		</LineStyle>
		<PolyStyle>
			<color>7Ff5ffeb</color>
			<outline>0</outline>
		</PolyStyle>
	</Style>
	<Style id="circle_10.128950564406118_style">
		<LineStyle>
			<width>0.1</width>
		</LineStyle>
		<PolyStyle>
			<color>7Ff3ffe8</color>
			<outline>0</outline>
		</PolyStyle>
	</Style>
	<Style id="circle_10.01764341534671_style">
		<LineStyle>
			<width>0.1</width>
		</LineStyle>
		<PolyStyle>
			<color>7Ff2ffe6</color>
			<outline>0</outline>
		</PolyStyle>
	</Style>
	<Style id="circle_9.906336266287301_style">
		<LineStyle>
			<width>0.1</width>
		</LineStyle>
		<PolyStyle>
			<color>7Ff1ffe3</color>
			<outline>0</outline>
		</PolyStyle>
	</Style>
	<Style id="circle_9.795029117227894_style">
		<LineStyle>
			<width>0.1</width>
		</LineStyle>
		<PolyStyle>
			<color>7Ff0ffe0</color>
			<outline>0</outline>
		</PolyStyle>
	</Style>
	<Style id="circle_9.683721968168486_style">
		<LineStyle>
			<width>0.1</width>
		</LineStyle>
		<PolyStyle>
			<color>7Feeffde</color>
			<outline>0</outline>
		</PolyStyle>
	</Style>
	<Style id="circle_9.572414819109078_style">
		<LineStyle>
			<width>0.1</width>
		</LineStyle>
		<PolyStyle>
			<color>7Fedffdb</color>
			<outline>0</outline>
		</PolyStyle>
	</Style>
	<Style id="circle_9.461107670049671_style">
		<LineStyle>
			<width>0.1</width>
		</LineStyle>
		<PolyStyle>
			<color>7Fecffd9</color>
			<outline>0</outline>
		</PolyStyle>
	</Style>
	<Style id="circle_9.349800520990263_style">
		<LineStyle>
			<width>0.1</width>
		</LineStyle>
		<PolyStyle>
			<color>7Febffd6</color>
			<outline>0</outline>
		</PolyStyle>
	</Style>
	<Style id="circle_9.238493371930854_style">
		<LineStyle>
			<width>0.1</width>
		</LineStyle>
		<PolyStyle>
			<color>7Fe9ffd4</color>
			<outline>0</outline>
		</PolyStyle>
	</Style>
	<Style id="circle_9.127186222871446_style">
		<LineStyle>
			<width>0.1</width>
		</LineStyle>
		<PolyStyle>
			<color>7Fe8ffd1</color>
			<outline>0</outline>
		</PolyStyle>
	</Style>
	<Style id="circle_9.01587907381204_style">
		<LineStyle>
			<width>0.1</width>
		</LineStyle>
		<PolyStyle>
			<color>7Fe7ffcf</color>
			<outline>0</outline>
		</PolyStyle>
	</Style>
	<Style id="circle_8.90457192475263_style">
		<LineStyle>
			<width>0.1</width>
		</LineStyle>
		<PolyStyle>
			<color>7Fe5ffcc</color>
			<outline>0</outline>
		</PolyStyle>
	</Style>
	<Style id="circle_8.793264775693222_style">
		<LineStyle>
			<width>0.1</width>
		</LineStyle>
		<PolyStyle>
			<color>7Fe4ffc9</color>
			<outline>0</outline>
		</PolyStyle>
	</Style>
	<Style id="circle_8.681957626633814_style">
		<LineStyle>
			<width>0.1</width>
		</LineStyle>
		<PolyStyle>
			<color>7Fe3ffc7</color>
			<outline>0</outline>
		</PolyStyle>
	</Style>
	<Style id="circle_8.570650477574407_style">
		<LineStyle>
			<width>0.1</width>
		</LineStyle>
		<PolyStyle>
			<color>7Fe2ffc4</color>
			<outline>0</outline>
		</PolyStyle>
	</Style>
	<Style id="circle_8.459343328514999_style">
		<LineStyle>
			<width>0.1</width>
		</LineStyle>
		<PolyStyle>
			<color>7Fe0ffc2</color>
			<outline>0</outline>
		</PolyStyle>
	</Style>
	<Style id="circle_8.34803617945559_style">
		<LineStyle>
			<width>0.1</width>
		</LineStyle>
		<PolyStyle>
			<color>7Fdfffbf</color>
			<outline>0</outline>
		</PolyStyle>
	</Style>
	<Style id="circle_8.236729030396184_style">
		<LineStyle>
			<width>0.1</width>
		</LineStyle>
		<PolyStyle>
			<color>7Fdeffbd</color>
			<outline>0</outline>
		</PolyStyle>
	</Style>
	<Style id="circle_8.125421881336775_style">
		<LineStyle>
			<width>0.1</width>
		</LineStyle>
		<PolyStyle>
			<color>7Fdcffba</color>
			<outline>0</outline>
		</PolyStyle>
	</Style>
	<Style id="circle_8.014114732277367_style">
		<LineStyle>
			<width>0.1</width>
		</LineStyle>
		<PolyStyle>
			<color>7Fdbffb8</color>
			<outline>0</outline>
		</PolyStyle>
	</Style>
	<Style id="circle_7.902807583217959_style">
		<LineStyle>
			<width>0.1</width>
		</LineStyle>
		<PolyStyle>
			<color>7Fdaffb5</color>
			<outline>0</outline>
		</PolyStyle>
	</Style>
	<Style id="circle_7.791500434158552_style">
		<LineStyle>
			<width>0.1</width>
		</LineStyle>
		<PolyStyle>
			<color>7Fd9ffb3</color>
			<outline>0</outline>
		</PolyStyle>
	</Style>
	<Style id="circle_7.6801932850991435_style">
		<LineStyle>
			<width>0.1</width>
		</LineStyle>
		<PolyStyle>
			<color>7Fd7ffb0</color>
			<outline>0</outline>
		</PolyStyle>
	</Style>
	<Style id="circle_7.568886136039736_style">
		<LineStyle>
			<width>0.1</width>
		</LineStyle>
		<PolyStyle>
			<color>7Fd6ffad</color>
			<outline>0</outline>
		</PolyStyle>
	</Style>
	<Style id="circle_7.457578986980328_style">
		<LineStyle>
			<width>0.1</width>
		</LineStyle>
		<PolyStyle>
			<color>7Fd5ffab</color>
			<outline>0</outline>
		</PolyStyle>
	</Style>
	<Style id="circle_7.34627183792092_style">
		<LineStyle>
			<width>0.1</width>
		</LineStyle>
		<PolyStyle>
			<color>7Fd3ffa8</color>
			<outline>0</outline>
		</PolyStyle>
	</Style>
	<Style id="circle_7.2349646888615124_style">
		<LineStyle>
			<width>0.1</width>
		</LineStyle>
		<PolyStyle>
			<color>7Fd2ffa6</color>
			<outline>0</outline>
		</PolyStyle>
	</Style>
	<Style id="circle_7.123657539802104_style">
		<LineStyle>
			<width>0.1</width>
		</LineStyle>
		<PolyStyle>
			<color>7Fd1ffa3</color>
			<outline>0</outline>
		</PolyStyle>
	</Style>
	<Style id="circle_7.0123503907426965_style">
		<LineStyle>
			<width>0.1</width>
		</LineStyle>
		<PolyStyle>
			<color>7Fd0ffa1</color>
			<outline>0</outline>
		</PolyStyle>
	</Style>
	<Style id="circle_6.901043241683289_style">
		<LineStyle>
			<width>0.1</width>
		</LineStyle>
		<PolyStyle>
			<color>7Fceff9e</color>
			<outline>0</outline>
		</PolyStyle>
	</Style>
	<Style id="circle_6.789736092623881_style">
		<LineStyle>
			<width>0.1</width>
		</LineStyle>
		<PolyStyle>
			<color>7Fcdff9c</color>
			<outline>0</outline>
		</PolyStyle>
	</Style>
	<Style id="circle_6.678428943564473_style">
		<LineStyle>
			<width>0.1</width>
		</LineStyle>
		<PolyStyle>
			<color>7Fccff99</color>
			<outline>0</outline>
		</PolyStyle>
	</Style>
	<Style id="circle_6.567121794505065_style">
		<LineStyle>
			<width>0.1</width>
		</LineStyle>
		<PolyStyle>
			<color>7Fcbff96</color>
			<outline>0</outline>
		</PolyStyle>
	</Style>
	<Style id="circle_6.455814645445657_style">
		<LineStyle>
			<width>0.1</width>
		</LineStyle>
		<PolyStyle>
			<color>7Fc9ff94</color>
			<outline>0</outline>
		</PolyStyle>
	</Style>
	<Style id="circle_6.34450749638625_style">
		<LineStyle>
			<width>0.1</width>
		</LineStyle>
		<PolyStyle>
			<color>7Fc8ff91</color>
			<outline>0</outline>
		</PolyStyle>
	</Style>
	<Style id="circle_6.233200347326841_style">
		<LineStyle>
			<width>0.1</width>
		</LineStyle>
		<PolyStyle>
			<color>7Fc7ff8f</color>
			<outline>0</outline>
		</PolyStyle>
	</Style>
	<Style id="circle_6.121893198267434_style">
		<LineStyle>
			<width>0.1</width>
		</LineStyle>
		<PolyStyle>
			<color>7Fc5ff8c</color>
			<outline>0</outline>
		</PolyStyle>
	</Style>
	<Style id="circle_6.010586049208025_style">
		<LineStyle>
			<width>0.1</width>
		</LineStyle>
		<PolyStyle>
			<color>7Fc4ff8a</color>
			<outline>0</outline>
		</PolyStyle>
	</Style>
	<Style id="circle_5.899278900148618_style">
		<LineStyle>
			<width>0.1</width>
		</LineStyle>
		<PolyStyle>
			<color>7Fc3ff87</color>
			<outline>0</outline>
		</PolyStyle>
	</Style>
	<Style id="circle_5.787971751089209_style">
		<LineStyle>
			<width>0.1</width>
		</LineStyle>
		<PolyStyle>
			<color>7Fc2ff85</color>
			<outline>0</outline>
		</PolyStyle>
	</Style>
	<Style id="circle_5.676664602029802_style">
		<LineStyle>
			<width>0.1</width>
		</LineStyle>
		<PolyStyle>
			<color>7Fc0ff82</color>
			<outline>0</outline>
		</PolyStyle>
	</Style>
	<Style id="circle_5.565357452970394_style">
		<LineStyle>
			<width>0.1</width>
		</LineStyle>
		<PolyStyle>
			<color>7Fbfff80</color>
			<outline>0</outline>
		</PolyStyle>
	</Style>
	<Style id="circle_5.454050303910986_style">
		<LineStyle>
			<width>0.1</width>
		</LineStyle>
		<PolyStyle>
			<color>7Fbeff7d</color>
			<outline>0</outline>
		</PolyStyle>
	</Style>
	<Style id="circle_5.342743154851578_style">
		<LineStyle>
			<width>0.1</width>
		</LineStyle>
		<PolyStyle>
			<color>7Fbcff7a</color>
			<outline>0</outline>
		</PolyStyle>
	</Style>
	<Style id="circle_5.23143600579217_style">
		<LineStyle>
			<width>0.1</width>
		</LineStyle>
		<PolyStyle>
			<color>7Fbbff78</color>
			<outline>0</outline>
		</PolyStyle>
	</Style>
	<Style id="circle_5.120128856732762_style">
		<LineStyle>
			<width>0.1</width>
		</LineStyle>
		<PolyStyle>
			<color>7Fbaff75</color>
			<outline>0</outline>
		</PolyStyle>
	</Style>
	<Style id="circle_5.008821707673355_style">
		<LineStyle>
			<width>0.1</width>
		</LineStyle>
		<PolyStyle>
			<color>7Fb9ff73</color>
			<outline>0</outline>
		</PolyStyle>
	</Style>
	<Style id="circle_4.897514558613946_style">
		<LineStyle>
			<width>0.1</width>
		</LineStyle>
		<PolyStyle>
			<color>7Fb7ff70</color>
			<outline>0</outline>
		</PolyStyle>
	</Style>
	<Style id="circle_4.786207409554539_style">
		<LineStyle>
			<width>0.1</width>
		</LineStyle>
		<PolyStyle>
			<color>7Fb6ff6e</color>
			<outline>0</outline>
		</PolyStyle>
	</Style>
	<Style id="circle_4.67490026049513_style">
		<LineStyle>
			<width>0.1</width>
		</LineStyle>
		<PolyStyle>
			<color>7Fb5ff6b</color>
			<outline>0</outline>
		</PolyStyle>
	</Style>
	<Style id="circle_4.563593111435723_style">
		<LineStyle>
			<width>0.1</width>
		</LineStyle>
		<PolyStyle>
			<color>7Fb3ff69</color>
			<outline>0</outline>
		</PolyStyle>
	</Style>
	<Style id="circle_4.452285962376315_style">
		<LineStyle>
			<width>0.1</width>
		</LineStyle>
		<PolyStyle>
			<color>7Fb2ff66</color>
			<outline>0</outline>
		</PolyStyle>
	</Style>
	<Style id="circle_4.340978813316907_style">
		<LineStyle>
			<width>0.1</width>
		</LineStyle>
		<PolyStyle>
			<color>7Fb1ff63</color>
			<outline>0</outline>
		</PolyStyle>
	</Style>
	<Style id="circle_4.229671664257499_style">
		<LineStyle>
			<width>0.1</width>
		</LineStyle>
		<PolyStyle>
			<color>7Fb0ff61</color>
			<outline>0</outline>
		</PolyStyle>
	</Style>
	<Style id="circle_4.118364515198091_style">
		<LineStyle>
			<width>0.1</width>
		</LineStyle>
		<PolyStyle>
			<color>7Faeff5e</color>
			<outline>0</outline>
		</PolyStyle>
	</Style>
	<Style id="circle_4.0070573661386835_style">
		<LineStyle>
			<width>0.1</width>
		</LineStyle>
		<PolyStyle>
			<color>7Fadff5c</color>
			<outline>0</outline>
		</PolyStyle>
	</Style>
	<Style id="circle_3.895750217079276_style">
		<LineStyle>
			<width>0.1</width>
		</LineStyle>
		<PolyStyle>
			<color>7Facff59</color>
			<outline>0</outline>
		</PolyStyle>
	</Style>
	<Style id="circle_3.7844430680198675_style">
		<LineStyle>
			<width>0.1</width>
		</LineStyle>
		<PolyStyle>
			<color>7Fabff57</color>
			<outline>0</outline>
		</PolyStyle>
	</Style>
	<Style id="circle_3.67313591896046_style">
		<LineStyle>
			<width>0.1</width>
		</LineStyle>
		<PolyStyle>
			<color>7Fa9ff54</color>
			<outline>0</outline>
		</PolyStyle>
	</Style>
	<Style id="circle_3.5618287699010516_style">
		<LineStyle>
			<width>0.1</width>
		</LineStyle>
		<PolyStyle>
			<color>7Fa8ff52</color>
			<outline>0</outline>
		</PolyStyle>
	</Style>
	<Style id="circle_3.450521620841644_style">
		<LineStyle>
			<width>0.1</width>
		</LineStyle>
		<PolyStyle>
			<color>7Fa7ff4f</color>
			<outline>0</outline>
		</PolyStyle>
	</Style>
	<Style id="circle_3.3392144717822365_style">
		<LineStyle>
			<width>0.1</width>
		</LineStyle>
		<PolyStyle>
			<color>7Fa5ff4d</color>
			<outline>0</outline>
		</PolyStyle>
	</Style>
	<Style id="circle_3.227907322722828_style">
		<LineStyle>
			<width>0.1</width>
		</LineStyle>
		<PolyStyle>
			<color>7Fa4ff4a</color>
			<outline>0</outline>
		</PolyStyle>
	</Style>
	<Style id="circle_3.1166001736634197_style">
		<LineStyle>
			<width>0.1</width>
		</LineStyle>
		<PolyStyle>
			<color>7Fa3ff47</color>
			<outline>0</outline>
		</PolyStyle>
	</Style>
	<Style id="circle_3.005293024604013_style">
		<LineStyle>
			<width>0.1</width>
		</LineStyle>
		<PolyStyle>
			<color>7Fa2ff45</color>
			<outline>0</outline>
		</PolyStyle>
	</Style>
	<Style id="circle_2.8939858755446046_style">
		<LineStyle>
			<width>0.1</width>
		</LineStyle>
		<PolyStyle>
			<color>7Fa0ff42</color>
			<outline>0</outline>
		</PolyStyle>
	</Style>
	<Style id="circle_2.782678726485196_style">
		<LineStyle>
			<width>0.1</width>
		</LineStyle>
		<PolyStyle>
			<color>7F9fff40</color>
			<outline>0</outline>
		</PolyStyle>
	</Style>
	<Style id="circle_2.6713715774257896_style">
		<LineStyle>
			<width>0.1</width>
		</LineStyle>
		<PolyStyle>
			<color>7F9eff3d</color>
			<outline>0</outline>
		</PolyStyle>
	</Style>
	<Style id="circle_2.560064428366381_style">
		<LineStyle>
			<width>0.1</width>
		</LineStyle>
		<PolyStyle>
			<color>7F9cff3b</color>
			<outline>0</outline>
		</PolyStyle>
	</Style>
	<Style id="circle_2.4487572793069727_style">
		<LineStyle>
			<width>0.1</width>
		</LineStyle>
		<PolyStyle>
			<color>7F9bff38</color>
			<outline>0</outline>
		</PolyStyle>
	</Style>
	<Style id="circle_2.3374501302475643_style">
		<LineStyle>
			<width>0.1</width>
		</LineStyle>
		<PolyStyle>
			<color>7F9aff36</color>
			<outline>0</outline>
		</PolyStyle>
	</Style>
	<Style id="circle_2.2261429811881577_style">
		<LineStyle>
			<width>0.1</width>
		</LineStyle>
		<PolyStyle>
			<color>7F99ff33</color>
			<outline>0</outline>
		</PolyStyle>
	</Style>
	<Style id="circle_2.1148358321287493_style">
		<LineStyle>
			<width>0.1</width>
		</LineStyle>
		<PolyStyle>
			<color>7F97ff30</color>
			<outline>0</outline>
		</PolyStyle>
	</Style>
	<Style id="circle_2.003528683069341_style">
		<LineStyle>
			<width>0.1</width>
		</LineStyle>
		<PolyStyle>
			<color>7F96ff2e</color>
			<outline>0</outline>
		</PolyStyle>
	</Style>
	<Style id="circle_1.8922215340099342_style">
		<LineStyle>
			<width>0.1</width>
		</LineStyle>
		<PolyStyle>
			<color>7F95ff2b</color>
			<outline>0</outline>
		</PolyStyle>
	</Style>
	<Style id="circle_1.7809143849505258_style">
		<LineStyle>
			<width>0.1</width>
		</LineStyle>
		<PolyStyle>
			<color>7F93ff29</color>
			<outline>0</outline>
		</PolyStyle>
	</Style>
	<Style id="circle_1.6696072358911174_style">
		<LineStyle>
			<width>0.1</width>
		</LineStyle>
		<PolyStyle>
			<color>7F92ff26</color>
			<outline>0</outline>
		</PolyStyle>
	</Style>
	<Style id="circle_1.5583000868317107_style">
		<LineStyle>
			<width>0.1</width>
		</LineStyle>
		<PolyStyle>
			<color>7F91ff24</color>
			<outline>0</outline>
		</PolyStyle>
	</Style>
	<Style id="circle_1.4469929377723023_style">
		<LineStyle>
			<width>0.1</width>
		</LineStyle>
		<PolyStyle>
			<color>7F90ff21</color>
			<outline>0</outline>
		</PolyStyle>
	</Style>
	<Style id="circle_1.335685788712894_style">
		<LineStyle>
			<width>0.1</width>
		</LineStyle>
		<PolyStyle>
			<color>7F8eff1f</color>
			<outline>0</outline>
		</PolyStyle>
	</Style>
	<Style id="circle_1.2243786396534855_style">
		<LineStyle>
			<width>0.1</width>
		</LineStyle>
		<PolyStyle>
			<color>7F8dff1c</color>
			<outline>0</outline>
		</PolyStyle>
	</Style>
	<Style id="circle_1.1130714905940788_style">
		<LineStyle>
			<width>0.1</width>
		</LineStyle>
		<PolyStyle>
			<color>7F8cff1a</color>
			<outline>0</outline>
		</PolyStyle>
	</Style>
	<Style id="circle_1.0017643415346704_style">
		<LineStyle>
			<width>0.1</width>
		</LineStyle>
		<PolyStyle>
			<color>7F8bff17</color>
			<outline>0</outline>
		</PolyStyle>
	</Style>
	<Style id="circle_0.890457192475262_style">
		<LineStyle>
			<width>0.1</width>
		</LineStyle>
		<PolyStyle>
			<color>7F89ff14</color>
			<outline>0</outline>
		</PolyStyle>
	</Style>
	<Style id="circle_0.7791500434158554_style">
		<LineStyle>
			<width>0.1</width>
		</LineStyle>
		<PolyStyle>
			<color>7F88ff12</color>
			<outline>0</outline>
		</PolyStyle>
	</Style>
	<Style id="circle_0.667842894356447_style">
		<LineStyle>
			<width>0.1</width>
		</LineStyle>
		<PolyStyle>
			<color>7F87ff0f</color>
			<outline>0</outline>
		</PolyStyle>
	</Style>
	<Style id="circle_0.5565357452970385_style">
		<LineStyle>
			<width>0.1</width>
		</LineStyle>
		<PolyStyle>
			<color>7F85ff0d</color>
			<outline>0</outline>
		</PolyStyle>
	</Style>
	<Style id="circle_0.4452285962376301_style">
		<LineStyle>
			<width>0.1</width>
		</LineStyle>
		<PolyStyle>
			<color>7F84ff0a</color>
			<outline>0</outline>
		</PolyStyle>
	</Style>
	<Style id="circle_0.3339214471782235_style">
		<LineStyle>
			<width>0.1</width>
		</LineStyle>
		<PolyStyle>
			<color>7F83ff08</color>
			<outline>0</outline>
		</PolyStyle>
	</Style>
	<Style id="circle_0.22261429811881506_style">
		<LineStyle>
			<width>0.1</width>
		</LineStyle>
		<PolyStyle>
			<color>7F82ff05</color>
			<outline>0</outline>
		</PolyStyle>
	</Style>
	<Style id="circle_0.11130714905940664_style">
		<LineStyle>
			<width>0.1</width>
		</LineStyle>
		<PolyStyle>
			<color>7F80ff03</color>
			<outline>0</outline>
		</PolyStyle>
	</Style>
	<Folder>
	<name>branches</name>
	<description>branches on which the state changes</description>
	<Folder>
			<name>branch2</name>
		<Placemark>
			<name>branch2_part1</name>
			<TimeSpan>
				<begin>2004-04-15</begin>
			</TimeSpan>
			<styleUrl>#branch2_part1_style</styleUrl>
			<LineString>
				<altitudeMode>absolute</altitudeMode>
				<tessellate>1</tessellate>
				<coordinates>
					100.25,16.8,0.0
					100.21944445,16.616666666666667,28679.304797253906
				</coordinates>
			</LineString>
		</Placemark>
		<Placemark>
			<name>branch2_part2</name>
			<TimeSpan>
				<begin>2004-03-24</begin>
			</TimeSpan>
			<styleUrl>#branch2_part2_style</styleUrl>
			<LineString>
				<altitudeMode>absolute</altitudeMode>
				<tessellate>1</tessellate>
				<coordinates>
					100.21944445,16.616666666666667,28679.304797253906
					100.1888889,16.433333333333334,36276.76994780635
				</coordinates>
			</LineString>
		</Placemark>
		<Placemark>
			<name>branch2_part3</name>
			<TimeSpan>
				<begin>2004-03-02</begin>
			</TimeSpan>
			<styleUrl>#branch2_part3_style</styleUrl>
			<LineString>
				<altitudeMode>absolute</altitudeMode>
				<tessellate>1</tessellate>
				<coordinates>
					100.1888889,16.433333333333334,36276.76994780635
					100.15833334999999,16.25,38477.32504445734
				</coordinates>
			</LineString>
		</Placemark>
		<Placemark>
			<name>branch2_part4</name>
			<TimeSpan>
				<begin>2004-02-11</begin>
			</TimeSpan>
			<styleUrl>#branch2_part4_style</styleUrl>
			<LineString>
				<altitudeMode>absolute</altitudeMode>
				<tessellate>1</tessellate>
				<coordinates>
					100.15833334999999,16.25,38477.32504445734
					100.1277778,16.066666666666666,36276.76994780635
				</coordinates>
			</LineString>
		</Placemark>
		<Placemark>
			<name>branch2_part5</name>
			<TimeSpan>
				<begin>2004-01-19</begin>
			</TimeSpan>
			<styleUrl>#branch2_part5_style</styleUrl>
			<LineString>
				<altitudeMode>absolute</altitudeMode>
				<tessellate>1</tessellate>
				<coordinates>
					100.1277778,16.066666666666666,36276.76994780635
					100.09722225,15.883333333333333,28679.30479725392
				</coordinates>
			</LineString>
		</Placemark>
		<Placemark>
			<name>branch2_part6</name>
			<TimeSpan>
				<begin>2004-00-28</begin>
			</TimeSpan>
			<styleUrl>#branch2_part6_style</styleUrl>
			<LineString>
				<altitudeMode>absolute</altitudeMode>
				<tessellate>1</tessellate>
				<coordinates>
					100.09722225,15.883333333333333,28679.30479725392
					100.0666667,15.7,4.712113295544697E-12
				</coordinates>
			</LineString>
		</Placemark>
	</Folder>
	<Folder>
			<name>branch9</name>
		<Placemark>
			<name>branch9_part1</name>
			<TimeSpan>
				<begin>2005-04-22</begin>
			</TimeSpan>
			<styleUrl>#branch9_part1_style</styleUrl>
			<LineString>
				<altitudeMode>absolute</altitudeMode>
				<tessellate>1</tessellate>
				<coordinates>
					118.2833333,25.91666667,0.0
					118.11190472857142,25.80773809857143,68314.32018640333
				</coordinates>
			</LineString>
		</Placemark>
		<Placemark>
			<name>branch9_part2</name>
			<TimeSpan>
				<begin>2005-03-17</begin>
			</TimeSpan>
			<styleUrl>#branch9_part2_style</styleUrl>
			<LineString>
				<altitudeMode>absolute</altitudeMode>
				<tessellate>1</tessellate>
				<coordinates>
					118.11190472857142,25.80773809857143,68314.32018640333
					117.94047615714285,25.69880952714286,94805.06507245246
				</coordinates>
			</LineString>
		</Placemark>
		<Placemark>
			<name>branch9_part3</name>
			<TimeSpan>
				<begin>2005-02-12</begin>
			</TimeSpan>
			<styleUrl>#branch9_part3_style</styleUrl>
			<LineString>
				<altitudeMode>absolute</altitudeMode>
				<tessellate>1</tessellate>
				<coordinates>
					117.94047615714285,25.69880952714286,94805.06507245246
					117.76904758571428,25.589880955714285,113857.20031067226
				</coordinates>
			</LineString>
		</Placemark>
		<Placemark>
			<name>branch9_part4</name>
			<TimeSpan>
				<begin>2005-01-08</begin>
			</TimeSpan>
			<styleUrl>#branch9_part4_style</styleUrl>
			<LineString>
				<altitudeMode>absolute</altitudeMode>
				<tessellate>1</tessellate>
				<coordinates>
					117.76904758571428,25.589880955714285,113857.20031067226
					117.59761901428571,25.480952384285715,128814.71748254629
				</coordinates>
			</LineString>
		</Placemark>
		<Placemark>
			<name>branch9_part5</name>
			<TimeSpan>
				<begin>2005-00-03</begin>
			</TimeSpan>
			<styleUrl>#branch9_part5_style</styleUrl>
			<LineString>
				<altitudeMode>absolute</altitudeMode>
				<tessellate>1</tessellate>
				<coordinates>
					117.59761901428571,25.480952384285715,128814.71748254629
					117.42619044285713,25.372023812857144,140986.90895243775
				</coordinates>
			</LineString>
		</Placemark>
		<Placemark>
			<name>branch9_part6</name>
			<TimeSpan>
				<begin>2004-10-29</begin>
			</TimeSpan>
			<styleUrl>#branch9_part6_style</styleUrl>
			<LineString>
				<altitudeMode>absolute</altitudeMode>
				<tessellate>1</tessellate>
				<coordinates>
					117.42619044285713,25.372023812857144,140986.90895243775
					117.25476187142857,25.263095241428573,151048.64524433445
				</coordinates>
			</LineString>
		</Placemark>
		<Placemark>
			<name>branch9_part7</name>
			<TimeSpan>
				<begin>2004-09-24</begin>
			</TimeSpan>
			<styleUrl>#branch9_part7_style</styleUrl>
			<LineString>
				<altitudeMode>absolute</altitudeMode>
				<tessellate>1</tessellate>
				<coordinates>
					117.25476187142857,25.263095241428573,151048.64524433445
					117.08333329999999,25.154166670000002,159400.08043494116
				</coordinates>
			</LineString>
		</Placemark>
		<Placemark>
			<name>branch9_part8</name>
			<TimeSpan>
				<begin>2004-08-19</begin>
			</TimeSpan>
			<styleUrl>#branch9_part8_style</styleUrl>
			<LineString>
				<altitudeMode>absolute</altitudeMode>
				<tessellate>1</tessellate>
				<coordinates>
					117.08333329999999,25.154166670000002,159400.08043494116
					116.91190472857143,25.04523809857143,166299.08518543837
				</coordinates>
			</LineString>
		</Placemark>
		<Placemark>
			<name>branch9_part9</name>
			<TimeSpan>
				<begin>2004-07-15</begin>
			</TimeSpan>
			<styleUrl>#branch9_part9_style</styleUrl>
			<LineString>
				<altitudeMode>absolute</altitudeMode>
				<tessellate>1</tessellate>
				<coordinates>
					116.91190472857143,25.04523809857143,166299.08518543837
					116.74047615714285,24.936309527142857,171920.60232180657
				</coordinates>
			</LineString>
		</Placemark>
		<Placemark>
			<name>branch9_part10</name>
			<TimeSpan>
				<begin>2004-06-10</begin>
			</TimeSpan>
			<styleUrl>#branch9_part10_style</styleUrl>
			<LineString>
				<altitudeMode>absolute</altitudeMode>
				<tessellate>1</tessellate>
				<coordinates>
					116.74047615714285,24.936309527142857,171920.60232180657
					116.56904758571429,24.827380955714286,176386.8162596142
				</coordinates>
			</LineString>
		</Placemark>
		<Placemark>
			<name>branch9_part11</name>
			<TimeSpan>
				<begin>2004-05-06</begin>
			</TimeSpan>
			<styleUrl>#branch9_part11_style</styleUrl>
			<LineString>
				<altitudeMode>absolute</altitudeMode>
				<tessellate>1</tessellate>
				<coordinates>
					116.56904758571429,24.827380955714286,176386.8162596142
					116.39761901428571,24.718452384285715,179783.8482067956
				</coordinates>
			</LineString>
		</Placemark>
		<Placemark>
			<name>branch9_part12</name>
			<TimeSpan>
				<begin>2004-04-01</begin>
			</TimeSpan>
			<styleUrl>#branch9_part12_style</styleUrl>
			<LineString>
				<altitudeMode>absolute</altitudeMode>
				<tessellate>1</tessellate>
				<coordinates>
					116.39761901428571,24.718452384285715,179783.8482067956
					116.22619044285715,24.609523812857145,182171.5204970756
				</coordinates>
			</LineString>
		</Placemark>
		<Placemark>
			<name>branch9_part13</name>
			<TimeSpan>
				<begin>2004-02-26</begin>
			</TimeSpan>
			<styleUrl>#branch9_part13_style</styleUrl>
			<LineString>
				<altitudeMode>absolute</altitudeMode>
				<tessellate>1</tessellate>
				<coordinates>
					116.22619044285715,24.609523812857145,182171.5204970756
					116.05476187142857,24.500595241428574,183589.21908085948
				</coordinates>
			</LineString>
		</Placemark>
		<Placemark>
			<name>branch9_part14</name>
			<TimeSpan>
				<begin>2004-01-22</begin>
			</TimeSpan>
			<styleUrl>#branch9_part14_style</styleUrl>
			<LineString>
				<altitudeMode>absolute</altitudeMode>
				<tessellate>1</tessellate>
				<coordinates>
					116.05476187142857,24.500595241428574,183589.21908085948
					115.8833333,24.39166667,184059.35869592254
				</coordinates>
			</LineString>
		</Placemark>
		<Placemark>
			<name>branch9_part15</name>
			<TimeSpan>
				<begin>2004-00-17</begin>
			</TimeSpan>
			<styleUrl>#branch9_part15_style</styleUrl>
			<LineString>
				<altitudeMode>absolute</altitudeMode>
				<tessellate>1</tessellate>
				<coordinates>
					115.8833333,24.39166667,184059.35869592254
					115.71190472857143,24.28273809857143,183589.21908085948
				</coordinates>
			</LineString>
		</Placemark>
		<Placemark>
			<name>branch9_part16</name>
			<TimeSpan>
				<begin>2003-11-12</begin>
			</TimeSpan>
			<styleUrl>#branch9_part16_style</styleUrl>
			<LineString>
				<altitudeMode>absolute</altitudeMode>
				<tessellate>1</tessellate>
				<coordinates>
					115.71190472857143,24.28273809857143,183589.21908085948
					115.54047615714285,24.173809527142858,182171.5204970756
				</coordinates>
			</LineString>
		</Placemark>
		<Placemark>
			<name>branch9_part17</name>
			<TimeSpan>
				<begin>2003-10-08</begin>
			</TimeSpan>
			<styleUrl>#branch9_part17_style</styleUrl>
			<LineString>
				<altitudeMode>absolute</altitudeMode>
				<tessellate>1</tessellate>
				<coordinates>
					115.54047615714285,24.173809527142858,182171.5204970756
					115.36904758571428,24.064880955714287,179783.84820679564
				</coordinates>
			</LineString>
		</Placemark>
		<Placemark>
			<name>branch9_part18</name>
			<TimeSpan>
				<begin>2003-09-03</begin>
			</TimeSpan>
			<styleUrl>#branch9_part18_style</styleUrl>
			<LineString>
				<altitudeMode>absolute</altitudeMode>
				<tessellate>1</tessellate>
				<coordinates>
					115.36904758571428,24.064880955714287,179783.84820679564
					115.1976190142857,23.955952384285716,176386.81625961422
				</coordinates>
			</LineString>
		</Placemark>
		<Placemark>
			<name>branch9_part19</name>
			<TimeSpan>
				<begin>2003-07-29</begin>
			</TimeSpan>
			<styleUrl>#branch9_part19_style</styleUrl>
			<LineString>
				<altitudeMode>absolute</altitudeMode>
				<tessellate>1</tessellate>
				<coordinates>
					115.1976190142857,23.955952384285716,176386.81625961422
					115.02619044285714,23.847023812857145,171920.60232180657
				</coordinates>
			</LineString>
		</Placemark>
		<Placemark>
			<name>branch9_part20</name>
			<TimeSpan>
				<begin>2003-06-24</begin>
			</TimeSpan>
			<styleUrl>#branch9_part20_style</styleUrl>
			<LineString>
				<altitudeMode>absolute</altitudeMode>
				<tessellate>1</tessellate>
				<coordinates>
					115.02619044285714,23.847023812857145,171920.60232180657
					114.85476187142856,23.73809524142857,166299.08518543842
				</coordinates>
			</LineString>
		</Placemark>
		<Placemark>
			<name>branch9_part21</name>
			<TimeSpan>
				<begin>2003-05-19</begin>
			</TimeSpan>
			<styleUrl>#branch9_part21_style</styleUrl>
			<LineString>
				<altitudeMode>absolute</altitudeMode>
				<tessellate>1</tessellate>
				<coordinates>
					114.85476187142856,23.73809524142857,166299.08518543842
					114.6833333,23.62916667,159400.08043494113
				</coordinates>
			</LineString>
		</Placemark>
		<Placemark>
			<name>branch9_part22</name>
			<TimeSpan>
				<begin>2003-04-15</begin>
			</TimeSpan>
			<styleUrl>#branch9_part22_style</styleUrl>
			<LineString>
				<altitudeMode>absolute</altitudeMode>
				<tessellate>1</tessellate>
				<coordinates>
					114.6833333,23.62916667,159400.08043494113
					114.51190472857142,23.52023809857143,151048.64524433442
				</coordinates>
			</LineString>
		</Placemark>
		<Placemark>
			<name>branch9_part23</name>
			<TimeSpan>
				<begin>2003-03-10</begin>
			</TimeSpan>
			<styleUrl>#branch9_part23_style</styleUrl>
			<LineString>
				<altitudeMode>absolute</altitudeMode>
				<tessellate>1</tessellate>
				<coordinates>
					114.51190472857142,23.52023809857143,151048.64524433442
					114.34047615714286,23.41130952714286,140986.90895243775
				</coordinates>
			</LineString>
		</Placemark>
		<Placemark>
			<name>branch9_part24</name>
			<TimeSpan>
				<begin>2003-02-05</begin>
			</TimeSpan>
			<styleUrl>#branch9_part24_style</styleUrl>
			<LineString>
				<altitudeMode>absolute</altitudeMode>
				<tessellate>1</tessellate>
				<coordinates>
					114.34047615714286,23.41130952714286,140986.90895243775
					114.16904758571428,23.302380955714288,128814.71748254627
				</coordinates>
			</LineString>
		</Placemark>
		<Placemark>
			<name>branch9_part25</name>
			<TimeSpan>
				<begin>2003-01-01</begin>
			</TimeSpan>
			<styleUrl>#branch9_part25_style</styleUrl>
			<LineString>
				<altitudeMode>absolute</altitudeMode>
				<tessellate>1</tessellate>
				<coordinates>
					114.16904758571428,23.302380955714288,128814.71748254627
					113.99761901428572,23.193452384285713,113857.20031067224
				</coordinates>
			</LineString>
		</Placemark>
		<Placemark>
			<name>branch9_part26</name>
			<TimeSpan>
				<begin>2002-11-26</begin>
			</TimeSpan>
			<styleUrl>#branch9_part26_style</styleUrl>
			<LineString>
				<altitudeMode>absolute</altitudeMode>
				<tessellate>1</tessellate>
				<coordinates>
					113.99761901428572,23.193452384285713,113857.20031067224
					113.82619044285714,23.084523812857142,94805.06507245252
				</coordinates>
			</LineString>
		</Placemark>
		<Placemark>
			<name>branch9_part27</name>
			<TimeSpan>
				<begin>2002-10-22</begin>
			</TimeSpan>
			<styleUrl>#branch9_part27_style</styleUrl>
			<LineString>
				<altitudeMode>absolute</altitudeMode>
				<tessellate>1</tessellate>
				<coordinates>
					113.82619044285714,23.084523812857142,94805.06507245252
					113.65476187142858,22.97559524142857,68314.3201864034
				</coordinates>
			</LineString>
		</Placemark>
		<Placemark>
			<name>branch9_part28</name>
			<TimeSpan>
				<begin>2002-09-17</begin>
			</TimeSpan>
			<styleUrl>#branch9_part28_style</styleUrl>
			<LineString>
				<altitudeMode>absolute</altitudeMode>
				<tessellate>1</tessellate>
				<coordinates>
					113.65476187142858,22.97559524142857,68314.3201864034
					113.4833333,22.86666667,2.2540770448007607E-11
				</coordinates>
			</LineString>
		</Placemark>
	</Folder>
	<Folder>
			<name>branch29</name>
		<Placemark>
			<name>branch29_part1</name>
			<TimeSpan>
				<begin>1995-04-23</begin>
			</TimeSpan>
			<styleUrl>#branch29_part1_style</styleUrl>
			<LineString>
				<altitudeMode>absolute</altitudeMode>
				<tessellate>1</tessellate>
				<coordinates>
					113.4833333,22.86666667,0.0
					113.65416665,22.7250000025,25367.218819135433
				</coordinates>
			</LineString>
		</Placemark>
		<Placemark>
			<name>branch29_part2</name>
			<TimeSpan>
				<begin>1995-00-20</begin>
			</TimeSpan>
			<styleUrl>#branch29_part2_style</styleUrl>
			<LineString>
				<altitudeMode>absolute</altitudeMode>
				<tessellate>1</tessellate>
				<coordinates>
					113.65416665,22.7250000025,25367.218819135433
					113.82499999999999,22.583333335,29291.541227639962
				</coordinates>
			</LineString>
		</Placemark>
		<Placemark>
			<name>branch29_part3</name>
			<TimeSpan>
				<begin>1994-08-16</begin>
			</TimeSpan>
			<styleUrl>#branch29_part3_style</styleUrl>
			<LineString>
				<altitudeMode>absolute</altitudeMode>
				<tessellate>1</tessellate>
				<coordinates>
					113.82499999999999,22.583333335,29291.541227639962
					113.99583335,22.4416666675,25367.21881913543
				</coordinates>
			</LineString>
		</Placemark>
		<Placemark>
			<name>branch29_part4</name>
			<TimeSpan>
				<begin>1994-04-13</begin>
			</TimeSpan>
			<styleUrl>#branch29_part4_style</styleUrl>
			<LineString>
				<altitudeMode>absolute</altitudeMode>
				<tessellate>1</tessellate>
				<coordinates>
					113.99583335,22.4416666675,25367.21881913543
					114.1666667,22.3,3.5871792206522014E-12
				</coordinates>
			</LineString>
		</Placemark>
	</Folder>
	<Folder>
			<name>branch35</name>
		<Placemark>
			<name>branch35_part1</name>
			<TimeSpan>
				<begin>2004-05-20</begin>
			</TimeSpan>
			<styleUrl>#branch35_part1_style</styleUrl>
			<LineString>
				<altitudeMode>absolute</altitudeMode>
				<tessellate>1</tessellate>
				<coordinates>
					111.5166667,27.38333333,0.0
					111.57175929166667,27.563657404166666,76188.95650764741
				</coordinates>
			</LineString>
		</Placemark>
		<Placemark>
			<name>branch35_part2</name>
			<TimeSpan>
				<begin>2004-05-13</begin>
			</TimeSpan>
			<styleUrl>#branch35_part2_style</styleUrl>
			<LineString>
				<altitudeMode>absolute</altitudeMode>
				<tessellate>1</tessellate>
				<coordinates>
					111.57175929166667,27.563657404166666,76188.95650764741
					111.62685188333333,27.743981478333332,106197.05166384192
				</coordinates>
			</LineString>
		</Placemark>
		<Placemark>
			<name>branch35_part3</name>
			<TimeSpan>
				<begin>2004-05-07</begin>
			</TimeSpan>
			<styleUrl>#branch35_part3_style</styleUrl>
			<LineString>
				<altitudeMode>absolute</altitudeMode>
				<tessellate>1</tessellate>
				<coordinates>
					111.62685188333333,27.743981478333332,106197.05166384192
					111.681944475,27.924305552499998,128137.30941886344
				</coordinates>
			</LineString>
		</Placemark>
		<Placemark>
			<name>branch35_part4</name>
			<TimeSpan>
				<begin>2004-05-00</begin>
			</TimeSpan>
			<styleUrl>#branch35_part4_style</styleUrl>
			<LineString>
				<altitudeMode>absolute</altitudeMode>
				<tessellate>1</tessellate>
				<coordinates>
					111.681944475,27.924305552499998,128137.30941886344
					111.73703706666667,28.104629626666664,145701.1528532384
				</coordinates>
			</LineString>
		</Placemark>
		<Placemark>
			<name>branch35_part5</name>
			<TimeSpan>
				<begin>2004-04-24</begin>
			</TimeSpan>
			<styleUrl>#branch35_part5_style</styleUrl>
			<LineString>
				<altitudeMode>absolute</altitudeMode>
				<tessellate>1</tessellate>
				<coordinates>
					111.73703706666667,28.104629626666664,145701.1528532384
					111.79212965833334,28.284953700833334,160333.34467622216
				</coordinates>
			</LineString>
		</Placemark>
		<Placemark>
			<name>branch35_part6</name>
			<TimeSpan>
				<begin>2004-04-17</begin>
			</TimeSpan>
			<styleUrl>#branch35_part6_style</styleUrl>
			<LineString>
				<altitudeMode>absolute</altitudeMode>
				<tessellate>1</tessellate>
				<coordinates>
					111.79212965833334,28.284953700833334,160333.34467622216
					111.84722225,28.465277775,172780.31277321526
				</coordinates>
			</LineString>
		</Placemark>
		<Placemark>
			<name>branch35_part7</name>
			<TimeSpan>
				<begin>2004-04-11</begin>
			</TimeSpan>
			<styleUrl>#branch35_part7_style</styleUrl>
			<LineString>
				<altitudeMode>absolute</altitudeMode>
				<tessellate>1</tessellate>
				<coordinates>
					111.84722225,28.465277775,172780.31277321526
					111.90231484166667,28.645601849166667,183487.30512926576
				</coordinates>
			</LineString>
		</Placemark>
		<Placemark>
			<name>branch35_part8</name>
			<TimeSpan>
				<begin>2004-04-04</begin>
			</TimeSpan>
			<styleUrl>#branch35_part8_style</styleUrl>
			<LineString>
				<altitudeMode>absolute</altitudeMode>
				<tessellate>1</tessellate>
				<coordinates>
					111.90231484166667,28.645601849166667,183487.30512926576
					111.95740743333333,28.825925923333333,192744.5080925389
				</coordinates>
			</LineString>
		</Placemark>
		<Placemark>
			<name>branch35_part9</name>
			<TimeSpan>
				<begin>2004-03-28</begin>
			</TimeSpan>
			<styleUrl>#branch35_part9_style</styleUrl>
			<LineString>
				<altitudeMode>absolute</altitudeMode>
				<tessellate>1</tessellate>
				<coordinates>
					111.95740743333333,28.825925923333333,192744.5080925389
					112.01250002500001,29.0062499975,200752.58217695143
				</coordinates>
			</LineString>
		</Placemark>
		<Placemark>
			<name>branch35_part10</name>
			<TimeSpan>
				<begin>2004-03-21</begin>
			</TimeSpan>
			<styleUrl>#branch35_part10_style</styleUrl>
			<LineString>
				<altitudeMode>absolute</altitudeMode>
				<tessellate>1</tessellate>
				<coordinates>
					112.01250002500001,29.0062499975,200752.58217695143
					112.06759261666667,29.186574071666666,207656.09236484446
				</coordinates>
			</LineString>
		</Placemark>
		<Placemark>
			<name>branch35_part11</name>
			<TimeSpan>
				<begin>2004-03-14</begin>
			</TimeSpan>
			<styleUrl>#branch35_part11_style</styleUrl>
			<LineString>
				<altitudeMode>absolute</altitudeMode>
				<tessellate>1</tessellate>
				<coordinates>
					112.06759261666667,29.186574071666666,207656.09236484446
					112.12268520833334,29.366898145833332,213562.18236477245
				</coordinates>
			</LineString>
		</Placemark>
		<Placemark>
			<name>branch35_part12</name>
			<TimeSpan>
				<begin>2004-03-08</begin>
			</TimeSpan>
			<styleUrl>#branch35_part12_style</styleUrl>
			<LineString>
				<altitudeMode>absolute</altitudeMode>
				<tessellate>1</tessellate>
				<coordinates>
					112.12268520833334,29.366898145833332,213562.18236477245
					112.1777778,29.54722222,218551.7292798576
				</coordinates>
			</LineString>
		</Placemark>
		<Placemark>
			<name>branch35_part13</name>
			<TimeSpan>
				<begin>2004-03-01</begin>
			</TimeSpan>
			<styleUrl>#branch35_part13_style</styleUrl>
			<LineString>
				<altitudeMode>absolute</altitudeMode>
				<tessellate>1</tessellate>
				<coordinates>
					112.1777778,29.54722222,218551.7292798576
					112.23287039166667,29.727546294166665,222686.350279204
				</coordinates>
			</LineString>
		</Placemark>
		<Placemark>
			<name>branch35_part14</name>
			<TimeSpan>
				<begin>2004-02-25</begin>
			</TimeSpan>
			<styleUrl>#branch35_part14_style</styleUrl>
			<LineString>
				<altitudeMode>absolute</altitudeMode>
				<tessellate>1</tessellate>
				<coordinates>
					112.23287039166667,29.727546294166665,222686.350279204
					112.28796298333333,29.907870368333334,226012.96959416475
				</coordinates>
			</LineString>
		</Placemark>
		<Placemark>
			<name>branch35_part15</name>
			<TimeSpan>
				<begin>2004-02-18</begin>
			</TimeSpan>
			<styleUrl>#branch35_part15_style</styleUrl>
			<LineString>
				<altitudeMode>absolute</altitudeMode>
				<tessellate>1</tessellate>
				<coordinates>
					112.28796298333333,29.907870368333334,226012.96959416475
					112.343055575,30.0881944425,228566.86952294217
				</coordinates>
			</LineString>
		</Placemark>
		<Placemark>
			<name>branch35_part16</name>
			<TimeSpan>
				<begin>2004-02-12</begin>
			</TimeSpan>
			<styleUrl>#branch35_part16_style</styleUrl>
			<LineString>
				<altitudeMode>absolute</altitudeMode>
				<tessellate>1</tessellate>
				<coordinates>
					112.343055575,30.0881944425,228566.86952294217
					112.39814816666667,30.268518516666667,230373.75036428703
				</coordinates>
			</LineString>
		</Placemark>
		<Placemark>
			<name>branch35_part17</name>
			<TimeSpan>
				<begin>2004-02-05</begin>
			</TimeSpan>
			<styleUrl>#branch35_part17_style</styleUrl>
			<LineString>
				<altitudeMode>absolute</altitudeMode>
				<tessellate>1</tessellate>
				<coordinates>
					112.39814816666667,30.268518516666667,230373.75036428703
					112.45324075833334,30.448842590833333,231451.1081523274
				</coordinates>
			</LineString>
		</Placemark>
		<Placemark>
			<name>branch35_part18</name>
			<TimeSpan>
				<begin>2004-01-29</begin>
			</TimeSpan>
			<styleUrl>#branch35_part18_style</styleUrl>
			<LineString>
				<altitudeMode>absolute</altitudeMode>
				<tessellate>1</tessellate>
				<coordinates>
					112.45324075833334,30.448842590833333,231451.1081523274
					112.50833335,30.629166665,231809.11472075075
				</coordinates>
			</LineString>
		</Placemark>
		<Placemark>
			<name>branch35_part19</name>
			<TimeSpan>
				<begin>2004-01-22</begin>
			</TimeSpan>
			<styleUrl>#branch35_part19_style</styleUrl>
			<LineString>
				<altitudeMode>absolute</altitudeMode>
				<tessellate>1</tessellate>
				<coordinates>
					112.50833335,30.629166665,231809.11472075075
					112.56342594166667,30.809490739166666,231451.1081523274
				</coordinates>
			</LineString>
		</Placemark>
		<Placemark>
			<name>branch35_part20</name>
			<TimeSpan>
				<begin>2004-01-16</begin>
			</TimeSpan>
			<styleUrl>#branch35_part20_style</styleUrl>
			<LineString>
				<altitudeMode>absolute</altitudeMode>
				<tessellate>1</tessellate>
				<coordinates>
					112.56342594166667,30.809490739166666,231451.1081523274
					112.61851853333333,30.989814813333332,230373.75036428703
				</coordinates>
			</LineString>
		</Placemark>
		<Placemark>
			<name>branch35_part21</name>
			<TimeSpan>
				<begin>2004-01-09</begin>
			</TimeSpan>
			<styleUrl>#branch35_part21_style</styleUrl>
			<LineString>
				<altitudeMode>absolute</altitudeMode>
				<tessellate>1</tessellate>
				<coordinates>
					112.61851853333333,30.989814813333332,230373.75036428703
					112.67361112500001,31.1701388875,228566.86952294217
				</coordinates>
			</LineString>
		</Placemark>
		<Placemark>
			<name>branch35_part22</name>
			<TimeSpan>
				<begin>2004-01-02</begin>
			</TimeSpan>
			<styleUrl>#branch35_part22_style</styleUrl>
			<LineString>
				<altitudeMode>absolute</altitudeMode>
				<tessellate>1</tessellate>
				<coordinates>
					112.67361112500001,31.1701388875,228566.86952294217
					112.72870371666667,31.350462961666665,226012.96959416475
				</coordinates>
			</LineString>
		</Placemark>
		<Placemark>
			<name>branch35_part23</name>
			<TimeSpan>
				<begin>2004-00-26</begin>
			</TimeSpan>
			<styleUrl>#branch35_part23_style</styleUrl>
			<LineString>
				<altitudeMode>absolute</altitudeMode>
				<tessellate>1</tessellate>
				<coordinates>
					112.72870371666667,31.350462961666665,226012.96959416475
					112.78379630833334,31.530787035833335,222686.350279204
				</coordinates>
			</LineString>
		</Placemark>
		<Placemark>
			<name>branch35_part24</name>
			<TimeSpan>
				<begin>2004-00-19</begin>
			</TimeSpan>
			<styleUrl>#branch35_part24_style</styleUrl>
			<LineString>
				<altitudeMode>absolute</altitudeMode>
				<tessellate>1</tessellate>
				<coordinates>
					112.78379630833334,31.530787035833335,222686.350279204
					112.8388889,31.711111109999997,218551.72927985762
				</coordinates>
			</LineString>
		</Placemark>
		<Placemark>
			<name>branch35_part25</name>
			<TimeSpan>
				<begin>2004-00-13</begin>
			</TimeSpan>
			<styleUrl>#branch35_part25_style</styleUrl>
			<LineString>
				<altitudeMode>absolute</altitudeMode>
				<tessellate>1</tessellate>
				<coordinates>
					112.8388889,31.711111109999997,218551.72927985762
					112.89398149166666,31.891435184166667,213562.18236477245
				</coordinates>
			</LineString>
		</Placemark>
		<Placemark>
			<name>branch35_part26</name>
			<TimeSpan>
				<begin>2004-00-06</begin>
			</TimeSpan>
			<styleUrl>#branch35_part26_style</styleUrl>
			<LineString>
				<altitudeMode>absolute</altitudeMode>
				<tessellate>1</tessellate>
				<coordinates>
					112.89398149166666,31.891435184166667,213562.18236477245
					112.94907408333333,32.07175925833333,207656.0923648445
				</coordinates>
			</LineString>
		</Placemark>
		<Placemark>
			<name>branch35_part27</name>
			<TimeSpan>
				<begin>2003-11-30</begin>
			</TimeSpan>
			<styleUrl>#branch35_part27_style</styleUrl>
			<LineString>
				<altitudeMode>absolute</altitudeMode>
				<tessellate>1</tessellate>
				<coordinates>
					112.94907408333333,32.07175925833333,207656.0923648445
					113.004166675,32.2520833325,200752.5821769514
				</coordinates>
			</LineString>
		</Placemark>
		<Placemark>
			<name>branch35_part28</name>
			<TimeSpan>
				<begin>2003-11-23</begin>
			</TimeSpan>
			<styleUrl>#branch35_part28_style</styleUrl>
			<LineString>
				<altitudeMode>absolute</altitudeMode>
				<tessellate>1</tessellate>
				<coordinates>
					113.004166675,32.2520833325,200752.5821769514
					113.05925926666667,32.43240740666667,192744.50809253892
				</coordinates>
			</LineString>
		</Placemark>
		<Placemark>
			<name>branch35_part29</name>
			<TimeSpan>
				<begin>2003-11-17</begin>
			</TimeSpan>
			<styleUrl>#branch35_part29_style</styleUrl>
			<LineString>
				<altitudeMode>absolute</altitudeMode>
				<tessellate>1</tessellate>
				<coordinates>
					113.05925926666667,32.43240740666667,192744.50809253892
					113.11435185833334,32.61273148083333,183487.3051292658
				</coordinates>
			</LineString>
		</Placemark>
		<Placemark>
			<name>branch35_part30</name>
			<TimeSpan>
				<begin>2003-11-10</begin>
			</TimeSpan>
			<styleUrl>#branch35_part30_style</styleUrl>
			<LineString>
				<altitudeMode>absolute</altitudeMode>
				<tessellate>1</tessellate>
				<coordinates>
					113.11435185833334,32.61273148083333,183487.3051292658
					113.16944445,32.793055555,172780.31277321532
				</coordinates>
			</LineString>
		</Placemark>
		<Placemark>
			<name>branch35_part31</name>
			<TimeSpan>
				<begin>2003-11-04</begin>
			</TimeSpan>
			<styleUrl>#branch35_part31_style</styleUrl>
			<LineString>
				<altitudeMode>absolute</altitudeMode>
				<tessellate>1</tessellate>
				<coordinates>
					113.16944445,32.793055555,172780.31277321532
					113.22453704166666,32.973379629166665,160333.34467622222
				</coordinates>
			</LineString>
		</Placemark>
		<Placemark>
			<name>branch35_part32</name>
			<TimeSpan>
				<begin>2003-10-27</begin>
			</TimeSpan>
			<styleUrl>#branch35_part32_style</styleUrl>
			<LineString>
				<altitudeMode>absolute</altitudeMode>
				<tessellate>1</tessellate>
				<coordinates>
					113.22453704166666,32.973379629166665,160333.34467622222
					113.27962963333333,33.153703703333335,145701.15285323845
				</coordinates>
			</LineString>
		</Placemark>
		<Placemark>
			<name>branch35_part33</name>
			<TimeSpan>
				<begin>2003-10-21</begin>
			</TimeSpan>
			<styleUrl>#branch35_part33_style</styleUrl>
			<LineString>
				<altitudeMode>absolute</altitudeMode>
				<tessellate>1</tessellate>
				<coordinates>
					113.27962963333333,33.153703703333335,145701.15285323845
					113.33472222500001,33.3340277775,128137.3094188635
				</coordinates>
			</LineString>
		</Placemark>
		<Placemark>
			<name>branch35_part34</name>
			<TimeSpan>
				<begin>2003-10-14</begin>
			</TimeSpan>
			<styleUrl>#branch35_part34_style</styleUrl>
			<LineString>
				<altitudeMode>absolute</altitudeMode>
				<tessellate>1</tessellate>
				<coordinates>
					113.33472222500001,33.3340277775,128137.3094188635
					113.38981481666667,33.51435185166667,106197.05166384196
				</coordinates>
			</LineString>
		</Placemark>
		<Placemark>
			<name>branch35_part35</name>
			<TimeSpan>
				<begin>2003-10-07</begin>
			</TimeSpan>
			<styleUrl>#branch35_part35_style</styleUrl>
			<LineString>
				<altitudeMode>absolute</altitudeMode>
				<tessellate>1</tessellate>
				<coordinates>
					113.38981481666667,33.51435185166667,106197.05166384196
					113.44490740833334,33.69467592583333,76188.95650764741
				</coordinates>
			</LineString>
		</Placemark>
		<Placemark>
			<name>branch35_part36</name>
			<TimeSpan>
				<begin>2003-10-01</begin>
			</TimeSpan>
			<styleUrl>#branch35_part36_style</styleUrl>
			<LineString>
				<altitudeMode>absolute</altitudeMode>
				<tessellate>1</tessellate>
				<coordinates>
					113.44490740833334,33.69467592583333,76188.95650764741
					113.5,33.875,2.83884290355949E-11
				</coordinates>
			</LineString>
		</Placemark>
	</Folder>
	<Folder>
			<name>branch38</name>
		<Placemark>
			<name>branch38_part1</name>
			<TimeSpan>
				<begin>2001-05-11</begin>
			</TimeSpan>
			<styleUrl>#branch38_part1_style</styleUrl>
			<LineString>
				<altitudeMode>absolute</altitudeMode>
				<tessellate>1</tessellate>
				<coordinates>
					121.4666667,31.23333333,0.0
					121.33361114333334,31.09388888566667,96963.09756354777
				</coordinates>
			</LineString>
		</Placemark>
		<Placemark>
			<name>branch38_part2</name>
			<TimeSpan>
				<begin>2001-04-26</begin>
			</TimeSpan>
			<styleUrl>#branch38_part2_style</styleUrl>
			<LineString>
				<altitudeMode>absolute</altitudeMode>
				<tessellate>1</tessellate>
				<coordinates>
					121.33361114333334,31.09388888566667,96963.09756354777
					121.20055558666667,30.954444441333333,135959.47212298587
				</coordinates>
			</LineString>
		</Placemark>
		<Placemark>
			<name>branch38_part3</name>
			<TimeSpan>
				<begin>2001-04-11</begin>
			</TimeSpan>
			<styleUrl>#branch38_part3_style</styleUrl>
			<LineString>
				<altitudeMode>absolute</altitudeMode>
				<tessellate>1</tessellate>
				<coordinates>
					121.20055558666667,30.954444441333333,135959.47212298587
					121.06750003,30.814999997,165073.94498384255
				</coordinates>
			</LineString>
		</Placemark>
		<Placemark>
			<name>branch38_part4</name>
			<TimeSpan>
				<begin>2001-03-25</begin>
			</TimeSpan>
			<styleUrl>#branch38_part4_style</styleUrl>
			<LineString>
				<altitudeMode>absolute</altitudeMode>
				<tessellate>1</tessellate>
				<coordinates>
					121.06750003,30.814999997,165073.94498384255
					120.93444447333334,30.67555555266667,188931.5485746655
				</coordinates>
			</LineString>
		</Placemark>
		<Placemark>
			<name>branch38_part5</name>
			<TimeSpan>
				<begin>2001-03-10</begin>
			</TimeSpan>
			<styleUrl>#branch38_part5_style</styleUrl>
			<LineString>
				<altitudeMode>absolute</altitudeMode>
				<tessellate>1</tessellate>
				<coordinates>
					120.93444447333334,30.67555555266667,188931.5485746655
					120.80138891666667,30.536111108333333,209337.39814672034
				</coordinates>
			</LineString>
		</Placemark>
		<Placemark>
			<name>branch38_part6</name>
			<TimeSpan>
				<begin>2001-02-25</begin>
			</TimeSpan>
			<styleUrl>#branch38_part6_style</styleUrl>
			<LineString>
				<altitudeMode>absolute</altitudeMode>
				<tessellate>1</tessellate>
				<coordinates>
					120.80138891666667,30.536111108333333,209337.39814672034
					120.66833336,30.396666664,227223.36138826184
				</coordinates>
			</LineString>
		</Placemark>
		<Placemark>
			<name>branch38_part7</name>
			<TimeSpan>
				<begin>2001-02-10</begin>
			</TimeSpan>
			<styleUrl>#branch38_part7_style</styleUrl>
			<LineString>
				<altitudeMode>absolute</altitudeMode>
				<tessellate>1</tessellate>
				<coordinates>
					120.66833336,30.396666664,227223.36138826184
					120.53527780333334,30.257222219666666,243146.1682610845
				</coordinates>
			</LineString>
		</Placemark>
		<Placemark>
			<name>branch38_part8</name>
			<TimeSpan>
				<begin>2001-01-24</begin>
			</TimeSpan>
			<styleUrl>#branch38_part8_style</styleUrl>
			<LineString>
				<altitudeMode>absolute</altitudeMode>
				<tessellate>1</tessellate>
				<coordinates>
					120.53527780333334,30.257222219666666,243146.1682610845
					120.40222224666667,30.117777775333334,257470.30081397615
				</coordinates>
			</LineString>
		</Placemark>
		<Placemark>
			<name>branch38_part9</name>
			<TimeSpan>
				<begin>2001-01-09</begin>
			</TimeSpan>
			<styleUrl>#branch38_part9_style</styleUrl>
			<LineString>
				<altitudeMode>absolute</altitudeMode>
				<tessellate>1</tessellate>
				<coordinates>
					120.40222224666667,30.117777775333334,257470.30081397615
					120.26916669,29.978333331,270449.8954411998
				</coordinates>
			</LineString>
		</Placemark>
		<Placemark>
			<name>branch38_part10</name>
			<TimeSpan>
				<begin>2001-00-24</begin>
			</TimeSpan>
			<styleUrl>#branch38_part10_style</styleUrl>
			<LineString>
				<altitudeMode>absolute</altitudeMode>
				<tessellate>1</tessellate>
				<coordinates>
[truncated: 1,728,404 more chars]
