# Supplementary material for: Bayesian Phylogeography Finds Its Roots
Source: PLoS Comput Biol. 2009 Sep 25;5(9):e1000520. doi: 10.1371/journal.pcbi.1000520 (PMC2740835; doi:10.1371/journal.pcbi.1000520)
Supplement: Dataset S2 — Supplementary information: KML file for H5N1 diffusion over time as inferred from NA (2.10 MB XML) [file pcbi.1000520.s002.xml]

<?xml version="1.0" encoding="UTF-8"?>
<kml xmlns="http://earth.google.com/kml/2.2">
<Document>
	<name>NA_alignedEd_MCC.tre</name>
	<Style id="branch11_part1_style">
		<LineStyle>
			<width>8.887282796463774</width>
			<color>FFff00ff</color>
		</LineStyle>
	</Style>
	<Style id="branch11_part2_style">
		<LineStyle>
			<width>8.889492937709583</width>
			<color>FFff00ff</color>
		</LineStyle>
	</Style>
	<Style id="branch11_part3_style">
		<LineStyle>
			<width>8.891703078955391</width>
			<color>FFfe01ff</color>
		</LineStyle>
	</Style>
	<Style id="branch11_part4_style">
		<LineStyle>
			<width>8.893913220201199</width>
			<color>FFfe01ff</color>
		</LineStyle>
	</Style>
	<Style id="branch11_part5_style">
		<LineStyle>
			<width>8.896123361447007</width>
			<color>FFfe01ff</color>
		</LineStyle>
	</Style>
	<Style id="branch11_part6_style">
		<LineStyle>
			<width>8.898333502692816</width>
			<color>FFfe01ff</color>
		</LineStyle>
	</Style>
	<Style id="branch11_part7_style">
		<LineStyle>
			<width>8.900543643938624</width>
			<color>FFfe01ff</color>
		</LineStyle>
	</Style>
	<Style id="branch11_part8_style">
		<LineStyle>
			<width>8.902753785184434</width>
			<color>FFfd02ff</color>
		</LineStyle>
	</Style>
	<Style id="branch11_part9_style">
		<LineStyle>
			<width>8.904963926430241</width>
			<color>FFfd02ff</color>
		</LineStyle>
	</Style>
	<Style id="branch11_part10_style">
		<LineStyle>
			<width>8.90717406767605</width>
			<color>FFfd02ff</color>
		</LineStyle>
	</Style>
	<Style id="branch11_part11_style">
		<LineStyle>
			<width>8.909384208921857</width>
			<color>FFfd02ff</color>
		</LineStyle>
	</Style>
	<Style id="branch11_part12_style">
		<LineStyle>
			<width>8.911594350167666</width>
			<color>FFfd02ff</color>
		</LineStyle>
	</Style>
	<Style id="branch11_part13_style">
		<LineStyle>
			<width>8.913804491413474</width>
			<color>FFfd02ff</color>
		</LineStyle>
	</Style>
	<Style id="branch11_part14_style">
		<LineStyle>
			<width>8.916014632659284</width>
			<color>FFfc03ff</color>
		</LineStyle>
	</Style>
	<Style id="branch11_part15_style">
		<LineStyle>
			<width>8.918224773905091</width>
			<color>FFfc03ff</color>
		</LineStyle>
	</Style>
	<Style id="branch11_part16_style">
		<LineStyle>
			<width>8.9204349151509</width>
			<color>FFfc03ff</color>
		</LineStyle>
	</Style>
	<Style id="branch11_part17_style">
		<LineStyle>
			<width>8.922645056396707</width>
			<color>FFfc03ff</color>
		</LineStyle>
	</Style>
	<Style id="branch11_part18_style">
		<LineStyle>
			<width>8.924855197642517</width>
			<color>FFfc03ff</color>
		</LineStyle>
	</Style>
	<Style id="branch11_part19_style">
		<LineStyle>
			<width>8.927065338888324</width>
			<color>FFfb04ff</color>
		</LineStyle>
	</Style>
	<Style id="branch11_part20_style">
		<LineStyle>
			<width>8.929275480134134</width>
			<color>FFfb04ff</color>
		</LineStyle>
	</Style>
	<Style id="branch11_part21_style">
		<LineStyle>
			<width>8.931485621379942</width>
			<color>FFfb04ff</color>
		</LineStyle>
	</Style>
	<Style id="branch11_part22_style">
		<LineStyle>
			<width>8.93369576262575</width>
			<color>FFfb04ff</color>
		</LineStyle>
	</Style>
	<Style id="branch11_part23_style">
		<LineStyle>
			<width>8.935905903871557</width>
			<color>FFfb04ff</color>
		</LineStyle>
	</Style>
	<Style id="branch11_part24_style">
		<LineStyle>
			<width>8.938116045117367</width>
			<color>FFfa05ff</color>
		</LineStyle>
	</Style>
	<Style id="branch11_part25_style">
		<LineStyle>
			<width>8.940326186363174</width>
			<color>FFfa05ff</color>
		</LineStyle>
	</Style>
	<Style id="branch11_part26_style">
		<LineStyle>
			<width>8.942536327608982</width>
			<color>FFfa05ff</color>
		</LineStyle>
	</Style>
	<Style id="branch11_part27_style">
		<LineStyle>
			<width>8.944746468854792</width>
			<color>FFfa05ff</color>
		</LineStyle>
	</Style>
	<Style id="branch11_part28_style">
		<LineStyle>
			<width>8.9469566101006</width>
			<color>FFfa05ff</color>
		</LineStyle>
	</Style>
	<Style id="branch11_part29_style">
		<LineStyle>
			<width>8.949166751346407</width>
			<color>FFf906ff</color>
		</LineStyle>
	</Style>
	<Style id="branch11_part30_style">
		<LineStyle>
			<width>8.951376892592215</width>
			<color>FFf906ff</color>
		</LineStyle>
	</Style>
	<Style id="branch11_part31_style">
		<LineStyle>
			<width>8.953587033838025</width>
			<color>FFf906ff</color>
		</LineStyle>
	</Style>
	<Style id="branch11_part32_style">
		<LineStyle>
			<width>8.955797175083834</width>
			<color>FFf906ff</color>
		</LineStyle>
	</Style>
	<Style id="branch11_part33_style">
		<LineStyle>
			<width>8.958007316329642</width>
			<color>FFf906ff</color>
		</LineStyle>
	</Style>
	<Style id="branch11_part34_style">
		<LineStyle>
			<width>8.96021745757545</width>
			<color>FFf906ff</color>
		</LineStyle>
	</Style>
	<Style id="branch11_part35_style">
		<LineStyle>
			<width>8.962427598821257</width>
			<color>FFf807ff</color>
		</LineStyle>
	</Style>
	<Style id="branch11_part36_style">
		<LineStyle>
			<width>8.964637740067067</width>
			<color>FFf807ff</color>
		</LineStyle>
	</Style>
	<Style id="branch11_part37_style">
		<LineStyle>
			<width>8.966847881312875</width>
			<color>FFf807ff</color>
		</LineStyle>
	</Style>
	<Style id="branch11_part38_style">
		<LineStyle>
			<width>8.969058022558684</width>
			<color>FFf807ff</color>
		</LineStyle>
	</Style>
	<Style id="branch11_part39_style">
		<LineStyle>
			<width>8.971268163804492</width>
			<color>FFf807ff</color>
		</LineStyle>
	</Style>
	<Style id="branch11_part40_style">
		<LineStyle>
			<width>8.9734783050503</width>
			<color>FFf708ff</color>
		</LineStyle>
	</Style>
	<Style id="branch11_part41_style">
		<LineStyle>
			<width>8.975688446296108</width>
			<color>FFf708ff</color>
		</LineStyle>
	</Style>
	<Style id="branch11_part42_style">
		<LineStyle>
			<width>8.977898587541917</width>
			<color>FFf708ff</color>
		</LineStyle>
	</Style>
	<Style id="branch11_part43_style">
		<LineStyle>
			<width>8.980108728787725</width>
			<color>FFf708ff</color>
		</LineStyle>
	</Style>
	<Style id="branch11_part44_style">
		<LineStyle>
			<width>8.982318870033533</width>
			<color>FFf708ff</color>
		</LineStyle>
	</Style>
	<Style id="branch11_part45_style">
		<LineStyle>
			<width>8.984529011279342</width>
			<color>FFf609ff</color>
		</LineStyle>
	</Style>
	<Style id="branch11_part46_style">
		<LineStyle>
			<width>8.98673915252515</width>
			<color>FFf609ff</color>
		</LineStyle>
	</Style>
	<Style id="branch11_part47_style">
		<LineStyle>
			<width>8.988949293770958</width>
			<color>FFf609ff</color>
		</LineStyle>
	</Style>
	<Style id="branch11_part48_style">
		<LineStyle>
			<width>8.991159435016765</width>
			<color>FFf609ff</color>
		</LineStyle>
	</Style>
	<Style id="branch11_part49_style">
		<LineStyle>
			<width>8.993369576262575</width>
			<color>FFf609ff</color>
		</LineStyle>
	</Style>
	<Style id="branch11_part50_style">
		<LineStyle>
			<width>8.995579717508384</width>
			<color>FFf609ff</color>
		</LineStyle>
	</Style>
	<Style id="branch11_part51_style">
		<LineStyle>
			<width>8.997789858754192</width>
			<color>FFf50aff</color>
		</LineStyle>
	</Style>
	<Style id="branch11_part52_style">
		<LineStyle>
			<width>9.0</width>
			<color>FFf50aff</color>
		</LineStyle>
	</Style>
	<Style id="branch18_part1_style">
		<LineStyle>
			<width>7.361912627868997</width>
			<color>FFfb04ff</color>
		</LineStyle>
	</Style>
	<Style id="branch18_part2_style">
		<LineStyle>
			<width>7.352712507027604</width>
			<color>FFfb04ff</color>
		</LineStyle>
	</Style>
	<Style id="branch18_part3_style">
		<LineStyle>
			<width>7.343512386186211</width>
			<color>FFfb04ff</color>
		</LineStyle>
	</Style>
	<Style id="branch18_part4_style">
		<LineStyle>
			<width>7.334312265344817</width>
			<color>FFfb04ff</color>
		</LineStyle>
	</Style>
	<Style id="branch18_part5_style">
		<LineStyle>
			<width>7.325112144503423</width>
			<color>FFfb04ff</color>
		</LineStyle>
	</Style>
	<Style id="branch18_part6_style">
		<LineStyle>
			<width>7.3159120236620305</width>
			<color>FFfb04ff</color>
		</LineStyle>
	</Style>
	<Style id="branch18_part7_style">
		<LineStyle>
			<width>7.306711902820637</width>
			<color>FFfb04ff</color>
		</LineStyle>
	</Style>
	<Style id="branch18_part8_style">
		<LineStyle>
			<width>7.297511781979244</width>
			<color>FFfb04ff</color>
		</LineStyle>
	</Style>
	<Style id="branch18_part9_style">
		<LineStyle>
			<width>7.2883116611378505</width>
			<color>FFfb04ff</color>
		</LineStyle>
	</Style>
	<Style id="branch18_part10_style">
		<LineStyle>
			<width>7.279111540296458</width>
			<color>FFfb04ff</color>
		</LineStyle>
	</Style>
	<Style id="branch18_part11_style">
		<LineStyle>
			<width>7.269911419455064</width>
			<color>FFfb04ff</color>
		</LineStyle>
	</Style>
	<Style id="branch18_part12_style">
		<LineStyle>
			<width>7.260711298613671</width>
			<color>FFfb04ff</color>
		</LineStyle>
	</Style>
	<Style id="branch18_part13_style">
		<LineStyle>
			<width>7.251511177772278</width>
			<color>FFfb04ff</color>
		</LineStyle>
	</Style>
	<Style id="branch18_part14_style">
		<LineStyle>
			<width>7.242311056930884</width>
			<color>FFfb04ff</color>
		</LineStyle>
	</Style>
	<Style id="branch18_part15_style">
		<LineStyle>
			<width>7.23311093608949</width>
			<color>FFfb04ff</color>
		</LineStyle>
	</Style>
	<Style id="branch18_part16_style">
		<LineStyle>
			<width>7.2239108152480975</width>
			<color>FFfb04ff</color>
		</LineStyle>
	</Style>
	<Style id="branch18_part17_style">
		<LineStyle>
			<width>7.214710694406705</width>
			<color>FFfb04ff</color>
		</LineStyle>
	</Style>
	<Style id="branch18_part18_style">
		<LineStyle>
			<width>7.205510573565311</width>
			<color>FFfb04ff</color>
		</LineStyle>
	</Style>
	<Style id="branch18_part19_style">
		<LineStyle>
			<width>7.1963104527239175</width>
			<color>FFfb04ff</color>
		</LineStyle>
	</Style>
	<Style id="branch18_part20_style">
		<LineStyle>
			<width>7.187110331882525</width>
			<color>FFfb04ff</color>
		</LineStyle>
	</Style>
	<Style id="branch18_part21_style">
		<LineStyle>
			<width>7.177910211041132</width>
			<color>FFfb04ff</color>
		</LineStyle>
	</Style>
	<Style id="branch18_part22_style">
		<LineStyle>
			<width>7.168710090199737</width>
			<color>FFfb04ff</color>
		</LineStyle>
	</Style>
	<Style id="branch18_part23_style">
		<LineStyle>
			<width>7.159509969358345</width>
			<color>FFfb04ff</color>
		</LineStyle>
	</Style>
	<Style id="branch18_part24_style">
		<LineStyle>
			<width>7.150309848516951</width>
			<color>FFfb04ff</color>
		</LineStyle>
	</Style>
	<Style id="branch18_part25_style">
		<LineStyle>
			<width>7.141109727675558</width>
			<color>FFfb04ff</color>
		</LineStyle>
	</Style>
	<Style id="branch18_part26_style">
		<LineStyle>
			<width>7.1319096068341645</width>
			<color>FFfb04ff</color>
		</LineStyle>
	</Style>
	<Style id="branch18_part27_style">
		<LineStyle>
			<width>7.122709485992772</width>
			<color>FFfb04ff</color>
		</LineStyle>
	</Style>
	<Style id="branch18_part28_style">
		<LineStyle>
			<width>7.113509365151378</width>
			<color>FFfb04ff</color>
		</LineStyle>
	</Style>
	<Style id="branch18_part29_style">
		<LineStyle>
			<width>7.104309244309985</width>
			<color>FFfb04ff</color>
		</LineStyle>
	</Style>
	<Style id="branch18_part30_style">
		<LineStyle>
			<width>7.095109123468591</width>
			<color>FFfb04ff</color>
		</LineStyle>
	</Style>
	<Style id="branch18_part31_style">
		<LineStyle>
			<width>7.085909002627198</width>
			<color>FFfb04ff</color>
		</LineStyle>
	</Style>
	<Style id="branch18_part32_style">
		<LineStyle>
			<width>7.076708881785805</width>
			<color>FFfb04ff</color>
		</LineStyle>
	</Style>
	<Style id="branch18_part33_style">
		<LineStyle>
			<width>7.067508760944412</width>
			<color>FFfb04ff</color>
		</LineStyle>
	</Style>
	<Style id="branch18_part34_style">
		<LineStyle>
			<width>7.058308640103018</width>
			<color>FFfb04ff</color>
		</LineStyle>
	</Style>
	<Style id="branch18_part35_style">
		<LineStyle>
			<width>7.049108519261625</width>
			<color>FFfb04ff</color>
		</LineStyle>
	</Style>
	<Style id="branch18_part36_style">
		<LineStyle>
			<width>7.039908398420232</width>
			<color>FFfb04ff</color>
		</LineStyle>
	</Style>
	<Style id="branch18_part37_style">
		<LineStyle>
			<width>7.030708277578839</width>
			<color>FFfb04ff</color>
		</LineStyle>
	</Style>
	<Style id="branch18_part38_style">
		<LineStyle>
			<width>7.021508156737445</width>
			<color>FFfb04ff</color>
		</LineStyle>
	</Style>
	<Style id="branch18_part39_style">
		<LineStyle>
			<width>7.0123080358960515</width>
			<color>FFfb04ff</color>
		</LineStyle>
	</Style>
	<Style id="branch18_part40_style">
		<LineStyle>
			<width>7.003107915054659</width>
			<color>FFfb04ff</color>
		</LineStyle>
	</Style>
	<Style id="branch18_part41_style">
		<LineStyle>
			<width>6.993907794213265</width>
			<color>FFfb04ff</color>
		</LineStyle>
	</Style>
	<Style id="branch18_part42_style">
		<LineStyle>
			<width>6.984707673371872</width>
			<color>FFfb04ff</color>
		</LineStyle>
	</Style>
	<Style id="branch18_part43_style">
		<LineStyle>
			<width>6.975507552530479</width>
			<color>FFfb04ff</color>
		</LineStyle>
	</Style>
	<Style id="branch18_part44_style">
		<LineStyle>
			<width>6.966307431689086</width>
			<color>FFfb04ff</color>
		</LineStyle>
	</Style>
	<Style id="branch18_part45_style">
		<LineStyle>
			<width>6.957107310847692</width>
			<color>FFfb04ff</color>
		</LineStyle>
	</Style>
	<Style id="branch18_part46_style">
		<LineStyle>
			<width>6.9479071900062985</width>
			<color>FFfb04ff</color>
		</LineStyle>
	</Style>
	<Style id="branch18_part47_style">
		<LineStyle>
			<width>6.938707069164906</width>
			<color>FFfb04ff</color>
		</LineStyle>
	</Style>
	<Style id="branch18_part48_style">
		<LineStyle>
			<width>6.929506948323512</width>
			<color>FFfb04ff</color>
		</LineStyle>
	</Style>
	<Style id="branch18_part49_style">
		<LineStyle>
			<width>6.9203068274821185</width>
			<color>FFfb04ff</color>
		</LineStyle>
	</Style>
	<Style id="branch18_part50_style">
		<LineStyle>
			<width>6.911106706640726</width>
			<color>FFfb04ff</color>
		</LineStyle>
	</Style>
	<Style id="branch18_part51_style">
		<LineStyle>
			<width>6.901906585799333</width>
			<color>FFfb04ff</color>
		</LineStyle>
	</Style>
	<Style id="branch18_part52_style">
		<LineStyle>
			<width>6.892706464957939</width>
			<color>FFfb04ff</color>
		</LineStyle>
	</Style>
	<Style id="branch18_part53_style">
		<LineStyle>
			<width>6.883506344116546</width>
			<color>FFfb04ff</color>
		</LineStyle>
	</Style>
	<Style id="branch18_part54_style">
		<LineStyle>
			<width>6.874306223275153</width>
			<color>FFfb04ff</color>
		</LineStyle>
	</Style>
	<Style id="branch18_part55_style">
		<LineStyle>
			<width>6.86510610243376</width>
			<color>FFfb04ff</color>
		</LineStyle>
	</Style>
	<Style id="branch18_part56_style">
		<LineStyle>
			<width>6.8559059815923655</width>
			<color>FFfb04ff</color>
		</LineStyle>
	</Style>
	<Style id="branch18_part57_style">
		<LineStyle>
			<width>6.846705860750973</width>
			<color>FFfb04ff</color>
		</LineStyle>
	</Style>
	<Style id="branch18_part58_style">
		<LineStyle>
			<width>6.837505739909579</width>
			<color>FFfb04ff</color>
		</LineStyle>
	</Style>
	<Style id="branch18_part59_style">
		<LineStyle>
			<width>6.828305619068186</width>
			<color>FFfb04ff</color>
		</LineStyle>
	</Style>
	<Style id="branch18_part60_style">
		<LineStyle>
			<width>6.819105498226793</width>
			<color>FFfb04ff</color>
		</LineStyle>
	</Style>
	<Style id="branch18_part61_style">
		<LineStyle>
			<width>6.8099053773854</width>
			<color>FFfb04ff</color>
		</LineStyle>
	</Style>
	<Style id="branch18_part62_style">
		<LineStyle>
			<width>6.800705256544006</width>
			<color>FFfb04ff</color>
		</LineStyle>
	</Style>
	<Style id="branch18_part63_style">
		<LineStyle>
			<width>6.791505135702613</width>
			<color>FFfb04ff</color>
		</LineStyle>
	</Style>
	<Style id="branch18_part64_style">
		<LineStyle>
			<width>6.782305014861219</width>
			<color>FFfb04ff</color>
		</LineStyle>
	</Style>
	<Style id="branch18_part65_style">
		<LineStyle>
			<width>6.773104894019826</width>
			<color>FFfb04ff</color>
		</LineStyle>
	</Style>
	<Style id="branch18_part66_style">
		<LineStyle>
			<width>6.763904773178433</width>
			<color>FFfb04ff</color>
		</LineStyle>
	</Style>
	<Style id="branch18_part67_style">
		<LineStyle>
			<width>6.75470465233704</width>
			<color>FFfb04ff</color>
		</LineStyle>
	</Style>
	<Style id="branch18_part68_style">
		<LineStyle>
			<width>6.745504531495646</width>
			<color>FFfb04ff</color>
		</LineStyle>
	</Style>
	<Style id="branch18_part69_style">
		<LineStyle>
			<width>6.736304410654253</width>
			<color>FFfb04ff</color>
		</LineStyle>
	</Style>
	<Style id="branch18_part70_style">
		<LineStyle>
			<width>6.727104289812861</width>
			<color>FFfb04ff</color>
		</LineStyle>
	</Style>
	<Style id="branch18_part71_style">
		<LineStyle>
			<width>6.717904168971467</width>
			<color>FFfb04ff</color>
		</LineStyle>
	</Style>
	<Style id="branch18_part72_style">
		<LineStyle>
			<width>6.708704048130073</width>
			<color>FFfb04ff</color>
		</LineStyle>
	</Style>
	<Style id="branch18_part73_style">
		<LineStyle>
			<width>6.69950392728868</width>
			<color>FFfb04ff</color>
		</LineStyle>
	</Style>
	<Style id="branch18_part74_style">
		<LineStyle>
			<width>6.690303806447287</width>
			<color>FFfb04ff</color>
		</LineStyle>
	</Style>
	<Style id="branch18_part75_style">
		<LineStyle>
			<width>6.681103685605893</width>
			<color>FFfb04ff</color>
		</LineStyle>
	</Style>
	<Style id="branch18_part76_style">
		<LineStyle>
			<width>6.6719035647645</width>
			<color>FFfb04ff</color>
		</LineStyle>
	</Style>
	<Style id="branch18_part77_style">
		<LineStyle>
			<width>6.662703443923107</width>
			<color>FFfa05ff</color>
		</LineStyle>
	</Style>
	<Style id="branch18_part78_style">
		<LineStyle>
			<width>6.653503323081714</width>
			<color>FFfa05ff</color>
		</LineStyle>
	</Style>
	<Style id="branch18_part79_style">
		<LineStyle>
			<width>6.64430320224032</width>
			<color>FFfa05ff</color>
		</LineStyle>
	</Style>
	<Style id="branch18_part80_style">
		<LineStyle>
			<width>6.635103081398927</width>
			<color>FFfa05ff</color>
		</LineStyle>
	</Style>
	<Style id="branch18_part81_style">
		<LineStyle>
			<width>6.625902960557534</width>
			<color>FFfa05ff</color>
		</LineStyle>
	</Style>
	<Style id="branch18_part82_style">
		<LineStyle>
			<width>6.61670283971614</width>
			<color>FFfa05ff</color>
		</LineStyle>
	</Style>
	<Style id="branch18_part83_style">
		<LineStyle>
			<width>6.607502718874747</width>
			<color>FFfa05ff</color>
		</LineStyle>
	</Style>
	<Style id="branch18_part84_style">
		<LineStyle>
			<width>6.598302598033354</width>
			<color>FFfa05ff</color>
		</LineStyle>
	</Style>
	<Style id="branch18_part85_style">
		<LineStyle>
			<width>6.589102477191961</width>
			<color>FFfa05ff</color>
		</LineStyle>
	</Style>
	<Style id="branch18_part86_style">
		<LineStyle>
			<width>6.579902356350567</width>
			<color>FFfa05ff</color>
		</LineStyle>
	</Style>
	<Style id="branch18_part87_style">
		<LineStyle>
			<width>6.570702235509174</width>
			<color>FFfa05ff</color>
		</LineStyle>
	</Style>
	<Style id="branch18_part88_style">
		<LineStyle>
			<width>6.561502114667781</width>
			<color>FFfa05ff</color>
		</LineStyle>
	</Style>
	<Style id="branch18_part89_style">
		<LineStyle>
			<width>6.552301993826388</width>
			<color>FFfa05ff</color>
		</LineStyle>
	</Style>
	<Style id="branch18_part90_style">
		<LineStyle>
			<width>6.543101872984994</width>
			<color>FFfa05ff</color>
		</LineStyle>
	</Style>
	<Style id="branch18_part91_style">
		<LineStyle>
			<width>6.533901752143601</width>
			<color>FFfa05ff</color>
		</LineStyle>
	</Style>
	<Style id="branch18_part92_style">
		<LineStyle>
			<width>6.524701631302207</width>
			<color>FFfa05ff</color>
		</LineStyle>
	</Style>
	<Style id="branch18_part93_style">
		<LineStyle>
			<width>6.5155015104608145</width>
			<color>FFfa05ff</color>
		</LineStyle>
	</Style>
	<Style id="branch18_part94_style">
		<LineStyle>
			<width>6.506301389619421</width>
			<color>FFfa05ff</color>
		</LineStyle>
	</Style>
	<Style id="branch18_part95_style">
		<LineStyle>
			<width>6.497101268778028</width>
			<color>FFfa05ff</color>
		</LineStyle>
	</Style>
	<Style id="branch18_part96_style">
		<LineStyle>
			<width>6.487901147936634</width>
			<color>FFfa05ff</color>
		</LineStyle>
	</Style>
	<Style id="branch18_part97_style">
		<LineStyle>
			<width>6.478701027095241</width>
			<color>FFfa05ff</color>
		</LineStyle>
	</Style>
	<Style id="branch18_part98_style">
		<LineStyle>
			<width>6.469500906253847</width>
			<color>FFfa05ff</color>
		</LineStyle>
	</Style>
	<Style id="branch18_part99_style">
		<LineStyle>
			<width>6.460300785412454</width>
			<color>FFfa05ff</color>
		</LineStyle>
	</Style>
	<Style id="branch18_part100_style">
		<LineStyle>
			<width>6.451100664571062</width>
			<color>FFfa05ff</color>
		</LineStyle>
	</Style>
	<Style id="branch18_part101_style">
		<LineStyle>
			<width>6.441900543729668</width>
			<color>FFfa05ff</color>
		</LineStyle>
	</Style>
	<Style id="branch18_part102_style">
		<LineStyle>
			<width>6.432700422888274</width>
			<color>FFfa05ff</color>
		</LineStyle>
	</Style>
	<Style id="branch18_part103_style">
		<LineStyle>
			<width>6.4235003020468815</width>
			<color>FFfa05ff</color>
		</LineStyle>
	</Style>
	<Style id="branch18_part104_style">
		<LineStyle>
			<width>6.414300181205489</width>
			<color>FFfa05ff</color>
		</LineStyle>
	</Style>
	<Style id="branch18_part105_style">
		<LineStyle>
			<width>6.405100060364095</width>
			<color>FFfa05ff</color>
		</LineStyle>
	</Style>
	<Style id="branch18_part106_style">
		<LineStyle>
			<width>6.395899939522701</width>
			<color>FFfa05ff</color>
		</LineStyle>
	</Style>
	<Style id="branch18_part107_style">
		<LineStyle>
			<width>6.386699818681308</width>
			<color>FFfa05ff</color>
		</LineStyle>
	</Style>
	<Style id="branch18_part108_style">
		<LineStyle>
			<width>6.377499697839915</width>
			<color>FFfa05ff</color>
		</LineStyle>
	</Style>
	<Style id="branch18_part109_style">
		<LineStyle>
			<width>6.368299576998521</width>
			<color>FFfa05ff</color>
		</LineStyle>
	</Style>
	<Style id="branch18_part110_style">
		<LineStyle>
			<width>6.359099456157129</width>
			<color>FFfa05ff</color>
		</LineStyle>
	</Style>
	<Style id="branch18_part111_style">
		<LineStyle>
			<width>6.349899335315735</width>
			<color>FFfa05ff</color>
		</LineStyle>
	</Style>
	<Style id="branch18_part112_style">
		<LineStyle>
			<width>6.340699214474342</width>
			<color>FFfa05ff</color>
		</LineStyle>
	</Style>
	<Style id="branch18_part113_style">
		<LineStyle>
			<width>6.331499093632948</width>
			<color>FFfa05ff</color>
		</LineStyle>
	</Style>
	<Style id="branch18_part114_style">
		<LineStyle>
			<width>6.322298972791555</width>
			<color>FFfa05ff</color>
		</LineStyle>
	</Style>
	<Style id="branch18_part115_style">
		<LineStyle>
			<width>6.313098851950162</width>
			<color>FFfa05ff</color>
		</LineStyle>
	</Style>
	<Style id="branch18_part116_style">
		<LineStyle>
			<width>6.303898731108768</width>
			<color>FFfa05ff</color>
		</LineStyle>
	</Style>
	<Style id="branch18_part117_style">
		<LineStyle>
			<width>6.294698610267375</width>
			<color>FFfa05ff</color>
		</LineStyle>
	</Style>
	<Style id="branch18_part118_style">
		<LineStyle>
			<width>6.285498489425982</width>
			<color>FFfa05ff</color>
		</LineStyle>
	</Style>
	<Style id="branch42_part1_style">
		<LineStyle>
			<width>6.089735108700272</width>
			<color>FFee11ff</color>
		</LineStyle>
	</Style>
	<Style id="branch42_part2_style">
		<LineStyle>
			<width>6.111171001789295</width>
			<color>FFee11ff</color>
		</LineStyle>
	</Style>
	<Style id="branch42_part3_style">
		<LineStyle>
			<width>6.132606894878318</width>
			<color>FFee11ff</color>
		</LineStyle>
	</Style>
	<Style id="branch42_part4_style">
		<LineStyle>
			<width>6.15404278796734</width>
			<color>FFee11ff</color>
		</LineStyle>
	</Style>
	<Style id="branch42_part5_style">
		<LineStyle>
			<width>6.175478681056363</width>
			<color>FFee11ff</color>
		</LineStyle>
	</Style>
	<Style id="branch42_part6_style">
		<LineStyle>
			<width>6.196914574145385</width>
			<color>FFee11ff</color>
		</LineStyle>
	</Style>
	<Style id="branch42_part7_style">
		<LineStyle>
			<width>6.2183504672344085</width>
			<color>FFee11ff</color>
		</LineStyle>
	</Style>
	<Style id="branch42_part8_style">
		<LineStyle>
			<width>6.239786360323431</width>
			<color>FFee11ff</color>
		</LineStyle>
	</Style>
	<Style id="branch42_part9_style">
		<LineStyle>
			<width>6.261222253412454</width>
			<color>FFee11ff</color>
		</LineStyle>
	</Style>
	<Style id="branch42_part10_style">
		<LineStyle>
			<width>6.282658146501476</width>
			<color>FFee11ff</color>
		</LineStyle>
	</Style>
	<Style id="branch42_part11_style">
		<LineStyle>
			<width>6.3040940395905</width>
			<color>FFee11ff</color>
		</LineStyle>
	</Style>
	<Style id="branch42_part12_style">
		<LineStyle>
			<width>6.3255299326795225</width>
			<color>FFee11ff</color>
		</LineStyle>
	</Style>
	<Style id="branch42_part13_style">
		<LineStyle>
			<width>6.346965825768545</width>
			<color>FFed12ff</color>
		</LineStyle>
	</Style>
	<Style id="branch42_part14_style">
		<LineStyle>
			<width>6.368401718857568</width>
			<color>FFed12ff</color>
		</LineStyle>
	</Style>
	<Style id="branch42_part15_style">
		<LineStyle>
			<width>6.389837611946591</width>
			<color>FFed12ff</color>
		</LineStyle>
	</Style>
	<Style id="branch42_part16_style">
		<LineStyle>
			<width>6.411273505035614</width>
			<color>FFed12ff</color>
		</LineStyle>
	</Style>
	<Style id="branch42_part17_style">
		<LineStyle>
			<width>6.432709398124636</width>
			<color>FFed12ff</color>
		</LineStyle>
	</Style>
	<Style id="branch42_part18_style">
		<LineStyle>
			<width>6.454145291213659</width>
			<color>FFed12ff</color>
		</LineStyle>
	</Style>
	<Style id="branch42_part19_style">
		<LineStyle>
			<width>6.475581184302682</width>
			<color>FFed12ff</color>
		</LineStyle>
	</Style>
	<Style id="branch42_part20_style">
		<LineStyle>
			<width>6.497017077391705</width>
			<color>FFed12ff</color>
		</LineStyle>
	</Style>
	<Style id="branch42_part21_style">
		<LineStyle>
			<width>6.518452970480727</width>
			<color>FFed12ff</color>
		</LineStyle>
	</Style>
	<Style id="branch42_part22_style">
		<LineStyle>
			<width>6.53988886356975</width>
			<color>FFed12ff</color>
		</LineStyle>
	</Style>
	<Style id="branch42_part23_style">
		<LineStyle>
			<width>6.561324756658773</width>
			<color>FFed12ff</color>
		</LineStyle>
	</Style>
	<Style id="branch42_part24_style">
		<LineStyle>
			<width>6.5827606497477955</width>
			<color>FFed12ff</color>
		</LineStyle>
	</Style>
	<Style id="branch42_part25_style">
		<LineStyle>
			<width>6.604196542836818</width>
			<color>FFed12ff</color>
		</LineStyle>
	</Style>
	<Style id="branch42_part26_style">
		<LineStyle>
			<width>6.625632435925841</width>
			<color>FFed12ff</color>
		</LineStyle>
	</Style>
	<Style id="branch42_part27_style">
		<LineStyle>
			<width>6.647068329014864</width>
			<color>FFed12ff</color>
		</LineStyle>
	</Style>
	<Style id="branch42_part28_style">
		<LineStyle>
			<width>6.668504222103887</width>
			<color>FFed12ff</color>
		</LineStyle>
	</Style>
	<Style id="branch42_part29_style">
		<LineStyle>
			<width>6.689940115192909</width>
			<color>FFed12ff</color>
		</LineStyle>
	</Style>
	<Style id="branch42_part30_style">
		<LineStyle>
			<width>6.711376008281932</width>
			<color>FFed12ff</color>
		</LineStyle>
	</Style>
	<Style id="branch42_part31_style">
		<LineStyle>
			<width>6.732811901370955</width>
			<color>FFec13ff</color>
		</LineStyle>
	</Style>
	<Style id="branch42_part32_style">
		<LineStyle>
			<width>6.754247794459978</width>
			<color>FFec13ff</color>
		</LineStyle>
	</Style>
	<Style id="branch42_part33_style">
		<LineStyle>
			<width>6.775683687549001</width>
			<color>FFec13ff</color>
		</LineStyle>
	</Style>
	<Style id="branch42_part34_style">
		<LineStyle>
			<width>6.797119580638023</width>
			<color>FFec13ff</color>
		</LineStyle>
	</Style>
	<Style id="branch42_part35_style">
		<LineStyle>
			<width>6.818555473727047</width>
			<color>FFec13ff</color>
		</LineStyle>
	</Style>
	<Style id="branch42_part36_style">
		<LineStyle>
			<width>6.839991366816069</width>
			<color>FFec13ff</color>
		</LineStyle>
	</Style>
	<Style id="branch42_part37_style">
		<LineStyle>
			<width>6.861427259905092</width>
			<color>FFec13ff</color>
		</LineStyle>
	</Style>
	<Style id="branch42_part38_style">
		<LineStyle>
			<width>6.882863152994114</width>
			<color>FFec13ff</color>
		</LineStyle>
	</Style>
	<Style id="branch42_part39_style">
		<LineStyle>
			<width>6.904299046083137</width>
			<color>FFec13ff</color>
		</LineStyle>
	</Style>
	<Style id="branch42_part40_style">
		<LineStyle>
			<width>6.92573493917216</width>
			<color>FFec13ff</color>
		</LineStyle>
	</Style>
	<Style id="branch42_part41_style">
		<LineStyle>
			<width>6.9471708322611825</width>
			<color>FFec13ff</color>
		</LineStyle>
	</Style>
	<Style id="branch42_part42_style">
		<LineStyle>
			<width>6.968606725350205</width>
			<color>FFec13ff</color>
		</LineStyle>
	</Style>
	<Style id="branch42_part43_style">
		<LineStyle>
			<width>6.990042618439229</width>
			<color>FFec13ff</color>
		</LineStyle>
	</Style>
	<Style id="branch42_part44_style">
		<LineStyle>
			<width>7.011478511528251</width>
			<color>FFec13ff</color>
		</LineStyle>
	</Style>
	<Style id="branch42_part45_style">
		<LineStyle>
			<width>7.032914404617274</width>
			<color>FFec13ff</color>
		</LineStyle>
	</Style>
	<Style id="branch42_part46_style">
		<LineStyle>
			<width>7.054350297706296</width>
			<color>FFec13ff</color>
		</LineStyle>
	</Style>
	<Style id="branch42_part47_style">
		<LineStyle>
			<width>7.075786190795319</width>
			<color>FFec13ff</color>
		</LineStyle>
	</Style>
	<Style id="branch42_part48_style">
		<LineStyle>
			<width>7.097222083884342</width>
			<color>FFec13ff</color>
		</LineStyle>
	</Style>
	<Style id="branch42_part49_style">
		<LineStyle>
			<width>7.118657976973365</width>
			<color>FFec13ff</color>
		</LineStyle>
	</Style>
	<Style id="branch42_part50_style">
		<LineStyle>
			<width>7.140093870062388</width>
			<color>FFeb14ff</color>
		</LineStyle>
	</Style>
	<Style id="branch42_part51_style">
		<LineStyle>
			<width>7.16152976315141</width>
			<color>FFeb14ff</color>
		</LineStyle>
	</Style>
	<Style id="branch42_part52_style">
		<LineStyle>
			<width>7.182965656240434</width>
			<color>FFeb14ff</color>
		</LineStyle>
	</Style>
	<Style id="branch42_part53_style">
		<LineStyle>
			<width>7.2044015493294555</width>
			<color>FFeb14ff</color>
		</LineStyle>
	</Style>
	<Style id="branch42_part54_style">
		<LineStyle>
			<width>7.225837442418479</width>
			<color>FFeb14ff</color>
		</LineStyle>
	</Style>
	<Style id="branch42_part55_style">
		<LineStyle>
			<width>7.247273335507501</width>
			<color>FFeb14ff</color>
		</LineStyle>
	</Style>
	<Style id="branch42_part56_style">
		<LineStyle>
			<width>7.268709228596524</width>
			<color>FFeb14ff</color>
		</LineStyle>
	</Style>
	<Style id="branch42_part57_style">
		<LineStyle>
			<width>7.290145121685547</width>
			<color>FFeb14ff</color>
		</LineStyle>
	</Style>
	<Style id="branch42_part58_style">
		<LineStyle>
			<width>7.3115810147745695</width>
			<color>FFeb14ff</color>
		</LineStyle>
	</Style>
	<Style id="branch42_part59_style">
		<LineStyle>
			<width>7.333016907863592</width>
			<color>FFeb14ff</color>
		</LineStyle>
	</Style>
	<Style id="branch42_part60_style">
		<LineStyle>
			<width>7.3544528009526156</width>
			<color>FFeb14ff</color>
		</LineStyle>
	</Style>
	<Style id="branch42_part61_style">
		<LineStyle>
			<width>7.375888694041638</width>
			<color>FFeb14ff</color>
		</LineStyle>
	</Style>
	<Style id="branch42_part62_style">
		<LineStyle>
			<width>7.397324587130661</width>
			<color>FFeb14ff</color>
		</LineStyle>
	</Style>
	<Style id="branch42_part63_style">
		<LineStyle>
			<width>7.418760480219683</width>
			<color>FFeb14ff</color>
		</LineStyle>
	</Style>
	<Style id="branch42_part64_style">
		<LineStyle>
			<width>7.440196373308706</width>
			<color>FFeb14ff</color>
		</LineStyle>
	</Style>
	<Style id="branch42_part65_style">
		<LineStyle>
			<width>7.4616322663977295</width>
			<color>FFeb14ff</color>
		</LineStyle>
	</Style>
	<Style id="branch42_part66_style">
		<LineStyle>
			<width>7.483068159486752</width>
			<color>FFeb14ff</color>
		</LineStyle>
	</Style>
	<Style id="branch42_part67_style">
		<LineStyle>
			<width>7.504504052575775</width>
			<color>FFeb14ff</color>
		</LineStyle>
	</Style>
	<Style id="branch42_part68_style">
		<LineStyle>
			<width>7.525939945664797</width>
			<color>FFea15ff</color>
		</LineStyle>
	</Style>
	<Style id="branch42_part69_style">
		<LineStyle>
			<width>7.547375838753821</width>
			<color>FFea15ff</color>
		</LineStyle>
	</Style>
	<Style id="branch42_part70_style">
		<LineStyle>
			<width>7.5688117318428425</width>
			<color>FFea15ff</color>
		</LineStyle>
	</Style>
	<Style id="branch42_part71_style">
		<LineStyle>
			<width>7.590247624931866</width>
			<color>FFea15ff</color>
		</LineStyle>
	</Style>
	<Style id="branch42_part72_style">
		<LineStyle>
			<width>7.611683518020888</width>
			<color>FFea15ff</color>
		</LineStyle>
	</Style>
	<Style id="branch42_part73_style">
		<LineStyle>
			<width>7.633119411109911</width>
			<color>FFea15ff</color>
		</LineStyle>
	</Style>
	<Style id="branch42_part74_style">
		<LineStyle>
			<width>7.654555304198934</width>
			<color>FFea15ff</color>
		</LineStyle>
	</Style>
	<Style id="branch42_part75_style">
		<LineStyle>
			<width>7.675991197287956</width>
			<color>FFea15ff</color>
		</LineStyle>
	</Style>
	<Style id="branch42_part76_style">
		<LineStyle>
			<width>7.69742709037698</width>
			<color>FFea15ff</color>
		</LineStyle>
	</Style>
	<Style id="branch42_part77_style">
		<LineStyle>
			<width>7.7188629834660025</width>
			<color>FFea15ff</color>
		</LineStyle>
	</Style>
	<Style id="branch42_part78_style">
		<LineStyle>
			<width>7.740298876555025</width>
			<color>FFea15ff</color>
		</LineStyle>
	</Style>
	<Style id="branch42_part79_style">
		<LineStyle>
			<width>7.761734769644048</width>
			<color>FFea15ff</color>
		</LineStyle>
	</Style>
	<Style id="branch42_part80_style">
		<LineStyle>
			<width>7.78317066273307</width>
			<color>FFea15ff</color>
		</LineStyle>
	</Style>
	<Style id="branch42_part81_style">
		<LineStyle>
			<width>7.804606555822093</width>
			<color>FFea15ff</color>
		</LineStyle>
	</Style>
	<Style id="branch42_part82_style">
		<LineStyle>
			<width>7.8260424489111164</width>
			<color>FFea15ff</color>
		</LineStyle>
	</Style>
	<Style id="branch42_part83_style">
		<LineStyle>
			<width>7.847478342000139</width>
			<color>FFea15ff</color>
		</LineStyle>
	</Style>
	<Style id="branch42_part84_style">
		<LineStyle>
			<width>7.8689142350891625</width>
			<color>FFea15ff</color>
		</LineStyle>
	</Style>
	<Style id="branch42_part85_style">
		<LineStyle>
			<width>7.890350128178184</width>
			<color>FFea15ff</color>
		</LineStyle>
	</Style>
	<Style id="branch42_part86_style">
		<LineStyle>
			<width>7.911786021267208</width>
			<color>FFea15ff</color>
		</LineStyle>
	</Style>
	<Style id="branch42_part87_style">
		<LineStyle>
			<width>7.9332219143562295</width>
			<color>FFe916ff</color>
		</LineStyle>
	</Style>
	<Style id="branch42_part88_style">
		<LineStyle>
			<width>7.954657807445253</width>
			<color>FFe916ff</color>
		</LineStyle>
	</Style>
	<Style id="branch42_part89_style">
		<LineStyle>
			<width>7.976093700534275</width>
			<color>FFe916ff</color>
		</LineStyle>
	</Style>
	<Style id="branch42_part90_style">
		<LineStyle>
			<width>7.997529593623298</width>
			<color>FFe916ff</color>
		</LineStyle>
	</Style>
	<Style id="branch42_part91_style">
		<LineStyle>
			<width>8.018965486712322</width>
			<color>FFe916ff</color>
		</LineStyle>
	</Style>
	<Style id="branch42_part92_style">
		<LineStyle>
			<width>8.040401379801345</width>
			<color>FFe916ff</color>
		</LineStyle>
	</Style>
	<Style id="branch42_part93_style">
		<LineStyle>
			<width>8.061837272890367</width>
			<color>FFe916ff</color>
		</LineStyle>
	</Style>
	<Style id="branch42_part94_style">
		<LineStyle>
			<width>8.083273165979389</width>
			<color>FFe916ff</color>
		</LineStyle>
	</Style>
	<Style id="branch42_part95_style">
		<LineStyle>
			<width>8.104709059068412</width>
			<color>FFe916ff</color>
		</LineStyle>
	</Style>
	<Style id="branch42_part96_style">
		<LineStyle>
			<width>8.126144952157436</width>
			<color>FFe916ff</color>
		</LineStyle>
	</Style>
	<Style id="branch42_part97_style">
		<LineStyle>
			<width>8.147580845246457</width>
			<color>FFe916ff</color>
		</LineStyle>
	</Style>
	<Style id="branch42_part98_style">
		<LineStyle>
			<width>8.169016738335479</width>
			<color>FFe916ff</color>
		</LineStyle>
	</Style>
	<Style id="branch42_part99_style">
		<LineStyle>
			<width>8.190452631424503</width>
			<color>FFe916ff</color>
		</LineStyle>
	</Style>
	<Style id="branch42_part100_style">
		<LineStyle>
			<width>8.211888524513526</width>
			<color>FFe916ff</color>
		</LineStyle>
	</Style>
	<Style id="branch42_part101_style">
		<LineStyle>
			<width>8.23332441760255</width>
			<color>FFe916ff</color>
		</LineStyle>
	</Style>
	<Style id="branch42_part102_style">
		<LineStyle>
			<width>8.254760310691571</width>
			<color>FFe916ff</color>
		</LineStyle>
	</Style>
	<Style id="branch42_part103_style">
		<LineStyle>
			<width>8.276196203780595</width>
			<color>FFe916ff</color>
		</LineStyle>
	</Style>
	<Style id="branch42_part104_style">
		<LineStyle>
			<width>8.297632096869616</width>
			<color>FFe916ff</color>
		</LineStyle>
	</Style>
	<Style id="branch42_part105_style">
		<LineStyle>
			<width>8.31906798995864</width>
			<color>FFe817ff</color>
		</LineStyle>
	</Style>
	<Style id="branch42_part106_style">
		<LineStyle>
			<width>8.340503883047662</width>
			<color>FFe817ff</color>
		</LineStyle>
	</Style>
	<Style id="branch42_part107_style">
		<LineStyle>
			<width>8.361939776136685</width>
			<color>FFe817ff</color>
		</LineStyle>
	</Style>
	<Style id="branch42_part108_style">
		<LineStyle>
			<width>8.383375669225707</width>
			<color>FFe817ff</color>
		</LineStyle>
	</Style>
	<Style id="branch42_part109_style">
		<LineStyle>
			<width>8.40481156231473</width>
			<color>FFe817ff</color>
		</LineStyle>
	</Style>
	<Style id="branch42_part110_style">
		<LineStyle>
			<width>8.426247455403754</width>
			<color>FFe817ff</color>
		</LineStyle>
	</Style>
	<Style id="branch42_part111_style">
		<LineStyle>
			<width>8.447683348492777</width>
			<color>FFe817ff</color>
		</LineStyle>
	</Style>
	<Style id="branch42_part112_style">
		<LineStyle>
			<width>8.469119241581799</width>
			<color>FFe817ff</color>
		</LineStyle>
	</Style>
	<Style id="branch42_part113_style">
		<LineStyle>
			<width>8.49055513467082</width>
			<color>FFe817ff</color>
		</LineStyle>
	</Style>
	<Style id="branch42_part114_style">
		<LineStyle>
			<width>8.511991027759844</width>
			<color>FFe817ff</color>
		</LineStyle>
	</Style>
	<Style id="branch42_part115_style">
		<LineStyle>
			<width>8.533426920848868</width>
			<color>FFe817ff</color>
		</LineStyle>
	</Style>
	<Style id="branch42_part116_style">
		<LineStyle>
			<width>8.554862813937891</width>
			<color>FFe817ff</color>
		</LineStyle>
	</Style>
	<Style id="branch42_part117_style">
		<LineStyle>
			<width>8.576298707026913</width>
			<color>FFe817ff</color>
		</LineStyle>
	</Style>
	<Style id="branch42_part118_style">
		<LineStyle>
			<width>8.597734600115936</width>
			<color>FFe817ff</color>
		</LineStyle>
	</Style>
	<Style id="branch42_part119_style">
		<LineStyle>
			<width>8.619170493204958</width>
			<color>FFe817ff</color>
		</LineStyle>
	</Style>
	<Style id="branch42_part120_style">
		<LineStyle>
			<width>8.640606386293982</width>
			<color>FFe817ff</color>
		</LineStyle>
	</Style>
	<Style id="branch42_part121_style">
		<LineStyle>
			<width>8.662042279383003</width>
			<color>FFe817ff</color>
		</LineStyle>
	</Style>
	<Style id="branch42_part122_style">
		<LineStyle>
			<width>8.683478172472027</width>
			<color>FFe817ff</color>
		</LineStyle>
	</Style>
	<Style id="branch42_part123_style">
		<LineStyle>
			<width>8.704914065561049</width>
			<color>FFe718ff</color>
		</LineStyle>
	</Style>
	<Style id="branch42_part124_style">
		<LineStyle>
			<width>8.726349958650072</width>
			<color>FFe718ff</color>
		</LineStyle>
	</Style>
	<Style id="branch42_part125_style">
		<LineStyle>
			<width>8.747785851739096</width>
			<color>FFe718ff</color>
		</LineStyle>
	</Style>
	<Style id="branch42_part126_style">
		<LineStyle>
			<width>8.76922174482812</width>
			<color>FFe718ff</color>
		</LineStyle>
	</Style>
	<Style id="branch42_part127_style">
		<LineStyle>
			<width>8.79065763791714</width>
			<color>FFe718ff</color>
		</LineStyle>
	</Style>
	<Style id="branch42_part128_style">
		<LineStyle>
			<width>8.812093531006163</width>
			<color>FFe718ff</color>
		</LineStyle>
	</Style>
	<Style id="branch42_part129_style">
		<LineStyle>
			<width>8.833529424095186</width>
			<color>FFe718ff</color>
		</LineStyle>
	</Style>
	<Style id="branch42_part130_style">
		<LineStyle>
			<width>8.85496531718421</width>
			<color>FFe718ff</color>
		</LineStyle>
	</Style>
	<Style id="branch42_part131_style">
		<LineStyle>
			<width>8.876401210273231</width>
			<color>FFe718ff</color>
		</LineStyle>
	</Style>
	<Style id="branch42_part132_style">
		<LineStyle>
			<width>8.897837103362255</width>
			<color>FFe718ff</color>
		</LineStyle>
	</Style>
	<Style id="branch42_part133_style">
		<LineStyle>
			<width>8.919272996451276</width>
			<color>FFe718ff</color>
		</LineStyle>
	</Style>
	<Style id="branch42_part134_style">
		<LineStyle>
			<width>8.9407088895403</width>
			<color>FFe718ff</color>
		</LineStyle>
	</Style>
	<Style id="branch42_part135_style">
		<LineStyle>
			<width>8.962144782629323</width>
			<color>FFe718ff</color>
		</LineStyle>
	</Style>
	<Style id="branch42_part136_style">
		<LineStyle>
			<width>8.983580675718345</width>
			<color>FFe718ff</color>
		</LineStyle>
	</Style>
	<Style id="branch51_part1_style">
		<LineStyle>
			<width>4.935647712960902</width>
			<color>FFdc23ff</color>
		</LineStyle>
	</Style>
	<Style id="branch51_part2_style">
		<LineStyle>
			<width>5.053223683830083</width>
			<color>FFdb24ff</color>
		</LineStyle>
	</Style>
	<Style id="branch51_part3_style">
		<LineStyle>
			<width>5.170799654699264</width>
			<color>FFdb24ff</color>
		</LineStyle>
	</Style>
	<Style id="branch51_part4_style">
		<LineStyle>
			<width>5.288375625568446</width>
			<color>FFda25ff</color>
		</LineStyle>
	</Style>
	<Style id="branch51_part5_style">
		<LineStyle>
			<width>5.405951596437627</width>
			<color>FFda25ff</color>
		</LineStyle>
	</Style>
	<Style id="branch51_part6_style">
		<LineStyle>
			<width>5.523527567306808</width>
			<color>FFd926ff</color>
		</LineStyle>
	</Style>
	<Style id="branch51_part7_style">
		<LineStyle>
			<width>5.64110353817599</width>
			<color>FFd926ff</color>
		</LineStyle>
	</Style>
	<Style id="branch51_part8_style">
		<LineStyle>
			<width>5.758679509045171</width>
			<color>FFd926ff</color>
		</LineStyle>
	</Style>
	<Style id="branch51_part9_style">
		<LineStyle>
			<width>5.876255479914352</width>
			<color>FFd827ff</color>
		</LineStyle>
	</Style>
	<Style id="branch51_part10_style">
		<LineStyle>
			<width>5.993831450783533</width>
			<color>FFd827ff</color>
		</LineStyle>
	</Style>
	<Style id="branch51_part11_style">
		<LineStyle>
			<width>6.111407421652714</width>
			<color>FFd728ff</color>
		</LineStyle>
	</Style>
	<Style id="branch51_part12_style">
		<LineStyle>
			<width>6.228983392521897</width>
			<color>FFd728ff</color>
		</LineStyle>
	</Style>
	<Style id="branch51_part13_style">
		<LineStyle>
			<width>6.346559363391077</width>
			<color>FFd728ff</color>
		</LineStyle>
	</Style>
	<Style id="branch51_part14_style">
		<LineStyle>
			<width>6.464135334260259</width>
			<color>FFd629ff</color>
		</LineStyle>
	</Style>
	<Style id="branch51_part15_style">
		<LineStyle>
			<width>6.58171130512944</width>
			<color>FFd629ff</color>
		</LineStyle>
	</Style>
	<Style id="branch51_part16_style">
		<LineStyle>
			<width>6.699287275998621</width>
			<color>FFd52aff</color>
		</LineStyle>
	</Style>
	<Style id="branch51_part17_style">
		<LineStyle>
			<width>6.816863246867802</width>
			<color>FFd52aff</color>
		</LineStyle>
	</Style>
	<Style id="branch51_part18_style">
		<LineStyle>
			<width>6.934439217736984</width>
			<color>FFd52aff</color>
		</LineStyle>
	</Style>
	<Style id="branch51_part19_style">
		<LineStyle>
			<width>7.052015188606164</width>
			<color>FFd42bff</color>
		</LineStyle>
	</Style>
	<Style id="branch51_part20_style">
		<LineStyle>
			<width>7.169591159475347</width>
			<color>FFd42bff</color>
		</LineStyle>
	</Style>
	<Style id="branch51_part21_style">
		<LineStyle>
			<width>7.287167130344527</width>
			<color>FFd32cff</color>
		</LineStyle>
	</Style>
	<Style id="branch51_part22_style">
		<LineStyle>
			<width>7.404743101213709</width>
			<color>FFd32cff</color>
		</LineStyle>
	</Style>
	<Style id="branch51_part23_style">
		<LineStyle>
			<width>7.52231907208289</width>
			<color>FFd32cff</color>
		</LineStyle>
	</Style>
	<Style id="branch51_part24_style">
		<LineStyle>
			<width>7.639895042952071</width>
			<color>FFd22dff</color>
		</LineStyle>
	</Style>
	<Style id="branch51_part25_style">
		<LineStyle>
			<width>7.757471013821253</width>
			<color>FFd22dff</color>
		</LineStyle>
	</Style>
	<Style id="branch51_part26_style">
		<LineStyle>
			<width>7.875046984690434</width>
			<color>FFd12eff</color>
		</LineStyle>
	</Style>
	<Style id="branch51_part27_style">
		<LineStyle>
			<width>7.992622955559615</width>
			<color>FFd12eff</color>
		</LineStyle>
	</Style>
	<Style id="branch51_part28_style">
		<LineStyle>
			<width>8.110198926428797</width>
			<color>FFd12eff</color>
		</LineStyle>
	</Style>
	<Style id="branch57_part1_style">
		<LineStyle>
			<width>6.888263599185985</width>
			<color>FFd12eff</color>
		</LineStyle>
	</Style>
	<Style id="branch57_part2_style">
		<LineStyle>
			<width>6.834425247459445</width>
			<color>FFd12eff</color>
		</LineStyle>
	</Style>
	<Style id="branch57_part3_style">
		<LineStyle>
			<width>6.780586895732906</width>
			<color>FFd12eff</color>
		</LineStyle>
	</Style>
	<Style id="branch57_part4_style">
		<LineStyle>
			<width>6.726748544006367</width>
			<color>FFd12eff</color>
		</LineStyle>
	</Style>
	<Style id="branch57_part5_style">
		<LineStyle>
			<width>6.6729101922798275</width>
			<color>FFd12eff</color>
		</LineStyle>
	</Style>
	<Style id="branch57_part6_style">
		<LineStyle>
			<width>6.619071840553289</width>
			<color>FFd02fff</color>
		</LineStyle>
	</Style>
	<Style id="branch57_part7_style">
		<LineStyle>
			<width>6.565233488826749</width>
			<color>FFd02fff</color>
		</LineStyle>
	</Style>
	<Style id="branch57_part8_style">
		<LineStyle>
			<width>6.511395137100211</width>
			<color>FFd02fff</color>
		</LineStyle>
	</Style>
	<Style id="branch57_part9_style">
		<LineStyle>
			<width>6.45755678537367</width>
			<color>FFd02fff</color>
		</LineStyle>
	</Style>
	<Style id="branch57_part10_style">
		<LineStyle>
			<width>6.403718433647132</width>
			<color>FFd02fff</color>
		</LineStyle>
	</Style>
	<Style id="branch57_part11_style">
		<LineStyle>
			<width>6.349880081920592</width>
			<color>FFd02fff</color>
		</LineStyle>
	</Style>
	<Style id="branch57_part12_style">
		<LineStyle>
			<width>6.296041730194053</width>
			<color>FFd02fff</color>
		</LineStyle>
	</Style>
	<Style id="branch57_part13_style">
		<LineStyle>
			<width>6.242203378467513</width>
			<color>FFd02fff</color>
		</LineStyle>
	</Style>
	<Style id="branch57_part14_style">
		<LineStyle>
			<width>6.188365026740975</width>
			<color>FFd02fff</color>
		</LineStyle>
	</Style>
	<Style id="branch57_part15_style">
		<LineStyle>
			<width>6.134526675014436</width>
			<color>FFd02fff</color>
		</LineStyle>
	</Style>
	<Style id="branch57_part16_style">
		<LineStyle>
			<width>6.080688323287896</width>
			<color>FFd02fff</color>
		</LineStyle>
	</Style>
	<Style id="branch57_part17_style">
		<LineStyle>
			<width>6.026849971561357</width>
			<color>FFcf30ff</color>
		</LineStyle>
	</Style>
	<Style id="branch57_part18_style">
		<LineStyle>
			<width>5.973011619834818</width>
			<color>FFcf30ff</color>
		</LineStyle>
	</Style>
	<Style id="branch57_part19_style">
		<LineStyle>
			<width>5.9191732681082785</width>
			<color>FFcf30ff</color>
		</LineStyle>
	</Style>
	<Style id="branch57_part20_style">
		<LineStyle>
			<width>5.865334916381739</width>
			<color>FFcf30ff</color>
		</LineStyle>
	</Style>
	<Style id="branch57_part21_style">
		<LineStyle>
			<width>5.8114965646552</width>
			<color>FFcf30ff</color>
		</LineStyle>
	</Style>
	<Style id="branch57_part22_style">
		<LineStyle>
			<width>5.757658212928661</width>
			<color>FFcf30ff</color>
		</LineStyle>
	</Style>
	<Style id="branch57_part23_style">
		<LineStyle>
			<width>5.703819861202122</width>
			<color>FFcf30ff</color>
		</LineStyle>
	</Style>
	<Style id="branch57_part24_style">
		<LineStyle>
			<width>5.649981509475582</width>
			<color>FFcf30ff</color>
		</LineStyle>
	</Style>
	<Style id="branch57_part25_style">
		<LineStyle>
			<width>5.596143157749044</width>
			<color>FFcf30ff</color>
		</LineStyle>
	</Style>
	<Style id="branch57_part26_style">
		<LineStyle>
			<width>5.542304806022504</width>
			<color>FFcf30ff</color>
		</LineStyle>
	</Style>
	<Style id="branch57_part27_style">
		<LineStyle>
			<width>5.488466454295965</width>
			<color>FFcf30ff</color>
		</LineStyle>
	</Style>
	<Style id="branch57_part28_style">
		<LineStyle>
			<width>5.434628102569426</width>
			<color>FFce31ff</color>
		</LineStyle>
	</Style>
	<Style id="branch57_part29_style">
		<LineStyle>
			<width>5.380789750842887</width>
			<color>FFce31ff</color>
		</LineStyle>
	</Style>
	<Style id="branch57_part30_style">
		<LineStyle>
			<width>5.326951399116348</width>
			<color>FFce31ff</color>
		</LineStyle>
	</Style>
	<Style id="branch65_part1_style">
		<LineStyle>
			<width>6.245213549337262</width>
			<color>FFeb14ff</color>
		</LineStyle>
	</Style>
	<Style id="branch65_part2_style">
		<LineStyle>
			<width>7.163475699558173</width>
			<color>FFe21dff</color>
		</LineStyle>
	</Style>
	<Style id="branch65_part3_style">
		<LineStyle>
			<width>8.081737849779088</width>
			<color>FFda25ff</color>
		</LineStyle>
	</Style>
	<Style id="branch65_part4_style">
		<LineStyle>
			<width>9.0</width>
			<color>FFd12eff</color>
		</LineStyle>
	</Style>
	<Style id="branch69_part1_style">
		<LineStyle>
			<width>7.023233112065599</width>
			<color>FFb946ff</color>
		</LineStyle>
	</Style>
	<Style id="branch69_part2_style">
		<LineStyle>
			<width>7.102303787582976</width>
			<color>FFb847ff</color>
		</LineStyle>
	</Style>
	<Style id="branch69_part3_style">
		<LineStyle>
			<width>7.181374463100352</width>
			<color>FFb748ff</color>
		</LineStyle>
	</Style>
	<Style id="branch69_part4_style">
		<LineStyle>
			<width>7.260445138617728</width>
			<color>FFb54aff</color>
		</LineStyle>
	</Style>
	<Style id="branch69_part5_style">
		<LineStyle>
			<width>7.339515814135104</width>
			<color>FFb44bff</color>
		</LineStyle>
	</Style>
	<Style id="branch69_part6_style">
		<LineStyle>
			<width>7.41858648965248</width>
			<color>FFb34cff</color>
		</LineStyle>
	</Style>
	<Style id="branch69_part7_style">
		<LineStyle>
			<width>7.497657165169855</width>
			<color>FFb14eff</color>
		</LineStyle>
	</Style>
	<Style id="branch69_part8_style">
		<LineStyle>
			<width>7.576727840687232</width>
			<color>FFb04fff</color>
		</LineStyle>
	</Style>
	<Style id="branch69_part9_style">
		<LineStyle>
			<width>7.655798516204608</width>
			<color>FFaf50ff</color>
		</LineStyle>
	</Style>
	<Style id="branch69_part10_style">
		<LineStyle>
			<width>7.734869191721984</width>
			<color>FFad52ff</color>
		</LineStyle>
	</Style>
	<Style id="branch69_part11_style">
		<LineStyle>
			<width>7.81393986723936</width>
			<color>FFac53ff</color>
		</LineStyle>
	</Style>
	<Style id="branch69_part12_style">
		<LineStyle>
			<width>7.893010542756736</width>
			<color>FFab54ff</color>
		</LineStyle>
	</Style>
	<Style id="branch69_part13_style">
		<LineStyle>
			<width>7.972081218274111</width>
			<color>FFa956ff</color>
		</LineStyle>
	</Style>
	<Style id="branch69_part14_style">
		<LineStyle>
			<width>8.051151893791488</width>
			<color>FFa857ff</color>
		</LineStyle>
	</Style>
	<Style id="branch69_part15_style">
		<LineStyle>
			<width>8.130222569308863</width>
			<color>FFa659ff</color>
		</LineStyle>
	</Style>
	<Style id="branch69_part16_style">
		<LineStyle>
			<width>8.20929324482624</width>
			<color>FFa55aff</color>
		</LineStyle>
	</Style>
	<Style id="branch69_part17_style">
		<LineStyle>
			<width>8.288363920343617</width>
			<color>FFa45bff</color>
		</LineStyle>
	</Style>
	<Style id="branch69_part18_style">
		<LineStyle>
			<width>8.367434595860992</width>
			<color>FFa25dff</color>
		</LineStyle>
	</Style>
	<Style id="branch69_part19_style">
		<LineStyle>
			<width>8.446505271378367</width>
			<color>FFa15eff</color>
		</LineStyle>
	</Style>
	<Style id="branch69_part20_style">
		<LineStyle>
			<width>8.525575946895744</width>
			<color>FFa05fff</color>
		</LineStyle>
	</Style>
	<Style id="branch69_part21_style">
		<LineStyle>
			<width>8.60464662241312</width>
			<color>FF9e61ff</color>
		</LineStyle>
	</Style>
	<Style id="branch69_part22_style">
		<LineStyle>
			<width>8.683717297930496</width>
			<color>FF9d62ff</color>
		</LineStyle>
	</Style>
	<Style id="branch69_part23_style">
		<LineStyle>
			<width>8.762787973447871</width>
			<color>FF9c63ff</color>
		</LineStyle>
	</Style>
	<Style id="branch69_part24_style">
		<LineStyle>
			<width>8.841858648965248</width>
			<color>FF9a65ff</color>
		</LineStyle>
	</Style>
	<Style id="branch69_part25_style">
		<LineStyle>
			<width>8.920929324482623</width>
			<color>FF9966ff</color>
		</LineStyle>
	</Style>
	<Style id="branch69_part26_style">
		<LineStyle>
			<width>9.0</width>
			<color>FF9867ff</color>
		</LineStyle>
	</Style>
	<Style id="branch83_part1_style">
		<LineStyle>
			<width>6.732504780114723</width>
			<color>FFd12eff</color>
		</LineStyle>
	</Style>
	<Style id="branch83_part2_style">
		<LineStyle>
			<width>6.770936902485659</width>
			<color>FFd12eff</color>
		</LineStyle>
	</Style>
	<Style id="branch83_part3_style">
		<LineStyle>
			<width>6.809369024856597</width>
			<color>FFd12eff</color>
		</LineStyle>
	</Style>
	<Style id="branch83_part4_style">
		<LineStyle>
			<width>6.847801147227534</width>
			<color>FFd02fff</color>
		</LineStyle>
	</Style>
	<Style id="branch83_part5_style">
		<LineStyle>
			<width>6.8862332695984705</width>
			<color>FFd02fff</color>
		</LineStyle>
	</Style>
	<Style id="branch83_part6_style">
		<LineStyle>
			<width>6.924665391969407</width>
			<color>FFd02fff</color>
		</LineStyle>
	</Style>
	<Style id="branch83_part7_style">
		<LineStyle>
			<width>6.963097514340344</width>
			<color>FFcf30ff</color>
		</LineStyle>
	</Style>
	<Style id="branch83_part8_style">
		<LineStyle>
			<width>7.001529636711281</width>
			<color>FFcf30ff</color>
		</LineStyle>
	</Style>
	<Style id="branch83_part9_style">
		<LineStyle>
			<width>7.039961759082217</width>
			<color>FFcf30ff</color>
		</LineStyle>
	</Style>
	<Style id="branch83_part10_style">
		<LineStyle>
			<width>7.078393881453154</width>
			<color>FFcf30ff</color>
		</LineStyle>
	</Style>
	<Style id="branch83_part11_style">
		<LineStyle>
			<width>7.116826003824092</width>
			<color>FFce31ff</color>
		</LineStyle>
	</Style>
	<Style id="branch83_part12_style">
		<LineStyle>
			<width>7.1552581261950285</width>
			<color>FFce31ff</color>
		</LineStyle>
	</Style>
	<Style id="branch83_part13_style">
		<LineStyle>
			<width>7.193690248565965</width>
			<color>FFce31ff</color>
		</LineStyle>
	</Style>
	<Style id="branch83_part14_style">
		<LineStyle>
			<width>7.232122370936903</width>
			<color>FFce31ff</color>
		</LineStyle>
	</Style>
	<Style id="branch83_part15_style">
		<LineStyle>
			<width>7.27055449330784</width>
			<color>FFcd32ff</color>
		</LineStyle>
	</Style>
	<Style id="branch83_part16_style">
		<LineStyle>
			<width>7.308986615678776</width>
			<color>FFcd32ff</color>
		</LineStyle>
	</Style>
	<Style id="branch83_part17_style">
		<LineStyle>
			<width>7.347418738049713</width>
			<color>FFcd32ff</color>
		</LineStyle>
	</Style>
	<Style id="branch83_part18_style">
		<LineStyle>
			<width>7.38585086042065</width>
			<color>FFcc33ff</color>
		</LineStyle>
	</Style>
	<Style id="branch83_part19_style">
		<LineStyle>
			<width>7.424282982791587</width>
			<color>FFcc33ff</color>
		</LineStyle>
	</Style>
	<Style id="branch83_part20_style">
		<LineStyle>
			<width>7.462715105162523</width>
			<color>FFcc33ff</color>
		</LineStyle>
	</Style>
	<Style id="branch83_part21_style">
		<LineStyle>
			<width>7.50114722753346</width>
			<color>FFcc33ff</color>
		</LineStyle>
	</Style>
	<Style id="branch83_part22_style">
		<LineStyle>
			<width>7.539579349904398</width>
			<color>FFcb34ff</color>
		</LineStyle>
	</Style>
	<Style id="branch83_part23_style">
		<LineStyle>
			<width>7.5780114722753344</width>
			<color>FFcb34ff</color>
		</LineStyle>
	</Style>
	<Style id="branch83_part24_style">
		<LineStyle>
			<width>7.616443594646271</width>
			<color>FFcb34ff</color>
		</LineStyle>
	</Style>
	<Style id="branch83_part25_style">
		<LineStyle>
			<width>7.654875717017209</width>
			<color>FFcb34ff</color>
		</LineStyle>
	</Style>
	<Style id="branch83_part26_style">
		<LineStyle>
			<width>7.6933078393881456</width>
			<color>FFca35ff</color>
		</LineStyle>
	</Style>
	<Style id="branch83_part27_style">
		<LineStyle>
			<width>7.731739961759082</width>
			<color>FFca35ff</color>
		</LineStyle>
	</Style>
	<Style id="branch83_part28_style">
		<LineStyle>
			<width>7.770172084130019</width>
			<color>FFca35ff</color>
		</LineStyle>
	</Style>
	<Style id="branch83_part29_style">
		<LineStyle>
			<width>7.808604206500956</width>
			<color>FFc936ff</color>
		</LineStyle>
	</Style>
	<Style id="branch83_part30_style">
		<LineStyle>
			<width>7.8470363288718925</width>
			<color>FFc936ff</color>
		</LineStyle>
	</Style>
	<Style id="branch83_part31_style">
		<LineStyle>
			<width>7.885468451242829</width>
			<color>FFc936ff</color>
		</LineStyle>
	</Style>
	<Style id="branch83_part32_style">
		<LineStyle>
			<width>7.923900573613766</width>
			<color>FFc936ff</color>
		</LineStyle>
	</Style>
	<Style id="branch83_part33_style">
		<LineStyle>
			<width>7.962332695984704</width>
			<color>FFc837ff</color>
		</LineStyle>
	</Style>
	<Style id="branch83_part34_style">
		<LineStyle>
			<width>8.000764818355641</width>
			<color>FFc837ff</color>
		</LineStyle>
	</Style>
	<Style id="branch83_part35_style">
		<LineStyle>
			<width>8.039196940726576</width>
			<color>FFc837ff</color>
		</LineStyle>
	</Style>
	<Style id="branch83_part36_style">
		<LineStyle>
			<width>8.077629063097515</width>
			<color>FFc837ff</color>
		</LineStyle>
	</Style>
	<Style id="branch83_part37_style">
		<LineStyle>
			<width>8.116061185468451</width>
			<color>FFc738ff</color>
		</LineStyle>
	</Style>
	<Style id="branch83_part38_style">
		<LineStyle>
			<width>8.154493307839388</width>
			<color>FFc738ff</color>
		</LineStyle>
	</Style>
	<Style id="branch83_part39_style">
		<LineStyle>
			<width>8.192925430210325</width>
			<color>FFc738ff</color>
		</LineStyle>
	</Style>
	<Style id="branch83_part40_style">
		<LineStyle>
			<width>8.231357552581262</width>
			<color>FFc639ff</color>
		</LineStyle>
	</Style>
	<Style id="branch83_part41_style">
		<LineStyle>
			<width>8.269789674952198</width>
			<color>FFc639ff</color>
		</LineStyle>
	</Style>
	<Style id="branch83_part42_style">
		<LineStyle>
			<width>8.308221797323135</width>
			<color>FFc639ff</color>
		</LineStyle>
	</Style>
	<Style id="branch83_part43_style">
		<LineStyle>
			<width>8.346653919694072</width>
			<color>FFc639ff</color>
		</LineStyle>
	</Style>
	<Style id="branch83_part44_style">
		<LineStyle>
			<width>8.385086042065009</width>
			<color>FFc53aff</color>
		</LineStyle>
	</Style>
	<Style id="branch83_part45_style">
		<LineStyle>
			<width>8.423518164435947</width>
			<color>FFc53aff</color>
		</LineStyle>
	</Style>
	<Style id="branch83_part46_style">
		<LineStyle>
			<width>8.461950286806882</width>
			<color>FFc53aff</color>
		</LineStyle>
	</Style>
	<Style id="branch83_part47_style">
		<LineStyle>
			<width>8.50038240917782</width>
			<color>FFc53aff</color>
		</LineStyle>
	</Style>
	<Style id="branch83_part48_style">
		<LineStyle>
			<width>8.538814531548757</width>
			<color>FFc43bff</color>
		</LineStyle>
	</Style>
	<Style id="branch83_part49_style">
		<LineStyle>
			<width>8.577246653919694</width>
			<color>FFc43bff</color>
		</LineStyle>
	</Style>
	<Style id="branch83_part50_style">
		<LineStyle>
			<width>8.61567877629063</width>
			<color>FFc43bff</color>
		</LineStyle>
	</Style>
	<Style id="branch83_part51_style">
		<LineStyle>
			<width>8.654110898661568</width>
			<color>FFc33cff</color>
		</LineStyle>
	</Style>
	<Style id="branch83_part52_style">
		<LineStyle>
			<width>8.692543021032504</width>
			<color>FFc33cff</color>
		</LineStyle>
	</Style>
	<Style id="branch83_part53_style">
		<LineStyle>
			<width>8.730975143403441</width>
			<color>FFc33cff</color>
		</LineStyle>
	</Style>
	<Style id="branch83_part54_style">
		<LineStyle>
			<width>8.769407265774378</width>
			<color>FFc33cff</color>
		</LineStyle>
	</Style>
	<Style id="branch83_part55_style">
		<LineStyle>
			<width>8.807839388145316</width>
			<color>FFc23dff</color>
		</LineStyle>
	</Style>
	<Style id="branch83_part56_style">
		<LineStyle>
			<width>8.846271510516253</width>
			<color>FFc23dff</color>
		</LineStyle>
	</Style>
	<Style id="branch83_part57_style">
		<LineStyle>
			<width>8.884703632887188</width>
			<color>FFc23dff</color>
		</LineStyle>
	</Style>
	<Style id="branch83_part58_style">
		<LineStyle>
			<width>8.923135755258127</width>
			<color>FFc23dff</color>
		</LineStyle>
	</Style>
	<Style id="branch83_part59_style">
		<LineStyle>
			<width>8.961567877629063</width>
			<color>FFc13eff</color>
		</LineStyle>
	</Style>
	<Style id="branch83_part60_style">
		<LineStyle>
			<width>9.0</width>
			<color>FFc13eff</color>
		</LineStyle>
	</Style>
	<Style id="branch89_part1_style">
		<LineStyle>
			<width>6.29833069823777</width>
			<color>FFfd02ff</color>
		</LineStyle>
	</Style>
	<Style id="branch89_part2_style">
		<LineStyle>
			<width>6.311162907049557</width>
			<color>FFfd02ff</color>
		</LineStyle>
	</Style>
	<Style id="branch89_part3_style">
		<LineStyle>
			<width>6.3239951158613446</width>
			<color>FFfd02ff</color>
		</LineStyle>
	</Style>
	<Style id="branch89_part4_style">
		<LineStyle>
			<width>6.336827324673132</width>
			<color>FFfd02ff</color>
		</LineStyle>
	</Style>
	<Style id="branch89_part5_style">
		<LineStyle>
			<width>6.34965953348492</width>
			<color>FFfd02ff</color>
		</LineStyle>
	</Style>
	<Style id="branch89_part6_style">
		<LineStyle>
			<width>6.362491742296708</width>
			<color>FFfd02ff</color>
		</LineStyle>
	</Style>
	<Style id="branch89_part7_style">
		<LineStyle>
			<width>6.375323951108495</width>
			<color>FFfd02ff</color>
		</LineStyle>
	</Style>
	<Style id="branch89_part8_style">
		<LineStyle>
			<width>6.388156159920283</width>
			<color>FFfd02ff</color>
		</LineStyle>
	</Style>
	<Style id="branch89_part9_style">
		<LineStyle>
			<width>6.4009883687320706</width>
			<color>FFfd02ff</color>
		</LineStyle>
	</Style>
	<Style id="branch89_part10_style">
		<LineStyle>
			<width>6.4138205775438575</width>
			<color>FFfd02ff</color>
		</LineStyle>
	</Style>
	<Style id="branch89_part11_style">
		<LineStyle>
			<width>6.426652786355645</width>
			<color>FFfd02ff</color>
		</LineStyle>
	</Style>
	<Style id="branch89_part12_style">
		<LineStyle>
			<width>6.439484995167433</width>
			<color>FFfd02ff</color>
		</LineStyle>
	</Style>
	<Style id="branch89_part13_style">
		<LineStyle>
			<width>6.452317203979221</width>
			<color>FFfd02ff</color>
		</LineStyle>
	</Style>
	<Style id="branch89_part14_style">
		<LineStyle>
			<width>6.465149412791009</width>
			<color>FFfd02ff</color>
		</LineStyle>
	</Style>
	<Style id="branch89_part15_style">
		<LineStyle>
			<width>6.477981621602796</width>
			<color>FFfd02ff</color>
		</LineStyle>
	</Style>
	<Style id="branch89_part16_style">
		<LineStyle>
			<width>6.4908138304145835</width>
			<color>FFfd02ff</color>
		</LineStyle>
	</Style>
	<Style id="branch89_part17_style">
		<LineStyle>
			<width>6.503646039226371</width>
			<color>FFfd02ff</color>
		</LineStyle>
	</Style>
	<Style id="branch89_part18_style">
		<LineStyle>
			<width>6.516478248038158</width>
			<color>FFfd02ff</color>
		</LineStyle>
	</Style>
	<Style id="branch89_part19_style">
		<LineStyle>
			<width>6.529310456849946</width>
			<color>FFfd02ff</color>
		</LineStyle>
	</Style>
	<Style id="branch89_part20_style">
		<LineStyle>
			<width>6.542142665661734</width>
			<color>FFfd02ff</color>
		</LineStyle>
	</Style>
	<Style id="branch89_part21_style">
		<LineStyle>
			<width>6.554974874473522</width>
			<color>FFfd02ff</color>
		</LineStyle>
	</Style>
	<Style id="branch89_part22_style">
		<LineStyle>
			<width>6.5678070832853095</width>
			<color>FFfd02ff</color>
		</LineStyle>
	</Style>
	<Style id="branch89_part23_style">
		<LineStyle>
			<width>6.580639292097096</width>
			<color>FFfd02ff</color>
		</LineStyle>
	</Style>
	<Style id="branch89_part24_style">
		<LineStyle>
			<width>6.593471500908884</width>
			<color>FFfd02ff</color>
		</LineStyle>
	</Style>
	<Style id="branch89_part25_style">
		<LineStyle>
			<width>6.606303709720672</width>
			<color>FFfd02ff</color>
		</LineStyle>
	</Style>
	<Style id="branch89_part26_style">
		<LineStyle>
			<width>6.619135918532459</width>
			<color>FFfd02ff</color>
		</LineStyle>
	</Style>
	<Style id="branch89_part27_style">
		<LineStyle>
			<width>6.631968127344247</width>
			<color>FFfd02ff</color>
		</LineStyle>
	</Style>
	<Style id="branch89_part28_style">
		<LineStyle>
			<width>6.644800336156035</width>
			<color>FFfd02ff</color>
		</LineStyle>
	</Style>
	<Style id="branch89_part29_style">
		<LineStyle>
			<width>6.657632544967822</width>
			<color>FFfd02ff</color>
		</LineStyle>
	</Style>
	<Style id="branch89_part30_style">
		<LineStyle>
			<width>6.67046475377961</width>
			<color>FFfd02ff</color>
		</LineStyle>
	</Style>
	<Style id="branch89_part31_style">
		<LineStyle>
			<width>6.683296962591397</width>
			<color>FFfd02ff</color>
		</LineStyle>
	</Style>
	<Style id="branch89_part32_style">
		<LineStyle>
			<width>6.696129171403185</width>
			<color>FFfd02ff</color>
		</LineStyle>
	</Style>
	<Style id="branch89_part33_style">
		<LineStyle>
			<width>6.708961380214972</width>
			<color>FFfd02ff</color>
		</LineStyle>
	</Style>
	<Style id="branch89_part34_style">
		<LineStyle>
			<width>6.72179358902676</width>
			<color>FFfd02ff</color>
		</LineStyle>
	</Style>
	<Style id="branch89_part35_style">
		<LineStyle>
			<width>6.734625797838547</width>
			<color>FFfd02ff</color>
		</LineStyle>
	</Style>
	<Style id="branch89_part36_style">
		<LineStyle>
			<width>6.747458006650335</width>
			<color>FFfd02ff</color>
		</LineStyle>
	</Style>
	<Style id="branch89_part37_style">
		<LineStyle>
			<width>6.760290215462122</width>
			<color>FFfd02ff</color>
		</LineStyle>
	</Style>
	<Style id="branch89_part38_style">
		<LineStyle>
			<width>6.77312242427391</width>
			<color>FFfd02ff</color>
		</LineStyle>
	</Style>
	<Style id="branch89_part39_style">
		<LineStyle>
			<width>6.785954633085698</width>
			<color>FFfd02ff</color>
		</LineStyle>
	</Style>
	<Style id="branch89_part40_style">
		<LineStyle>
			<width>6.798786841897485</width>
			<color>FFfd02ff</color>
		</LineStyle>
	</Style>
	<Style id="branch89_part41_style">
		<LineStyle>
			<width>6.811619050709273</width>
			<color>FFfd02ff</color>
		</LineStyle>
	</Style>
	<Style id="branch89_part42_style">
		<LineStyle>
			<width>6.8244512595210605</width>
			<color>FFfd02ff</color>
		</LineStyle>
	</Style>
	<Style id="branch89_part43_style">
		<LineStyle>
			<width>6.837283468332847</width>
			<color>FFfd02ff</color>
		</LineStyle>
	</Style>
	<Style id="branch89_part44_style">
		<LineStyle>
			<width>6.850115677144635</width>
			<color>FFfd02ff</color>
		</LineStyle>
	</Style>
	<Style id="branch89_part45_style">
		<LineStyle>
			<width>6.862947885956423</width>
			<color>FFfd02ff</color>
		</LineStyle>
	</Style>
	<Style id="branch89_part46_style">
		<LineStyle>
			<width>6.875780094768211</width>
			<color>FFfd02ff</color>
		</LineStyle>
	</Style>
	<Style id="branch89_part47_style">
		<LineStyle>
			<width>6.888612303579999</width>
			<color>FFfd02ff</color>
		</LineStyle>
	</Style>
	<Style id="branch89_part48_style">
		<LineStyle>
			<width>6.901444512391786</width>
			<color>FFfd02ff</color>
		</LineStyle>
	</Style>
	<Style id="branch89_part49_style">
		<LineStyle>
			<width>6.914276721203573</width>
			<color>FFfd02ff</color>
		</LineStyle>
	</Style>
	<Style id="branch89_part50_style">
		<LineStyle>
			<width>6.927108930015361</width>
			<color>FFfd02ff</color>
		</LineStyle>
	</Style>
	<Style id="branch89_part51_style">
		<LineStyle>
			<width>6.939941138827148</width>
			<color>FFfd02ff</color>
		</LineStyle>
	</Style>
	<Style id="branch89_part52_style">
		<LineStyle>
			<width>6.952773347638936</width>
			<color>FFfd02ff</color>
		</LineStyle>
	</Style>
	<Style id="branch89_part53_style">
		<LineStyle>
			<width>6.965605556450724</width>
			<color>FFfd02ff</color>
		</LineStyle>
	</Style>
	<Style id="branch89_part54_style">
		<LineStyle>
			<width>6.978437765262512</width>
			<color>FFfd02ff</color>
		</LineStyle>
	</Style>
	<Style id="branch89_part55_style">
		<LineStyle>
			<width>6.991269974074299</width>
			<color>FFfd02ff</color>
		</LineStyle>
	</Style>
	<Style id="branch89_part56_style">
		<LineStyle>
			<width>7.004102182886086</width>
			<color>FFfd02ff</color>
		</LineStyle>
	</Style>
	<Style id="branch89_part57_style">
		<LineStyle>
			<width>7.016934391697874</width>
			<color>FFfd02ff</color>
		</LineStyle>
	</Style>
	<Style id="branch89_part58_style">
		<LineStyle>
			<width>7.029766600509662</width>
			<color>FFfd02ff</color>
		</LineStyle>
	</Style>
	<Style id="branch89_part59_style">
		<LineStyle>
			<width>7.042598809321449</width>
			<color>FFfd02ff</color>
		</LineStyle>
	</Style>
	<Style id="branch89_part60_style">
		<LineStyle>
			<width>7.055431018133237</width>
			<color>FFfd02ff</color>
		</LineStyle>
	</Style>
	<Style id="branch89_part61_style">
		<LineStyle>
			<width>7.0682632269450245</width>
			<color>FFfd02ff</color>
		</LineStyle>
	</Style>
	<Style id="branch89_part62_style">
		<LineStyle>
			<width>7.081095435756812</width>
			<color>FFfd02ff</color>
		</LineStyle>
	</Style>
	<Style id="branch89_part63_style">
		<LineStyle>
			<width>7.0939276445686</width>
			<color>FFfd02ff</color>
		</LineStyle>
	</Style>
	<Style id="branch89_part64_style">
		<LineStyle>
			<width>7.106759853380387</width>
			<color>FFfd02ff</color>
		</LineStyle>
	</Style>
	<Style id="branch89_part65_style">
		<LineStyle>
			<width>7.119592062192175</width>
			<color>FFfd02ff</color>
		</LineStyle>
	</Style>
	<Style id="branch89_part66_style">
		<LineStyle>
			<width>7.132424271003963</width>
			<color>FFfd02ff</color>
		</LineStyle>
	</Style>
	<Style id="branch89_part67_style">
		<LineStyle>
			<width>7.14525647981575</width>
			<color>FFfd02ff</color>
		</LineStyle>
	</Style>
	<Style id="branch89_part68_style">
		<LineStyle>
			<width>7.158088688627537</width>
			<color>FFfd02ff</color>
		</LineStyle>
	</Style>
	<Style id="branch89_part69_style">
		<LineStyle>
			<width>7.170920897439325</width>
			<color>FFfd02ff</color>
		</LineStyle>
	</Style>
	<Style id="branch89_part70_style">
		<LineStyle>
			<width>7.183753106251113</width>
			<color>FFfd02ff</color>
		</LineStyle>
	</Style>
	<Style id="branch89_part71_style">
		<LineStyle>
			<width>7.196585315062901</width>
			<color>FFfd02ff</color>
		</LineStyle>
	</Style>
	<Style id="branch89_part72_style">
		<LineStyle>
			<width>7.209417523874688</width>
			<color>FFfd02ff</color>
		</LineStyle>
	</Style>
	<Style id="branch89_part73_style">
		<LineStyle>
			<width>7.222249732686476</width>
			<color>FFfd02ff</color>
		</LineStyle>
	</Style>
	<Style id="branch89_part74_style">
		<LineStyle>
			<width>7.2350819414982634</width>
			<color>FFfd02ff</color>
		</LineStyle>
	</Style>
	<Style id="branch89_part75_style">
		<LineStyle>
			<width>7.24791415031005</width>
			<color>FFfd02ff</color>
		</LineStyle>
	</Style>
	<Style id="branch89_part76_style">
		<LineStyle>
			<width>7.260746359121838</width>
			<color>FFfd02ff</color>
		</LineStyle>
	</Style>
	<Style id="branch89_part77_style">
		<LineStyle>
			<width>7.273578567933626</width>
			<color>FFfd02ff</color>
		</LineStyle>
	</Style>
	<Style id="branch89_part78_style">
		<LineStyle>
			<width>7.286410776745414</width>
			<color>FFfd02ff</color>
		</LineStyle>
	</Style>
	<Style id="branch89_part79_style">
		<LineStyle>
			<width>7.299242985557202</width>
			<color>FFfd02ff</color>
		</LineStyle>
	</Style>
	<Style id="branch89_part80_style">
		<LineStyle>
			<width>7.312075194368989</width>
			<color>FFfd02ff</color>
		</LineStyle>
	</Style>
	<Style id="branch89_part81_style">
		<LineStyle>
			<width>7.324907403180776</width>
			<color>FFfd02ff</color>
		</LineStyle>
	</Style>
	<Style id="branch89_part82_style">
		<LineStyle>
			<width>7.337739611992564</width>
			<color>FFfd02ff</color>
		</LineStyle>
	</Style>
	<Style id="branch89_part83_style">
		<LineStyle>
			<width>7.350571820804351</width>
			<color>FFfd02ff</color>
		</LineStyle>
	</Style>
	<Style id="branch89_part84_style">
		<LineStyle>
			<width>7.363404029616139</width>
			<color>FFfd02ff</color>
		</LineStyle>
	</Style>
	<Style id="branch89_part85_style">
		<LineStyle>
			<width>7.376236238427927</width>
			<color>FFfd02ff</color>
		</LineStyle>
	</Style>
	<Style id="branch89_part86_style">
		<LineStyle>
			<width>7.389068447239715</width>
			<color>FFfd02ff</color>
		</LineStyle>
	</Style>
	<Style id="branch89_part87_style">
		<LineStyle>
			<width>7.401900656051502</width>
			<color>FFfd02ff</color>
		</LineStyle>
	</Style>
	<Style id="branch89_part88_style">
		<LineStyle>
			<width>7.414732864863289</width>
			<color>FFfd02ff</color>
		</LineStyle>
	</Style>
	<Style id="branch89_part89_style">
		<LineStyle>
			<width>7.427565073675077</width>
			<color>FFfd02ff</color>
		</LineStyle>
	</Style>
	<Style id="branch89_part90_style">
		<LineStyle>
			<width>7.440397282486864</width>
			<color>FFfd02ff</color>
		</LineStyle>
	</Style>
	<Style id="branch89_part91_style">
		<LineStyle>
			<width>7.453229491298652</width>
			<color>FFfc03ff</color>
		</LineStyle>
	</Style>
	<Style id="branch89_part92_style">
		<LineStyle>
			<width>7.466061700110439</width>
			<color>FFfc03ff</color>
		</LineStyle>
	</Style>
	<Style id="branch89_part93_style">
		<LineStyle>
			<width>7.4788939089222275</width>
			<color>FFfc03ff</color>
		</LineStyle>
	</Style>
	<Style id="branch89_part94_style">
		<LineStyle>
			<width>7.491726117734014</width>
			<color>FFfc03ff</color>
		</LineStyle>
	</Style>
	<Style id="branch89_part95_style">
		<LineStyle>
			<width>7.504558326545803</width>
			<color>FFfc03ff</color>
		</LineStyle>
	</Style>
	<Style id="branch89_part96_style">
		<LineStyle>
			<width>7.51739053535759</width>
			<color>FFfc03ff</color>
		</LineStyle>
	</Style>
	<Style id="branch89_part97_style">
		<LineStyle>
			<width>7.530222744169378</width>
			<color>FFfc03ff</color>
		</LineStyle>
	</Style>
	<Style id="branch89_part98_style">
		<LineStyle>
			<width>7.543054952981165</width>
			<color>FFfc03ff</color>
		</LineStyle>
	</Style>
	<Style id="branch89_part99_style">
		<LineStyle>
			<width>7.555887161792953</width>
			<color>FFfc03ff</color>
		</LineStyle>
	</Style>
	<Style id="branch89_part100_style">
		<LineStyle>
			<width>7.5687193706047395</width>
			<color>FFfc03ff</color>
		</LineStyle>
	</Style>
	<Style id="branch89_part101_style">
		<LineStyle>
			<width>7.581551579416528</width>
			<color>FFfc03ff</color>
		</LineStyle>
	</Style>
	<Style id="branch89_part102_style">
		<LineStyle>
			<width>7.594383788228315</width>
			<color>FFfc03ff</color>
		</LineStyle>
	</Style>
	<Style id="branch89_part103_style">
		<LineStyle>
			<width>7.607215997040104</width>
			<color>FFfc03ff</color>
		</LineStyle>
	</Style>
	<Style id="branch89_part104_style">
		<LineStyle>
			<width>7.620048205851891</width>
			<color>FFfc03ff</color>
		</LineStyle>
	</Style>
	<Style id="branch89_part105_style">
		<LineStyle>
			<width>7.632880414663678</width>
			<color>FFfc03ff</color>
		</LineStyle>
	</Style>
	<Style id="branch89_part106_style">
		<LineStyle>
			<width>7.6457126234754655</width>
			<color>FFfc03ff</color>
		</LineStyle>
	</Style>
	<Style id="branch89_part107_style">
		<LineStyle>
			<width>7.658544832287253</width>
			<color>FFfc03ff</color>
		</LineStyle>
	</Style>
	<Style id="branch89_part108_style">
		<LineStyle>
			<width>7.67137704109904</width>
			<color>FFfc03ff</color>
		</LineStyle>
	</Style>
	<Style id="branch89_part109_style">
		<LineStyle>
			<width>7.684209249910828</width>
			<color>FFfc03ff</color>
		</LineStyle>
	</Style>
	<Style id="branch89_part110_style">
		<LineStyle>
			<width>7.697041458722616</width>
			<color>FFfc03ff</color>
		</LineStyle>
	</Style>
	<Style id="branch89_part111_style">
		<LineStyle>
			<width>7.709873667534404</width>
			<color>FFfc03ff</color>
		</LineStyle>
	</Style>
	<Style id="branch89_part112_style">
		<LineStyle>
			<width>7.7227058763461915</width>
			<color>FFfc03ff</color>
		</LineStyle>
	</Style>
	<Style id="branch89_part113_style">
		<LineStyle>
			<width>7.7355380851579785</width>
			<color>FFfc03ff</color>
		</LineStyle>
	</Style>
	<Style id="branch89_part114_style">
		<LineStyle>
			<width>7.748370293969766</width>
			<color>FFfc03ff</color>
		</LineStyle>
	</Style>
	<Style id="branch89_part115_style">
		<LineStyle>
			<width>7.761202502781554</width>
			<color>FFfc03ff</color>
		</LineStyle>
	</Style>
	<Style id="branch89_part116_style">
		<LineStyle>
			<width>7.774034711593341</width>
			<color>FFfc03ff</color>
		</LineStyle>
	</Style>
	<Style id="branch89_part117_style">
		<LineStyle>
			<width>7.786866920405129</width>
			<color>FFfc03ff</color>
		</LineStyle>
	</Style>
	<Style id="branch89_part118_style">
		<LineStyle>
			<width>7.799699129216917</width>
			<color>FFfc03ff</color>
		</LineStyle>
	</Style>
	<Style id="branch89_part119_style">
		<LineStyle>
			<width>7.8125313380287045</width>
			<color>FFfc03ff</color>
		</LineStyle>
	</Style>
	<Style id="branch89_part120_style">
		<LineStyle>
			<width>7.825363546840492</width>
			<color>FFfc03ff</color>
		</LineStyle>
	</Style>
	<Style id="branch89_part121_style">
		<LineStyle>
			<width>7.838195755652279</width>
			<color>FFfc03ff</color>
		</LineStyle>
	</Style>
	<Style id="branch89_part122_style">
		<LineStyle>
			<width>7.851027964464067</width>
			<color>FFfc03ff</color>
		</LineStyle>
	</Style>
	<Style id="branch89_part123_style">
		<LineStyle>
			<width>7.863860173275855</width>
			<color>FFfc03ff</color>
		</LineStyle>
	</Style>
	<Style id="branch89_part124_style">
		<LineStyle>
			<width>7.876692382087642</width>
			<color>FFfc03ff</color>
		</LineStyle>
	</Style>
	<Style id="branch89_part125_style">
		<LineStyle>
			<width>7.88952459089943</width>
			<color>FFfc03ff</color>
		</LineStyle>
	</Style>
	<Style id="branch89_part126_style">
		<LineStyle>
			<width>7.902356799711217</width>
			<color>FFfc03ff</color>
		</LineStyle>
	</Style>
	<Style id="branch89_part127_style">
		<LineStyle>
			<width>7.915189008523005</width>
			<color>FFfc03ff</color>
		</LineStyle>
	</Style>
	<Style id="branch89_part128_style">
		<LineStyle>
			<width>7.928021217334793</width>
			<color>FFfc03ff</color>
		</LineStyle>
	</Style>
	<Style id="branch89_part129_style">
		<LineStyle>
			<width>7.94085342614658</width>
			<color>FFfc03ff</color>
		</LineStyle>
	</Style>
	<Style id="branch89_part130_style">
		<LineStyle>
			<width>7.953685634958368</width>
			<color>FFfc03ff</color>
		</LineStyle>
	</Style>
	<Style id="branch89_part131_style">
		<LineStyle>
			<width>7.966517843770156</width>
			<color>FFfc03ff</color>
		</LineStyle>
	</Style>
	<Style id="branch89_part132_style">
		<LineStyle>
			<width>7.9793500525819425</width>
			<color>FFfc03ff</color>
		</LineStyle>
	</Style>
	<Style id="branch89_part133_style">
		<LineStyle>
			<width>7.99218226139373</width>
			<color>FFfc03ff</color>
		</LineStyle>
	</Style>
	<Style id="branch89_part134_style">
		<LineStyle>
			<width>8.005014470205518</width>
			<color>FFfc03ff</color>
		</LineStyle>
	</Style>
	<Style id="branch89_part135_style">
		<LineStyle>
			<width>8.017846679017307</width>
			<color>FFfc03ff</color>
		</LineStyle>
	</Style>
	<Style id="branch89_part136_style">
		<LineStyle>
			<width>8.030678887829094</width>
			<color>FFfc03ff</color>
		</LineStyle>
	</Style>
	<Style id="branch89_part137_style">
		<LineStyle>
			<width>8.04351109664088</width>
			<color>FFfc03ff</color>
		</LineStyle>
	</Style>
	<Style id="branch89_part138_style">
		<LineStyle>
			<width>8.056343305452668</width>
			<color>FFfc03ff</color>
		</LineStyle>
	</Style>
	<Style id="branch89_part139_style">
		<LineStyle>
			<width>8.069175514264456</width>
			<color>FFfc03ff</color>
		</LineStyle>
	</Style>
	<Style id="branch89_part140_style">
		<LineStyle>
			<width>8.082007723076243</width>
			<color>FFfc03ff</color>
		</LineStyle>
	</Style>
	<Style id="branch89_part141_style">
		<LineStyle>
			<width>8.094839931888032</width>
			<color>FFfc03ff</color>
		</LineStyle>
	</Style>
	<Style id="branch89_part142_style">
		<LineStyle>
			<width>8.107672140699819</width>
			<color>FFfc03ff</color>
		</LineStyle>
	</Style>
	<Style id="branch89_part143_style">
		<LineStyle>
			<width>8.120504349511606</width>
			<color>FFfc03ff</color>
		</LineStyle>
	</Style>
	<Style id="branch89_part144_style">
		<LineStyle>
			<width>8.133336558323395</width>
			<color>FFfc03ff</color>
		</LineStyle>
	</Style>
	<Style id="branch89_part145_style">
		<LineStyle>
			<width>8.146168767135181</width>
			<color>FFfc03ff</color>
		</LineStyle>
	</Style>
	<Style id="branch89_part146_style">
		<LineStyle>
			<width>8.15900097594697</width>
			<color>FFfc03ff</color>
		</LineStyle>
	</Style>
	<Style id="branch89_part147_style">
		<LineStyle>
			<width>8.171833184758757</width>
			<color>FFfc03ff</color>
		</LineStyle>
	</Style>
	<Style id="branch89_part148_style">
		<LineStyle>
			<width>8.184665393570544</width>
			<color>FFfc03ff</color>
		</LineStyle>
	</Style>
	<Style id="branch89_part149_style">
		<LineStyle>
			<width>8.197497602382331</width>
			<color>FFfc03ff</color>
		</LineStyle>
	</Style>
	<Style id="branch89_part150_style">
		<LineStyle>
			<width>8.21032981119412</width>
			<color>FFfc03ff</color>
		</LineStyle>
	</Style>
	<Style id="branch89_part151_style">
		<LineStyle>
			<width>8.223162020005907</width>
			<color>FFfc03ff</color>
		</LineStyle>
	</Style>
	<Style id="branch89_part152_style">
		<LineStyle>
			<width>8.235994228817695</width>
			<color>FFfc03ff</color>
		</LineStyle>
	</Style>
	<Style id="branch89_part153_style">
		<LineStyle>
			<width>8.248826437629482</width>
			<color>FFfc03ff</color>
		</LineStyle>
	</Style>
	<Style id="branch89_part154_style">
		<LineStyle>
			<width>8.26165864644127</width>
			<color>FFfc03ff</color>
		</LineStyle>
	</Style>
	<Style id="branch89_part155_style">
		<LineStyle>
			<width>8.274490855253056</width>
			<color>FFfc03ff</color>
		</LineStyle>
	</Style>
	<Style id="branch89_part156_style">
		<LineStyle>
			<width>8.287323064064845</width>
			<color>FFfc03ff</color>
		</LineStyle>
	</Style>
	<Style id="branch89_part157_style">
		<LineStyle>
			<width>8.300155272876632</width>
			<color>FFfc03ff</color>
		</LineStyle>
	</Style>
	<Style id="branch89_part158_style">
		<LineStyle>
			<width>8.31298748168842</width>
			<color>FFfc03ff</color>
		</LineStyle>
	</Style>
	<Style id="branch89_part159_style">
		<LineStyle>
			<width>8.325819690500207</width>
			<color>FFfc03ff</color>
		</LineStyle>
	</Style>
	<Style id="branch89_part160_style">
		<LineStyle>
			<width>8.338651899311996</width>
			<color>FFfc03ff</color>
		</LineStyle>
	</Style>
	<Style id="branch89_part161_style">
		<LineStyle>
			<width>8.351484108123783</width>
			<color>FFfc03ff</color>
		</LineStyle>
	</Style>
	<Style id="branch89_part162_style">
		<LineStyle>
			<width>8.364316316935572</width>
			<color>FFfc03ff</color>
		</LineStyle>
	</Style>
	<Style id="branch89_part163_style">
		<LineStyle>
			<width>8.377148525747359</width>
			<color>FFfc03ff</color>
		</LineStyle>
	</Style>
	<Style id="branch89_part164_style">
		<LineStyle>
			<width>8.389980734559146</width>
			<color>FFfc03ff</color>
		</LineStyle>
	</Style>
	<Style id="branch89_part165_style">
		<LineStyle>
			<width>8.402812943370932</width>
			<color>FFfc03ff</color>
		</LineStyle>
	</Style>
	<Style id="branch89_part166_style">
		<LineStyle>
			<width>8.415645152182721</width>
			<color>FFfc03ff</color>
		</LineStyle>
	</Style>
	<Style id="branch89_part167_style">
		<LineStyle>
			<width>8.428477360994508</width>
			<color>FFfc03ff</color>
		</LineStyle>
	</Style>
	<Style id="branch89_part168_style">
		<LineStyle>
			<width>8.441309569806297</width>
			<color>FFfc03ff</color>
		</LineStyle>
	</Style>
	<Style id="branch89_part169_style">
		<LineStyle>
			<width>8.454141778618084</width>
			<color>FFfc03ff</color>
		</LineStyle>
	</Style>
	<Style id="branch89_part170_style">
		<LineStyle>
			<width>8.46697398742987</width>
			<color>FFfc03ff</color>
		</LineStyle>
	</Style>
	<Style id="branch89_part171_style">
		<LineStyle>
			<width>8.479806196241658</width>
			<color>FFfc03ff</color>
		</LineStyle>
	</Style>
	<Style id="branch89_part172_style">
		<LineStyle>
			<width>8.492638405053446</width>
			<color>FFfc03ff</color>
		</LineStyle>
	</Style>
	<Style id="branch89_part173_style">
		<LineStyle>
			<width>8.505470613865233</width>
			<color>FFfc03ff</color>
		</LineStyle>
	</Style>
	<Style id="branch89_part174_style">
		<LineStyle>
			<width>8.518302822677022</width>
			<color>FFfc03ff</color>
		</LineStyle>
	</Style>
	<Style id="branch89_part175_style">
		<LineStyle>
			<width>8.531135031488809</width>
			<color>FFfc03ff</color>
		</LineStyle>
	</Style>
	<Style id="branch89_part176_style">
		<LineStyle>
			<width>8.543967240300596</width>
			<color>FFfc03ff</color>
		</LineStyle>
	</Style>
	<Style id="branch89_part177_style">
		<LineStyle>
			<width>8.556799449112384</width>
			<color>FFfc03ff</color>
		</LineStyle>
	</Style>
	<Style id="branch89_part178_style">
		<LineStyle>
			<width>8.569631657924171</width>
			<color>FFfc03ff</color>
		</LineStyle>
	</Style>
	<Style id="branch89_part179_style">
		<LineStyle>
			<width>8.58246386673596</width>
			<color>FFfc03ff</color>
		</LineStyle>
	</Style>
	<Style id="branch89_part180_style">
		<LineStyle>
			<width>8.595296075547747</width>
			<color>FFfc03ff</color>
		</LineStyle>
	</Style>
	<Style id="branch89_part181_style">
		<LineStyle>
			<width>8.608128284359534</width>
			<color>FFfc03ff</color>
		</LineStyle>
	</Style>
	<Style id="branch89_part182_style">
		<LineStyle>
			<width>8.62096049317132</width>
			<color>FFfc03ff</color>
		</LineStyle>
	</Style>
	<Style id="branch89_part183_style">
		<LineStyle>
			<width>8.63379270198311</width>
			<color>FFfc03ff</color>
		</LineStyle>
	</Style>
	<Style id="branch89_part184_style">
		<LineStyle>
			<width>8.646624910794898</width>
			<color>FFfc03ff</color>
		</LineStyle>
	</Style>
	<Style id="branch89_part185_style">
		<LineStyle>
			<width>8.659457119606685</width>
			<color>FFfc03ff</color>
		</LineStyle>
	</Style>
	<Style id="branch89_part186_style">
		<LineStyle>
			<width>8.672289328418472</width>
			<color>FFfc03ff</color>
		</LineStyle>
	</Style>
	<Style id="branch89_part187_style">
		<LineStyle>
			<width>8.685121537230259</width>
			<color>FFfc03ff</color>
		</LineStyle>
	</Style>
	<Style id="branch89_part188_style">
		<LineStyle>
			<width>8.697953746042048</width>
			<color>FFfc03ff</color>
		</LineStyle>
	</Style>
	<Style id="branch89_part189_style">
		<LineStyle>
			<width>8.710785954853835</width>
			<color>FFfc03ff</color>
		</LineStyle>
	</Style>
	<Style id="branch89_part190_style">
		<LineStyle>
			<width>8.723618163665623</width>
			<color>FFfc03ff</color>
		</LineStyle>
	</Style>
	<Style id="branch89_part191_style">
		<LineStyle>
			<width>8.73645037247741</width>
			<color>FFfc03ff</color>
		</LineStyle>
	</Style>
	<Style id="branch89_part192_style">
		<LineStyle>
			<width>8.749282581289197</width>
			<color>FFfc03ff</color>
		</LineStyle>
	</Style>
	<Style id="branch89_part193_style">
		<LineStyle>
			<width>8.762114790100986</width>
			<color>FFfc03ff</color>
		</LineStyle>
	</Style>
	<Style id="branch89_part194_style">
		<LineStyle>
			<width>8.774946998912773</width>
			<color>FFfc03ff</color>
		</LineStyle>
	</Style>
	<Style id="branch89_part195_style">
		<LineStyle>
			<width>8.787779207724562</width>
			<color>FFfc03ff</color>
		</LineStyle>
	</Style>
	<Style id="branch89_part196_style">
		<LineStyle>
			<width>8.800611416536348</width>
			<color>FFfc03ff</color>
		</LineStyle>
	</Style>
	<Style id="branch89_part197_style">
		<LineStyle>
			<width>8.813443625348135</width>
			<color>FFfc03ff</color>
		</LineStyle>
	</Style>
	<Style id="branch89_part198_style">
		<LineStyle>
			<width>8.826275834159922</width>
			<color>FFfc03ff</color>
		</LineStyle>
	</Style>
	<Style id="branch89_part199_style">
		<LineStyle>
			<width>8.839108042971711</width>
			<color>FFfc03ff</color>
		</LineStyle>
	</Style>
	<Style id="branch89_part200_style">
		<LineStyle>
			<width>8.8519402517835</width>
			<color>FFfc03ff</color>
		</LineStyle>
	</Style>
	<Style id="branch89_part201_style">
		<LineStyle>
			<width>8.864772460595287</width>
			<color>FFfb04ff</color>
		</LineStyle>
	</Style>
	<Style id="branch89_part202_style">
		<LineStyle>
			<width>8.877604669407074</width>
			<color>FFfb04ff</color>
		</LineStyle>
	</Style>
	<Style id="branch89_part203_style">
		<LineStyle>
			<width>8.89043687821886</width>
			<color>FFfb04ff</color>
		</LineStyle>
	</Style>
	<Style id="branch89_part204_style">
		<LineStyle>
			<width>8.90326908703065</width>
			<color>FFfb04ff</color>
		</LineStyle>
	</Style>
	<Style id="branch89_part205_style">
		<LineStyle>
			<width>8.916101295842436</width>
			<color>FFfb04ff</color>
		</LineStyle>
	</Style>
	<Style id="branch89_part206_style">
		<LineStyle>
			<width>8.928933504654225</width>
			<color>FFfb04ff</color>
		</LineStyle>
	</Style>
	<Style id="branch89_part207_style">
		<LineStyle>
			<width>8.941765713466012</width>
			<color>FFfb04ff</color>
		</LineStyle>
	</Style>
	<Style id="branch89_part208_style">
		<LineStyle>
			<width>8.954597922277799</width>
			<color>FFfb04ff</color>
		</LineStyle>
	</Style>
	<Style id="branch90_part1_style">
		<LineStyle>
			<width>5.881119587881856</width>
			<color>FFe916ff</color>
		</LineStyle>
	</Style>
	<Style id="branch90_part2_style">
		<LineStyle>
			<width>5.923272972980412</width>
			<color>FFe817ff</color>
		</LineStyle>
	</Style>
	<Style id="branch90_part3_style">
		<LineStyle>
			<width>5.965426358078968</width>
			<color>FFe718ff</color>
		</LineStyle>
	</Style>
	<Style id="branch90_part4_style">
		<LineStyle>
			<width>6.007579743177524</width>
			<color>FFe619ff</color>
		</LineStyle>
	</Style>
	<Style id="branch90_part5_style">
		<LineStyle>
			<width>6.049733128276079</width>
			<color>FFe51aff</color>
		</LineStyle>
	</Style>
	<Style id="branch90_part6_style">
		<LineStyle>
			<width>6.091886513374636</width>
			<color>FFe41bff</color>
		</LineStyle>
	</Style>
	<Style id="branch90_part7_style">
		<LineStyle>
			<width>6.134039898473191</width>
			<color>FFe41bff</color>
		</LineStyle>
	</Style>
	<Style id="branch90_part8_style">
		<LineStyle>
			<width>6.176193283571747</width>
			<color>FFe31cff</color>
		</LineStyle>
	</Style>
	<Style id="branch90_part9_style">
		<LineStyle>
			<width>6.218346668670303</width>
			<color>FFe21dff</color>
		</LineStyle>
	</Style>
	<Style id="branch90_part10_style">
		<LineStyle>
			<width>6.260500053768858</width>
			<color>FFe11eff</color>
		</LineStyle>
	</Style>
	<Style id="branch90_part11_style">
		<LineStyle>
			<width>6.302653438867415</width>
			<color>FFe01fff</color>
		</LineStyle>
	</Style>
	<Style id="branch90_part12_style">
		<LineStyle>
			<width>6.344806823965971</width>
			<color>FFdf20ff</color>
		</LineStyle>
	</Style>
	<Style id="branch90_part13_style">
		<LineStyle>
			<width>6.386960209064527</width>
			<color>FFde21ff</color>
		</LineStyle>
	</Style>
	<Style id="branch90_part14_style">
		<LineStyle>
			<width>6.429113594163082</width>
			<color>FFde21ff</color>
		</LineStyle>
	</Style>
	<Style id="branch90_part15_style">
		<LineStyle>
			<width>6.471266979261639</width>
			<color>FFdd22ff</color>
		</LineStyle>
	</Style>
	<Style id="branch90_part16_style">
		<LineStyle>
			<width>6.5134203643601944</width>
			<color>FFdc23ff</color>
		</LineStyle>
	</Style>
	<Style id="branch90_part17_style">
		<LineStyle>
			<width>6.55557374945875</width>
			<color>FFdb24ff</color>
		</LineStyle>
	</Style>
	<Style id="branch90_part18_style">
		<LineStyle>
			<width>6.597727134557306</width>
			<color>FFda25ff</color>
		</LineStyle>
	</Style>
	<Style id="branch90_part19_style">
		<LineStyle>
			<width>6.639880519655861</width>
			<color>FFd926ff</color>
		</LineStyle>
	</Style>
	<Style id="branch90_part20_style">
		<LineStyle>
			<width>6.682033904754418</width>
			<color>FFd926ff</color>
		</LineStyle>
	</Style>
	<Style id="branch90_part21_style">
		<LineStyle>
			<width>6.724187289852973</width>
			<color>FFd827ff</color>
		</LineStyle>
	</Style>
	<Style id="branch90_part22_style">
		<LineStyle>
			<width>6.76634067495153</width>
			<color>FFd728ff</color>
		</LineStyle>
	</Style>
	<Style id="branch90_part23_style">
		<LineStyle>
			<width>6.808494060050085</width>
			<color>FFd629ff</color>
		</LineStyle>
	</Style>
	<Style id="branch90_part24_style">
		<LineStyle>
			<width>6.850647445148642</width>
			<color>FFd52aff</color>
		</LineStyle>
	</Style>
	<Style id="branch90_part25_style">
		<LineStyle>
			<width>6.8928008302471975</width>
			<color>FFd42bff</color>
		</LineStyle>
	</Style>
	<Style id="branch90_part26_style">
		<LineStyle>
			<width>6.934954215345753</width>
			<color>FFd32cff</color>
		</LineStyle>
	</Style>
	<Style id="branch93_part1_style">
		<LineStyle>
			<width>7.909901716614908</width>
			<color>FFf10eff</color>
		</LineStyle>
	</Style>
	<Style id="branch93_part2_style">
		<LineStyle>
			<width>8.014090193896362</width>
			<color>FFf10eff</color>
		</LineStyle>
	</Style>
	<Style id="branch93_part3_style">
		<LineStyle>
			<width>8.118278671177814</width>
			<color>FFf10eff</color>
		</LineStyle>
	</Style>
	<Style id="branch93_part4_style">
		<LineStyle>
			<width>8.222467148459266</width>
			<color>FFf10eff</color>
		</LineStyle>
	</Style>
	<Style id="branch93_part5_style">
		<LineStyle>
			<width>8.32665562574072</width>
			<color>FFf00fff</color>
		</LineStyle>
	</Style>
	<Style id="branch93_part6_style">
		<LineStyle>
			<width>8.430844103022173</width>
			<color>FFf00fff</color>
		</LineStyle>
	</Style>
	<Style id="branch93_part7_style">
		<LineStyle>
			<width>8.535032580303625</width>
			<color>FFf00fff</color>
		</LineStyle>
	</Style>
	<Style id="branch93_part8_style">
		<LineStyle>
			<width>8.639221057585079</width>
			<color>FFf00fff</color>
		</LineStyle>
	</Style>
	<Style id="branch93_part9_style">
		<LineStyle>
			<width>8.743409534866531</width>
			<color>FFef10ff</color>
		</LineStyle>
	</Style>
	<Style id="branch93_part10_style">
		<LineStyle>
			<width>8.847598012147984</width>
			<color>FFef10ff</color>
		</LineStyle>
	</Style>
	<Style id="branch94_part1_style">
		<LineStyle>
			<width>7.062391093335204</width>
			<color>FFe21dff</color>
		</LineStyle>
	</Style>
	<Style id="branch94_part2_style">
		<LineStyle>
			<width>7.0919435381071</width>
			<color>FFe21dff</color>
		</LineStyle>
	</Style>
	<Style id="branch94_part3_style">
		<LineStyle>
			<width>7.121495982878995</width>
			<color>FFe11eff</color>
		</LineStyle>
	</Style>
	<Style id="branch94_part4_style">
		<LineStyle>
			<width>7.15104842765089</width>
			<color>FFe11eff</color>
		</LineStyle>
	</Style>
	<Style id="branch94_part5_style">
		<LineStyle>
			<width>7.180600872422786</width>
			<color>FFe11eff</color>
		</LineStyle>
	</Style>
	<Style id="branch94_part6_style">
		<LineStyle>
			<width>7.210153317194681</width>
			<color>FFe11eff</color>
		</LineStyle>
	</Style>
	<Style id="branch94_part7_style">
		<LineStyle>
			<width>7.239705761966577</width>
			<color>FFe01fff</color>
		</LineStyle>
	</Style>
	<Style id="branch94_part8_style">
		<LineStyle>
			<width>7.269258206738472</width>
			<color>FFe01fff</color>
		</LineStyle>
	</Style>
	<Style id="branch94_part9_style">
		<LineStyle>
			<width>7.298810651510367</width>
			<color>FFe01fff</color>
		</LineStyle>
	</Style>
	<Style id="branch94_part10_style">
		<LineStyle>
			<width>7.328363096282263</width>
			<color>FFe01fff</color>
		</LineStyle>
	</Style>
	<Style id="branch94_part11_style">
		<LineStyle>
			<width>7.357915541054158</width>
			<color>FFe01fff</color>
		</LineStyle>
	</Style>
	<Style id="branch94_part12_style">
		<LineStyle>
			<width>7.387467985826053</width>
			<color>FFdf20ff</color>
		</LineStyle>
	</Style>
	<Style id="branch94_part13_style">
		<LineStyle>
			<width>7.417020430597948</width>
			<color>FFdf20ff</color>
		</LineStyle>
	</Style>
	<Style id="branch94_part14_style">
		<LineStyle>
			<width>7.446572875369844</width>
			<color>FFdf20ff</color>
		</LineStyle>
	</Style>
	<Style id="branch94_part15_style">
		<LineStyle>
			<width>7.4761253201417395</width>
			<color>FFdf20ff</color>
		</LineStyle>
	</Style>
	<Style id="branch94_part16_style">
		<LineStyle>
			<width>7.505677764913635</width>
			<color>FFdf20ff</color>
		</LineStyle>
	</Style>
	<Style id="branch94_part17_style">
		<LineStyle>
			<width>7.53523020968553</width>
			<color>FFde21ff</color>
		</LineStyle>
	</Style>
	<Style id="branch94_part18_style">
		<LineStyle>
			<width>7.564782654457425</width>
			<color>FFde21ff</color>
		</LineStyle>
	</Style>
	<Style id="branch94_part19_style">
		<LineStyle>
			<width>7.594335099229321</width>
			<color>FFde21ff</color>
		</LineStyle>
	</Style>
	<Style id="branch94_part20_style">
		<LineStyle>
			<width>7.6238875440012155</width>
			<color>FFde21ff</color>
		</LineStyle>
	</Style>
	<Style id="branch94_part21_style">
		<LineStyle>
			<width>7.653439988773111</width>
			<color>FFdd22ff</color>
		</LineStyle>
	</Style>
	<Style id="branch94_part22_style">
		<LineStyle>
			<width>7.682992433545007</width>
			<color>FFdd22ff</color>
		</LineStyle>
	</Style>
	<Style id="branch94_part23_style">
		<LineStyle>
			<width>7.712544878316902</width>
			<color>FFdd22ff</color>
		</LineStyle>
	</Style>
	<Style id="branch94_part24_style">
		<LineStyle>
			<width>7.742097323088798</width>
			<color>FFdd22ff</color>
		</LineStyle>
	</Style>
	<Style id="branch94_part25_style">
		<LineStyle>
			<width>7.771649767860692</width>
			<color>FFdd22ff</color>
		</LineStyle>
	</Style>
	<Style id="branch94_part26_style">
		<LineStyle>
			<width>7.801202212632588</width>
			<color>FFdc23ff</color>
		</LineStyle>
	</Style>
	<Style id="branch94_part27_style">
		<LineStyle>
			<width>7.8307546574044835</width>
			<color>FFdc23ff</color>
		</LineStyle>
	</Style>
	<Style id="branch94_part28_style">
		<LineStyle>
			<width>7.860307102176378</width>
			<color>FFdc23ff</color>
		</LineStyle>
	</Style>
	<Style id="branch94_part29_style">
		<LineStyle>
			<width>7.889859546948275</width>
			<color>FFdc23ff</color>
		</LineStyle>
	</Style>
	<Style id="branch94_part30_style">
		<LineStyle>
			<width>7.919411991720169</width>
			<color>FFdc23ff</color>
		</LineStyle>
	</Style>
	<Style id="branch94_part31_style">
		<LineStyle>
			<width>7.948964436492066</width>
			<color>FFdb24ff</color>
		</LineStyle>
	</Style>
	<Style id="branch94_part32_style">
		<LineStyle>
			<width>7.97851688126396</width>
			<color>FFdb24ff</color>
		</LineStyle>
	</Style>
	<Style id="branch94_part33_style">
		<LineStyle>
			<width>8.008069326035855</width>
			<color>FFdb24ff</color>
		</LineStyle>
	</Style>
	<Style id="branch94_part34_style">
		<LineStyle>
			<width>8.03762177080775</width>
			<color>FFdb24ff</color>
		</LineStyle>
	</Style>
	<Style id="branch94_part35_style">
		<LineStyle>
			<width>8.067174215579646</width>
			<color>FFda25ff</color>
		</LineStyle>
	</Style>
	<Style id="branch94_part36_style">
		<LineStyle>
			<width>8.09672666035154</width>
			<color>FFda25ff</color>
		</LineStyle>
	</Style>
	<Style id="branch94_part37_style">
		<LineStyle>
			<width>8.126279105123437</width>
			<color>FFda25ff</color>
		</LineStyle>
	</Style>
	<Style id="branch94_part38_style">
		<LineStyle>
			<width>8.155831549895332</width>
			<color>FFda25ff</color>
		</LineStyle>
	</Style>
	<Style id="branch94_part39_style">
		<LineStyle>
			<width>8.185383994667228</width>
			<color>FFda25ff</color>
		</LineStyle>
	</Style>
	<Style id="branch94_part40_style">
		<LineStyle>
			<width>8.214936439439123</width>
			<color>FFd926ff</color>
		</LineStyle>
	</Style>
	<Style id="branch94_part41_style">
		<LineStyle>
			<width>8.24448888421102</width>
			<color>FFd926ff</color>
		</LineStyle>
	</Style>
	<Style id="branch94_part42_style">
		<LineStyle>
			<width>8.274041328982914</width>
			<color>FFd926ff</color>
		</LineStyle>
	</Style>
	<Style id="branch94_part43_style">
		<LineStyle>
			<width>8.303593773754809</width>
			<color>FFd926ff</color>
		</LineStyle>
	</Style>
	<Style id="branch94_part44_style">
		<LineStyle>
			<width>8.333146218526704</width>
			<color>FFd926ff</color>
		</LineStyle>
	</Style>
	<Style id="branch94_part45_style">
		<LineStyle>
			<width>8.3626986632986</width>
			<color>FFd827ff</color>
		</LineStyle>
	</Style>
	<Style id="branch94_part46_style">
		<LineStyle>
			<width>8.392251108070496</width>
			<color>FFd827ff</color>
		</LineStyle>
	</Style>
	<Style id="branch94_part47_style">
		<LineStyle>
			<width>8.421803552842391</width>
			<color>FFd827ff</color>
		</LineStyle>
	</Style>
	<Style id="branch94_part48_style">
		<LineStyle>
			<width>8.451355997614286</width>
			<color>FFd827ff</color>
		</LineStyle>
	</Style>
	<Style id="branch94_part49_style">
		<LineStyle>
			<width>8.48090844238618</width>
			<color>FFd728ff</color>
		</LineStyle>
	</Style>
	<Style id="branch94_part50_style">
		<LineStyle>
			<width>8.510460887158077</width>
			<color>FFd728ff</color>
		</LineStyle>
	</Style>
	<Style id="branch94_part51_style">
		<LineStyle>
			<width>8.540013331929972</width>
			<color>FFd728ff</color>
		</LineStyle>
	</Style>
	<Style id="branch94_part52_style">
		<LineStyle>
			<width>8.569565776701868</width>
			<color>FFd728ff</color>
		</LineStyle>
	</Style>
	<Style id="branch94_part53_style">
		<LineStyle>
			<width>8.599118221473763</width>
			<color>FFd728ff</color>
		</LineStyle>
	</Style>
	<Style id="branch94_part54_style">
		<LineStyle>
			<width>8.628670666245657</width>
			<color>FFd629ff</color>
		</LineStyle>
	</Style>
	<Style id="branch97_part1_style">
		<LineStyle>
			<width>7.64331890160726</width>
			<color>FFd12eff</color>
		</LineStyle>
	</Style>
	<Style id="branch97_part2_style">
		<LineStyle>
			<width>7.697586145542969</width>
			<color>FFd02fff</color>
		</LineStyle>
	</Style>
	<Style id="branch97_part3_style">
		<LineStyle>
			<width>7.751853389478679</width>
			<color>FFd02fff</color>
		</LineStyle>
	</Style>
	<Style id="branch97_part4_style">
		<LineStyle>
			<width>7.806120633414388</width>
			<color>FFd02fff</color>
		</LineStyle>
	</Style>
	<Style id="branch97_part5_style">
		<LineStyle>
			<width>7.860387877350098</width>
			<color>FFcf30ff</color>
		</LineStyle>
	</Style>
	<Style id="branch97_part6_style">
		<LineStyle>
			<width>7.914655121285808</width>
			<color>FFcf30ff</color>
		</LineStyle>
	</Style>
	<Style id="branch97_part7_style">
		<LineStyle>
			<width>7.968922365221517</width>
			<color>FFce31ff</color>
		</LineStyle>
	</Style>
	<Style id="branch97_part8_style">
		<LineStyle>
			<width>8.023189609157226</width>
			<color>FFce31ff</color>
		</LineStyle>
	</Style>
	<Style id="branch97_part9_style">
		<LineStyle>
			<width>8.077456853092936</width>
			<color>FFcd32ff</color>
		</LineStyle>
	</Style>
	<Style id="branch97_part10_style">
		<LineStyle>
			<width>8.131724097028647</width>
			<color>FFcd32ff</color>
		</LineStyle>
	</Style>
	<Style id="branch97_part11_style">
		<LineStyle>
			<width>8.185991340964357</width>
			<color>FFcc33ff</color>
		</LineStyle>
	</Style>
	<Style id="branch97_part12_style">
		<LineStyle>
			<width>8.240258584900065</width>
			<color>FFcc33ff</color>
		</LineStyle>
	</Style>
	<Style id="branch97_part13_style">
		<LineStyle>
			<width>8.294525828835775</width>
			<color>FFcc33ff</color>
		</LineStyle>
	</Style>
	<Style id="branch97_part14_style">
		<LineStyle>
			<width>8.348793072771485</width>
			<color>FFcb34ff</color>
		</LineStyle>
	</Style>
	<Style id="branch97_part15_style">
		<LineStyle>
			<width>8.403060316707194</width>
			<color>FFcb34ff</color>
		</LineStyle>
	</Style>
	<Style id="branch97_part16_style">
		<LineStyle>
			<width>8.457327560642904</width>
			<color>FFca35ff</color>
		</LineStyle>
	</Style>
	<Style id="branch97_part17_style">
		<LineStyle>
			<width>8.511594804578614</width>
			<color>FFca35ff</color>
		</LineStyle>
	</Style>
	<Style id="branch97_part18_style">
		<LineStyle>
			<width>8.565862048514322</width>
			<color>FFc936ff</color>
		</LineStyle>
	</Style>
	<Style id="branch97_part19_style">
		<LineStyle>
			<width>8.620129292450033</width>
			<color>FFc936ff</color>
		</LineStyle>
	</Style>
	<Style id="branch97_part20_style">
		<LineStyle>
			<width>8.674396536385743</width>
			<color>FFc837ff</color>
		</LineStyle>
	</Style>
	<Style id="branch97_part21_style">
		<LineStyle>
			<width>8.728663780321451</width>
			<color>FFc837ff</color>
		</LineStyle>
	</Style>
	<Style id="branch97_part22_style">
		<LineStyle>
			<width>8.782931024257161</width>
			<color>FFc837ff</color>
		</LineStyle>
	</Style>
	<Style id="branch97_part23_style">
		<LineStyle>
			<width>8.837198268192871</width>
			<color>FFc738ff</color>
		</LineStyle>
	</Style>
	<Style id="branch97_part24_style">
		<LineStyle>
			<width>8.89146551212858</width>
			<color>FFc738ff</color>
		</LineStyle>
	</Style>
	<Style id="branch97_part25_style">
		<LineStyle>
			<width>8.94573275606429</width>
			<color>FFc639ff</color>
		</LineStyle>
	</Style>
	<Style id="branch97_part26_style">
		<LineStyle>
			<width>9.0</width>
			<color>FFc639ff</color>
		</LineStyle>
	</Style>
	<Style id="branch102_part1_style">
		<LineStyle>
			<width>6.804497639427632</width>
			<color>FFfe01ff</color>
		</LineStyle>
	</Style>
	<Style id="branch102_part2_style">
		<LineStyle>
			<width>6.847546705321208</width>
			<color>FFfe01ff</color>
		</LineStyle>
	</Style>
	<Style id="branch102_part3_style">
		<LineStyle>
			<width>6.890595771214784</width>
			<color>FFfd02ff</color>
		</LineStyle>
	</Style>
	<Style id="branch102_part4_style">
		<LineStyle>
			<width>6.93364483710836</width>
			<color>FFfd02ff</color>
		</LineStyle>
	</Style>
	<Style id="branch102_part5_style">
		<LineStyle>
			<width>6.9766939030019355</width>
			<color>FFfc03ff</color>
		</LineStyle>
	</Style>
	<Style id="branch102_part6_style">
		<LineStyle>
			<width>7.019742968895511</width>
			<color>FFfc03ff</color>
		</LineStyle>
	</Style>
	<Style id="branch102_part7_style">
		<LineStyle>
			<width>7.062792034789087</width>
			<color>FFfb04ff</color>
		</LineStyle>
	</Style>
	<Style id="branch102_part8_style">
		<LineStyle>
			<width>7.105841100682664</width>
			<color>FFfb04ff</color>
		</LineStyle>
	</Style>
	<Style id="branch102_part9_style">
		<LineStyle>
			<width>7.148890166576239</width>
			<color>FFfa05ff</color>
		</LineStyle>
	</Style>
	<Style id="branch102_part10_style">
		<LineStyle>
			<width>7.191939232469815</width>
			<color>FFfa05ff</color>
		</LineStyle>
	</Style>
	<Style id="branch102_part11_style">
		<LineStyle>
			<width>7.23498829836339</width>
			<color>FFf906ff</color>
		</LineStyle>
	</Style>
	<Style id="branch102_part12_style">
		<LineStyle>
			<width>7.278037364256966</width>
			<color>FFf906ff</color>
		</LineStyle>
	</Style>
	<Style id="branch102_part13_style">
		<LineStyle>
			<width>7.321086430150542</width>
			<color>FFf807ff</color>
		</LineStyle>
	</Style>
	<Style id="branch102_part14_style">
		<LineStyle>
			<width>7.364135496044119</width>
			<color>FFf807ff</color>
		</LineStyle>
	</Style>
	<Style id="branch102_part15_style">
		<LineStyle>
			<width>7.407184561937694</width>
			<color>FFf708ff</color>
		</LineStyle>
	</Style>
	<Style id="branch102_part16_style">
		<LineStyle>
			<width>7.4502336278312695</width>
			<color>FFf708ff</color>
		</LineStyle>
	</Style>
	<Style id="branch102_part17_style">
		<LineStyle>
			<width>7.493282693724845</width>
			<color>FFf609ff</color>
		</LineStyle>
	</Style>
	<Style id="branch102_part18_style">
		<LineStyle>
			<width>7.536331759618421</width>
			<color>FFf609ff</color>
		</LineStyle>
	</Style>
	<Style id="branch102_part19_style">
		<LineStyle>
			<width>7.579380825511997</width>
			<color>FFf50aff</color>
		</LineStyle>
	</Style>
	<Style id="branch102_part20_style">
		<LineStyle>
			<width>7.622429891405574</width>
			<color>FFf50aff</color>
		</LineStyle>
	</Style>
	<Style id="branch102_part21_style">
		<LineStyle>
			<width>7.665478957299149</width>
			<color>FFf40bff</color>
		</LineStyle>
	</Style>
	<Style id="branch102_part22_style">
		<LineStyle>
			<width>7.7085280231927245</width>
			<color>FFf40bff</color>
		</LineStyle>
	</Style>
	<Style id="branch102_part23_style">
		<LineStyle>
			<width>7.7515770890863</width>
			<color>FFf30cff</color>
		</LineStyle>
	</Style>
	<Style id="branch102_part24_style">
		<LineStyle>
			<width>7.794626154979877</width>
			<color>FFf30cff</color>
		</LineStyle>
	</Style>
	<Style id="branch102_part25_style">
		<LineStyle>
			<width>7.837675220873453</width>
			<color>FFf20dff</color>
		</LineStyle>
	</Style>
	<Style id="branch102_part26_style">
		<LineStyle>
			<width>7.880724286767029</width>
			<color>FFf20dff</color>
		</LineStyle>
	</Style>
	<Style id="branch102_part27_style">
		<LineStyle>
			<width>7.9237733526606045</width>
			<color>FFf10eff</color>
		</LineStyle>
	</Style>
	<Style id="branch102_part28_style">
		<LineStyle>
			<width>7.96682241855418</width>
			<color>FFf10eff</color>
		</LineStyle>
	</Style>
	<Style id="branch102_part29_style">
		<LineStyle>
			<width>8.009871484447755</width>
			<color>FFf00fff</color>
		</LineStyle>
	</Style>
	<Style id="branch102_part30_style">
		<LineStyle>
			<width>8.052920550341332</width>
			<color>FFf00fff</color>
		</LineStyle>
	</Style>
	<Style id="branch102_part31_style">
		<LineStyle>
			<width>8.095969616234907</width>
			<color>FFef10ff</color>
		</LineStyle>
	</Style>
	<Style id="branch102_part32_style">
		<LineStyle>
			<width>8.139018682128484</width>
			<color>FFef10ff</color>
		</LineStyle>
	</Style>
	<Style id="branch102_part33_style">
		<LineStyle>
			<width>8.18206774802206</width>
			<color>FFee11ff</color>
		</LineStyle>
	</Style>
	<Style id="branch102_part34_style">
		<LineStyle>
			<width>8.225116813915635</width>
			<color>FFee11ff</color>
		</LineStyle>
	</Style>
	<Style id="branch102_part35_style">
		<LineStyle>
			<width>8.26816587980921</width>
			<color>FFed12ff</color>
		</LineStyle>
	</Style>
	<Style id="branch102_part36_style">
		<LineStyle>
			<width>8.311214945702787</width>
			<color>FFed12ff</color>
		</LineStyle>
	</Style>
	<Style id="branch102_part37_style">
		<LineStyle>
			<width>8.354264011596364</width>
			<color>FFec13ff</color>
		</LineStyle>
	</Style>
	<Style id="branch102_part38_style">
		<LineStyle>
			<width>8.397313077489938</width>
			<color>FFec13ff</color>
		</LineStyle>
	</Style>
	<Style id="branch102_part39_style">
		<LineStyle>
			<width>8.440362143383513</width>
			<color>FFeb14ff</color>
		</LineStyle>
	</Style>
	<Style id="branch102_part40_style">
		<LineStyle>
			<width>8.48341120927709</width>
			<color>FFeb14ff</color>
		</LineStyle>
	</Style>
	<Style id="branch102_part41_style">
		<LineStyle>
			<width>8.526460275170665</width>
			<color>FFea15ff</color>
		</LineStyle>
	</Style>
	<Style id="branch102_part42_style">
		<LineStyle>
			<width>8.569509341064242</width>
			<color>FFea15ff</color>
		</LineStyle>
	</Style>
	<Style id="branch102_part43_style">
		<LineStyle>
			<width>8.612558406957817</width>
			<color>FFe916ff</color>
		</LineStyle>
	</Style>
	<Style id="branch102_part44_style">
		<LineStyle>
			<width>8.655607472851393</width>
			<color>FFe916ff</color>
		</LineStyle>
	</Style>
	<Style id="branch102_part45_style">
		<LineStyle>
			<width>8.69865653874497</width>
			<color>FFe817ff</color>
		</LineStyle>
	</Style>
	<Style id="branch102_part46_style">
		<LineStyle>
			<width>8.741705604638545</width>
			<color>FFe817ff</color>
		</LineStyle>
	</Style>
	<Style id="branch102_part47_style">
		<LineStyle>
			<width>8.78475467053212</width>
			<color>FFe718ff</color>
		</LineStyle>
	</Style>
	<Style id="branch102_part48_style">
		<LineStyle>
			<width>8.827803736425697</width>
			<color>FFe718ff</color>
		</LineStyle>
	</Style>
	<Style id="branch102_part49_style">
		<LineStyle>
			<width>8.870852802319273</width>
			<color>FFe619ff</color>
		</LineStyle>
	</Style>
	<Style id="branch102_part50_style">
		<LineStyle>
			<width>8.913901868212848</width>
			<color>FFe619ff</color>
		</LineStyle>
	</Style>
	<Style id="branch102_part51_style">
		<LineStyle>
			<width>8.956950934106425</width>
			<color>FFe51aff</color>
		</LineStyle>
	</Style>
	<Style id="branch102_part52_style">
		<LineStyle>
			<width>9.0</width>
			<color>FFe51aff</color>
		</LineStyle>
	</Style>
	<Style id="branch105_part1_style">
		<LineStyle>
			<width>6.567601856066876</width>
			<color>FFf20dff</color>
		</LineStyle>
	</Style>
	<Style id="branch105_part2_style">
		<LineStyle>
			<width>6.724489426419467</width>
			<color>FFf20dff</color>
		</LineStyle>
	</Style>
	<Style id="branch105_part3_style">
		<LineStyle>
			<width>6.881376996772058</width>
			<color>FFf20dff</color>
		</LineStyle>
	</Style>
	<Style id="branch105_part4_style">
		<LineStyle>
			<width>7.038264567124648</width>
			<color>FFf20dff</color>
		</LineStyle>
	</Style>
	<Style id="branch105_part5_style">
		<LineStyle>
			<width>7.195152137477239</width>
			<color>FFf20dff</color>
		</LineStyle>
	</Style>
	<Style id="branch105_part6_style">
		<LineStyle>
			<width>7.352039707829829</width>
			<color>FFf20dff</color>
		</LineStyle>
	</Style>
	<Style id="branch105_part7_style">
		<LineStyle>
			<width>7.50892727818242</width>
			<color>FFf20dff</color>
		</LineStyle>
	</Style>
	<Style id="branch105_part8_style">
		<LineStyle>
			<width>7.66581484853501</width>
			<color>FFf10eff</color>
		</LineStyle>
	</Style>
	<Style id="branch105_part9_style">
		<LineStyle>
			<width>7.8227024188876015</width>
			<color>FFf10eff</color>
		</LineStyle>
	</Style>
	<Style id="branch105_part10_style">
		<LineStyle>
			<width>7.979589989240192</width>
			<color>FFf10eff</color>
		</LineStyle>
	</Style>
	<Style id="branch105_part11_style">
		<LineStyle>
			<width>8.136477559592782</width>
			<color>FFf10eff</color>
		</LineStyle>
	</Style>
	<Style id="branch105_part12_style">
		<LineStyle>
			<width>8.293365129945373</width>
			<color>FFf10eff</color>
		</LineStyle>
	</Style>
	<Style id="branch105_part13_style">
		<LineStyle>
			<width>8.450252700297963</width>
			<color>FFf10eff</color>
		</LineStyle>
	</Style>
	<Style id="branch105_part14_style">
		<LineStyle>
			<width>8.607140270650554</width>
			<color>FFf10eff</color>
		</LineStyle>
	</Style>
	<Style id="branch105_part15_style">
		<LineStyle>
			<width>8.764027841003145</width>
			<color>FFf00fff</color>
		</LineStyle>
	</Style>
	<Style id="branch105_part16_style">
		<LineStyle>
			<width>8.920915411355736</width>
			<color>FFf00fff</color>
		</LineStyle>
	</Style>
	<Style id="branch107_part1_style">
		<LineStyle>
			<width>8.70288332357298</width>
			<color>FFf30cff</color>
		</LineStyle>
	</Style>
	<Style id="branch107_part2_style">
		<LineStyle>
			<width>8.71476799063006</width>
			<color>FFf30cff</color>
		</LineStyle>
	</Style>
	<Style id="branch107_part3_style">
		<LineStyle>
			<width>8.72665265768714</width>
			<color>FFf30cff</color>
		</LineStyle>
	</Style>
	<Style id="branch107_part4_style">
		<LineStyle>
			<width>8.738537324744222</width>
			<color>FFf30cff</color>
		</LineStyle>
	</Style>
	<Style id="branch107_part5_style">
		<LineStyle>
			<width>8.750421991801302</width>
			<color>FFf30cff</color>
		</LineStyle>
	</Style>
	<Style id="branch107_part6_style">
		<LineStyle>
			<width>8.762306658858382</width>
			<color>FFf30cff</color>
		</LineStyle>
	</Style>
	<Style id="branch107_part7_style">
		<LineStyle>
			<width>8.774191325915464</width>
			<color>FFf20dff</color>
		</LineStyle>
	</Style>
	<Style id="branch107_part8_style">
		<LineStyle>
			<width>8.786075992972545</width>
			<color>FFf20dff</color>
		</LineStyle>
	</Style>
	<Style id="branch107_part9_style">
		<LineStyle>
			<width>8.797960660029625</width>
			<color>FFf20dff</color>
		</LineStyle>
	</Style>
	<Style id="branch107_part10_style">
		<LineStyle>
			<width>8.809845327086705</width>
			<color>FFf20dff</color>
		</LineStyle>
	</Style>
	<Style id="branch107_part11_style">
		<LineStyle>
			<width>8.821729994143787</width>
			<color>FFf20dff</color>
		</LineStyle>
	</Style>
	<Style id="branch107_part12_style">
		<LineStyle>
			<width>8.833614661200869</width>
			<color>FFf20dff</color>
		</LineStyle>
	</Style>
	<Style id="branch107_part13_style">
		<LineStyle>
			<width>8.845499328257949</width>
			<color>FFf10eff</color>
		</LineStyle>
	</Style>
	<Style id="branch107_part14_style">
		<LineStyle>
			<width>8.857383995315029</width>
			<color>FFf10eff</color>
		</LineStyle>
	</Style>
	<Style id="branch107_part15_style">
		<LineStyle>
			<width>8.86926866237211</width>
			<color>FFf10eff</color>
		</LineStyle>
	</Style>
	<Style id="branch107_part16_style">
		<LineStyle>
			<width>8.881153329429193</width>
			<color>FFf10eff</color>
		</LineStyle>
	</Style>
	<Style id="branch107_part17_style">
		<LineStyle>
			<width>8.893037996486273</width>
			<color>FFf10eff</color>
		</LineStyle>
	</Style>
	<Style id="branch107_part18_style">
		<LineStyle>
			<width>8.904922663543353</width>
			<color>FFf00fff</color>
		</LineStyle>
	</Style>
	<Style id="branch107_part19_style">
		<LineStyle>
			<width>8.916807330600435</width>
			<color>FFf00fff</color>
		</LineStyle>
	</Style>
	<Style id="branch107_part20_style">
		<LineStyle>
			<width>8.928691997657516</width>
			<color>FFf00fff</color>
		</LineStyle>
	</Style>
	<Style id="branch107_part21_style">
		<LineStyle>
			<width>8.940576664714596</width>
			<color>FFf00fff</color>
		</LineStyle>
	</Style>
	<Style id="branch107_part22_style">
		<LineStyle>
			<width>8.952461331771676</width>
			<color>FFf00fff</color>
		</LineStyle>
	</Style>
	<Style id="branch107_part23_style">
		<LineStyle>
			<width>8.964345998828758</width>
			<color>FFf00fff</color>
		</LineStyle>
	</Style>
	<Style id="branch107_part24_style">
		<LineStyle>
			<width>8.976230665885838</width>
			<color>FFef10ff</color>
		</LineStyle>
	</Style>
	<Style id="branch107_part25_style">
		<LineStyle>
			<width>8.988115332942918</width>
			<color>FFef10ff</color>
		</LineStyle>
	</Style>
	<Style id="branch107_part26_style">
		<LineStyle>
			<width>9.0</width>
			<color>FFef10ff</color>
		</LineStyle>
	</Style>
	<Style id="branch114_part1_style">
		<LineStyle>
			<width>7.326631911707614</width>
			<color>FFdd22ff</color>
		</LineStyle>
	</Style>
	<Style id="branch114_part2_style">
		<LineStyle>
			<width>7.34894348621818</width>
			<color>FFdc23ff</color>
		</LineStyle>
	</Style>
	<Style id="branch114_part3_style">
		<LineStyle>
			<width>7.371255060728744</width>
			<color>FFdc23ff</color>
		</LineStyle>
	</Style>
	<Style id="branch114_part4_style">
		<LineStyle>
			<width>7.39356663523931</width>
			<color>FFdc23ff</color>
		</LineStyle>
	</Style>
	<Style id="branch114_part5_style">
		<LineStyle>
			<width>7.415878209749875</width>
			<color>FFdc23ff</color>
		</LineStyle>
	</Style>
	<Style id="branch114_part6_style">
		<LineStyle>
			<width>7.43818978426044</width>
			<color>FFdc23ff</color>
		</LineStyle>
	</Style>
	<Style id="branch114_part7_style">
		<LineStyle>
			<width>7.460501358771006</width>
			<color>FFdc23ff</color>
		</LineStyle>
	</Style>
	<Style id="branch114_part8_style">
		<LineStyle>
			<width>7.48281293328157</width>
			<color>FFdc23ff</color>
		</LineStyle>
	</Style>
	<Style id="branch114_part9_style">
		<LineStyle>
			<width>7.505124507792136</width>
			<color>FFdb24ff</color>
		</LineStyle>
	</Style>
	<Style id="branch114_part10_style">
		<LineStyle>
			<width>7.5274360823027004</width>
			<color>FFdb24ff</color>
		</LineStyle>
	</Style>
	<Style id="branch114_part11_style">
		<LineStyle>
			<width>7.549747656813265</width>
			<color>FFdb24ff</color>
		</LineStyle>
	</Style>
	<Style id="branch114_part12_style">
		<LineStyle>
			<width>7.572059231323831</width>
			<color>FFdb24ff</color>
		</LineStyle>
	</Style>
	<Style id="branch114_part13_style">
		<LineStyle>
			<width>7.594370805834396</width>
			<color>FFdb24ff</color>
		</LineStyle>
	</Style>
	<Style id="branch114_part14_style">
		<LineStyle>
			<width>7.616682380344962</width>
			<color>FFdb24ff</color>
		</LineStyle>
	</Style>
	<Style id="branch114_part15_style">
		<LineStyle>
			<width>7.638993954855526</width>
			<color>FFda25ff</color>
		</LineStyle>
	</Style>
	<Style id="branch114_part16_style">
		<LineStyle>
			<width>7.661305529366092</width>
			<color>FFda25ff</color>
		</LineStyle>
	</Style>
	<Style id="branch114_part17_style">
		<LineStyle>
			<width>7.6836171038766565</width>
			<color>FFda25ff</color>
		</LineStyle>
	</Style>
	<Style id="branch114_part18_style">
		<LineStyle>
			<width>7.705928678387222</width>
			<color>FFda25ff</color>
		</LineStyle>
	</Style>
	<Style id="branch114_part19_style">
		<LineStyle>
			<width>7.728240252897788</width>
			<color>FFda25ff</color>
		</LineStyle>
	</Style>
	<Style id="branch114_part20_style">
		<LineStyle>
			<width>7.750551827408352</width>
			<color>FFda25ff</color>
		</LineStyle>
	</Style>
	<Style id="branch114_part21_style">
		<LineStyle>
			<width>7.772863401918917</width>
			<color>FFd926ff</color>
		</LineStyle>
	</Style>
	<Style id="branch114_part22_style">
		<LineStyle>
			<width>7.795174976429482</width>
			<color>FFd926ff</color>
		</LineStyle>
	</Style>
	<Style id="branch114_part23_style">
		<LineStyle>
			<width>7.817486550940047</width>
			<color>FFd926ff</color>
		</LineStyle>
	</Style>
	<Style id="branch114_part24_style">
		<LineStyle>
			<width>7.839798125450613</width>
			<color>FFd926ff</color>
		</LineStyle>
	</Style>
	<Style id="branch114_part25_style">
		<LineStyle>
			<width>7.862109699961177</width>
			<color>FFd926ff</color>
		</LineStyle>
	</Style>
	<Style id="branch114_part26_style">
		<LineStyle>
			<width>7.884421274471743</width>
			<color>FFd926ff</color>
		</LineStyle>
	</Style>
	<Style id="branch114_part27_style">
		<LineStyle>
			<width>7.906732848982308</width>
			<color>FFd926ff</color>
		</LineStyle>
	</Style>
	<Style id="branch114_part28_style">
		<LineStyle>
			<width>7.929044423492873</width>
			<color>FFd827ff</color>
		</LineStyle>
	</Style>
	<Style id="branch114_part29_style">
		<LineStyle>
			<width>7.9513559980034385</width>
			<color>FFd827ff</color>
		</LineStyle>
	</Style>
	<Style id="branch114_part30_style">
		<LineStyle>
			<width>7.973667572514003</width>
			<color>FFd827ff</color>
		</LineStyle>
	</Style>
	<Style id="branch114_part31_style">
		<LineStyle>
			<width>7.995979147024569</width>
			<color>FFd827ff</color>
		</LineStyle>
	</Style>
	<Style id="branch114_part32_style">
		<LineStyle>
			<width>8.018290721535134</width>
			<color>FFd827ff</color>
		</LineStyle>
	</Style>
	<Style id="branch114_part33_style">
		<LineStyle>
			<width>8.040602296045698</width>
			<color>FFd827ff</color>
		</LineStyle>
	</Style>
	<Style id="branch114_part34_style">
		<LineStyle>
			<width>8.062913870556265</width>
			<color>FFd728ff</color>
		</LineStyle>
	</Style>
	<Style id="branch114_part35_style">
		<LineStyle>
			<width>8.085225445066829</width>
			<color>FFd728ff</color>
		</LineStyle>
	</Style>
	<Style id="branch114_part36_style">
		<LineStyle>
			<width>8.107537019577395</width>
			<color>FFd728ff</color>
		</LineStyle>
	</Style>
	<Style id="branch114_part37_style">
		<LineStyle>
			<width>8.12984859408796</width>
			<color>FFd728ff</color>
		</LineStyle>
	</Style>
	<Style id="branch114_part38_style">
		<LineStyle>
			<width>8.152160168598524</width>
			<color>FFd728ff</color>
		</LineStyle>
	</Style>
	<Style id="branch114_part39_style">
		<LineStyle>
			<width>8.17447174310909</width>
			<color>FFd728ff</color>
		</LineStyle>
	</Style>
	<Style id="branch114_part40_style">
		<LineStyle>
			<width>8.196783317619655</width>
			<color>FFd629ff</color>
		</LineStyle>
	</Style>
	<Style id="branch114_part41_style">
		<LineStyle>
			<width>8.21909489213022</width>
			<color>FFd629ff</color>
		</LineStyle>
	</Style>
	<Style id="branch114_part42_style">
		<LineStyle>
			<width>8.241406466640786</width>
			<color>FFd629ff</color>
		</LineStyle>
	</Style>
	<Style id="branch114_part43_style">
		<LineStyle>
			<width>8.26371804115135</width>
			<color>FFd629ff</color>
		</LineStyle>
	</Style>
	<Style id="branch114_part44_style">
		<LineStyle>
			<width>8.286029615661915</width>
			<color>FFd629ff</color>
		</LineStyle>
	</Style>
	<Style id="branch114_part45_style">
		<LineStyle>
			<width>8.30834119017248</width>
			<color>FFd629ff</color>
		</LineStyle>
	</Style>
	<Style id="branch114_part46_style">
		<LineStyle>
			<width>8.330652764683046</width>
			<color>FFd629ff</color>
		</LineStyle>
	</Style>
	<Style id="branch114_part47_style">
		<LineStyle>
			<width>8.352964339193612</width>
			<color>FFd52aff</color>
		</LineStyle>
	</Style>
	<Style id="branch114_part48_style">
		<LineStyle>
			<width>8.375275913704176</width>
			<color>FFd52aff</color>
		</LineStyle>
	</Style>
	<Style id="branch114_part49_style">
		<LineStyle>
			<width>8.397587488214741</width>
			<color>FFd52aff</color>
		</LineStyle>
	</Style>
	<Style id="branch114_part50_style">
		<LineStyle>
			<width>8.419899062725307</width>
			<color>FFd52aff</color>
		</LineStyle>
	</Style>
	<Style id="branch114_part51_style">
		<LineStyle>
			<width>8.44221063723587</width>
			<color>FFd52aff</color>
		</LineStyle>
	</Style>
	<Style id="branch114_part52_style">
		<LineStyle>
			<width>8.464522211746436</width>
			<color>FFd52aff</color>
		</LineStyle>
	</Style>
	<Style id="branch114_part53_style">
		<LineStyle>
			<width>8.486833786257002</width>
			<color>FFd42bff</color>
		</LineStyle>
	</Style>
	<Style id="branch114_part54_style">
		<LineStyle>
			<width>8.509145360767567</width>
			<color>FFd42bff</color>
		</LineStyle>
	</Style>
	<Style id="branch114_part55_style">
		<LineStyle>
			<width>8.531456935278133</width>
			<color>FFd42bff</color>
		</LineStyle>
	</Style>
	<Style id="branch114_part56_style">
		<LineStyle>
			<width>8.553768509788696</width>
			<color>FFd42bff</color>
		</LineStyle>
	</Style>
	<Style id="branch114_part57_style">
		<LineStyle>
			<width>8.576080084299262</width>
			<color>FFd42bff</color>
		</LineStyle>
	</Style>
	<Style id="branch114_part58_style">
		<LineStyle>
			<width>8.598391658809827</width>
			<color>FFd42bff</color>
		</LineStyle>
	</Style>
	<Style id="branch114_part59_style">
		<LineStyle>
			<width>8.620703233320393</width>
			<color>FFd42bff</color>
		</LineStyle>
	</Style>
	<Style id="branch114_part60_style">
		<LineStyle>
			<width>8.643014807830959</width>
			<color>FFd32cff</color>
		</LineStyle>
	</Style>
	<Style id="branch114_part61_style">
		<LineStyle>
			<width>8.665326382341522</width>
			<color>FFd32cff</color>
		</LineStyle>
	</Style>
	<Style id="branch114_part62_style">
		<LineStyle>
			<width>8.687637956852088</width>
			<color>FFd32cff</color>
		</LineStyle>
	</Style>
	<Style id="branch114_part63_style">
		<LineStyle>
			<width>8.709949531362653</width>
			<color>FFd32cff</color>
		</LineStyle>
	</Style>
	<Style id="branch114_part64_style">
		<LineStyle>
			<width>8.732261105873217</width>
			<color>FFd32cff</color>
		</LineStyle>
	</Style>
	<Style id="branch114_part65_style">
		<LineStyle>
			<width>8.754572680383783</width>
			<color>FFd32cff</color>
		</LineStyle>
	</Style>
	<Style id="branch114_part66_style">
		<LineStyle>
			<width>8.776884254894348</width>
			<color>FFd22dff</color>
		</LineStyle>
	</Style>
	<Style id="branch114_part67_style">
		<LineStyle>
			<width>8.799195829404914</width>
			<color>FFd22dff</color>
		</LineStyle>
	</Style>
	<Style id="branch114_part68_style">
		<LineStyle>
			<width>8.82150740391548</width>
			<color>FFd22dff</color>
		</LineStyle>
	</Style>
	<Style id="branch114_part69_style">
		<LineStyle>
			<width>8.843818978426043</width>
			<color>FFd22dff</color>
		</LineStyle>
	</Style>
	<Style id="branch114_part70_style">
		<LineStyle>
			<width>8.86613055293661</width>
			<color>FFd22dff</color>
		</LineStyle>
	</Style>
	<Style id="branch114_part71_style">
		<LineStyle>
			<width>8.888442127447174</width>
			<color>FFd22dff</color>
		</LineStyle>
	</Style>
	<Style id="branch114_part72_style">
		<LineStyle>
			<width>8.91075370195774</width>
			<color>FFd12eff</color>
		</LineStyle>
	</Style>
	<Style id="branch114_part73_style">
		<LineStyle>
			<width>8.933065276468305</width>
			<color>FFd12eff</color>
		</LineStyle>
	</Style>
	<Style id="branch114_part74_style">
		<LineStyle>
			<width>8.955376850978869</width>
			<color>FFd12eff</color>
		</LineStyle>
	</Style>
	<Style id="branch114_part75_style">
		<LineStyle>
			<width>8.977688425489434</width>
			<color>FFd12eff</color>
		</LineStyle>
	</Style>
	<Style id="branch114_part76_style">
		<LineStyle>
			<width>9.0</width>
			<color>FFd12eff</color>
		</LineStyle>
	</Style>
	<Style id="branch116_part1_style">
		<LineStyle>
			<width>7.000267178353695</width>
			<color>FFfd02ff</color>
		</LineStyle>
	</Style>
	<Style id="branch116_part2_style">
		<LineStyle>
			<width>7.078841903281436</width>
			<color>FFfc03ff</color>
		</LineStyle>
	</Style>
	<Style id="branch116_part3_style">
		<LineStyle>
			<width>7.157416628209177</width>
			<color>FFfb04ff</color>
		</LineStyle>
	</Style>
	<Style id="branch116_part4_style">
		<LineStyle>
			<width>7.235991353136917</width>
			<color>FFfb04ff</color>
		</LineStyle>
	</Style>
	<Style id="branch116_part5_style">
		<LineStyle>
			<width>7.314566078064657</width>
			<color>FFfa05ff</color>
		</LineStyle>
	</Style>
	<Style id="branch116_part6_style">
		<LineStyle>
			<width>7.393140802992398</width>
			<color>FFfa05ff</color>
		</LineStyle>
	</Style>
	<Style id="branch116_part7_style">
		<LineStyle>
			<width>7.471715527920138</width>
			<color>FFf906ff</color>
		</LineStyle>
	</Style>
	<Style id="branch116_part8_style">
		<LineStyle>
			<width>7.550290252847878</width>
			<color>FFf906ff</color>
		</LineStyle>
	</Style>
	<Style id="branch116_part9_style">
		<LineStyle>
			<width>7.628864977775619</width>
			<color>FFf807ff</color>
		</LineStyle>
	</Style>
	<Style id="branch116_part10_style">
		<LineStyle>
			<width>7.707439702703359</width>
			<color>FFf807ff</color>
		</LineStyle>
	</Style>
	<Style id="branch116_part11_style">
		<LineStyle>
			<width>7.7860144276311</width>
			<color>FFf708ff</color>
		</LineStyle>
	</Style>
	<Style id="branch116_part12_style">
		<LineStyle>
			<width>7.86458915255884</width>
			<color>FFf708ff</color>
		</LineStyle>
	</Style>
	<Style id="branch116_part13_style">
		<LineStyle>
			<width>7.94316387748658</width>
			<color>FFf609ff</color>
		</LineStyle>
	</Style>
	<Style id="branch116_part14_style">
		<LineStyle>
			<width>8.02173860241432</width>
			<color>FFf609ff</color>
		</LineStyle>
	</Style>
	<Style id="branch116_part15_style">
		<LineStyle>
			<width>8.10031332734206</width>
			<color>FFf50aff</color>
		</LineStyle>
	</Style>
	<Style id="branch116_part16_style">
		<LineStyle>
			<width>8.178888052269802</width>
			<color>FFf50aff</color>
		</LineStyle>
	</Style>
	<Style id="branch116_part17_style">
		<LineStyle>
			<width>8.257462777197542</width>
			<color>FFf40bff</color>
		</LineStyle>
	</Style>
	<Style id="branch116_part18_style">
		<LineStyle>
			<width>8.336037502125283</width>
			<color>FFf30cff</color>
		</LineStyle>
	</Style>
	<Style id="branch116_part19_style">
		<LineStyle>
			<width>8.414612227053023</width>
			<color>FFf30cff</color>
		</LineStyle>
	</Style>
	<Style id="branch116_part20_style">
		<LineStyle>
			<width>8.493186951980762</width>
			<color>FFf20dff</color>
		</LineStyle>
	</Style>
	<Style id="branch116_part21_style">
		<LineStyle>
			<width>8.571761676908503</width>
			<color>FFf20dff</color>
		</LineStyle>
	</Style>
	<Style id="branch116_part22_style">
		<LineStyle>
			<width>8.650336401836244</width>
			<color>FFf10eff</color>
		</LineStyle>
	</Style>
	<Style id="branch116_part23_style">
		<LineStyle>
			<width>8.728911126763984</width>
			<color>FFf10eff</color>
		</LineStyle>
	</Style>
	<Style id="branch116_part24_style">
		<LineStyle>
			<width>8.807485851691725</width>
			<color>FFf00fff</color>
		</LineStyle>
	</Style>
	<Style id="branch116_part25_style">
		<LineStyle>
			<width>8.886060576619466</width>
			<color>FFf00fff</color>
		</LineStyle>
	</Style>
	<Style id="branch116_part26_style">
		<LineStyle>
			<width>8.964635301547204</width>
			<color>FFef10ff</color>
		</LineStyle>
	</Style>
	<Style id="branch122_part1_style">
		<LineStyle>
			<width>6.339911624263485</width>
			<color>FFcc33ff</color>
		</LineStyle>
	</Style>
	<Style id="branch122_part2_style">
		<LineStyle>
			<width>6.334280642200348</width>
			<color>FFcb34ff</color>
		</LineStyle>
	</Style>
	<Style id="branch122_part3_style">
		<LineStyle>
			<width>6.328649660137209</width>
			<color>FFcb34ff</color>
		</LineStyle>
	</Style>
	<Style id="branch122_part4_style">
		<LineStyle>
			<width>6.323018678074071</width>
			<color>FFcb34ff</color>
		</LineStyle>
	</Style>
	<Style id="branch122_part5_style">
		<LineStyle>
			<width>6.3173876960109325</width>
			<color>FFcb34ff</color>
		</LineStyle>
	</Style>
	<Style id="branch122_part6_style">
		<LineStyle>
			<width>6.311756713947794</width>
			<color>FFcb34ff</color>
		</LineStyle>
	</Style>
	<Style id="branch122_part7_style">
		<LineStyle>
			<width>6.306125731884656</width>
			<color>FFca35ff</color>
		</LineStyle>
	</Style>
	<Style id="branch122_part8_style">
		<LineStyle>
			<width>6.300494749821518</width>
			<color>FFca35ff</color>
		</LineStyle>
	</Style>
	<Style id="branch122_part9_style">
		<LineStyle>
			<width>6.29486376775838</width>
			<color>FFca35ff</color>
		</LineStyle>
	</Style>
	<Style id="branch122_part10_style">
		<LineStyle>
			<width>6.2892327856952415</width>
			<color>FFca35ff</color>
		</LineStyle>
	</Style>
	<Style id="branch122_part11_style">
		<LineStyle>
			<width>6.283601803632104</width>
			<color>FFca35ff</color>
		</LineStyle>
	</Style>
	<Style id="branch122_part12_style">
		<LineStyle>
			<width>6.277970821568966</width>
			<color>FFc936ff</color>
		</LineStyle>
	</Style>
	<Style id="branch122_part13_style">
		<LineStyle>
			<width>6.272339839505827</width>
			<color>FFc936ff</color>
		</LineStyle>
	</Style>
	<Style id="branch122_part14_style">
		<LineStyle>
			<width>6.266708857442689</width>
			<color>FFc936ff</color>
		</LineStyle>
	</Style>
	<Style id="branch122_part15_style">
		<LineStyle>
			<width>6.26107787537955</width>
			<color>FFc936ff</color>
		</LineStyle>
	</Style>
	<Style id="branch122_part16_style">
		<LineStyle>
			<width>6.255446893316413</width>
			<color>FFc936ff</color>
		</LineStyle>
	</Style>
	<Style id="branch122_part17_style">
		<LineStyle>
			<width>6.2498159112532745</width>
			<color>FFc837ff</color>
		</LineStyle>
	</Style>
	<Style id="branch122_part18_style">
		<LineStyle>
			<width>6.244184929190136</width>
			<color>FFc837ff</color>
		</LineStyle>
	</Style>
	<Style id="branch122_part19_style">
		<LineStyle>
			<width>6.238553947126999</width>
			<color>FFc837ff</color>
		</LineStyle>
	</Style>
	<Style id="branch122_part20_style">
		<LineStyle>
			<width>6.23292296506386</width>
			<color>FFc837ff</color>
		</LineStyle>
	</Style>
	<Style id="branch122_part21_style">
		<LineStyle>
			<width>6.227291983000722</width>
			<color>FFc837ff</color>
		</LineStyle>
	</Style>
	<Style id="branch122_part22_style">
		<LineStyle>
			<width>6.221661000937584</width>
			<color>FFc738ff</color>
		</LineStyle>
	</Style>
	<Style id="branch122_part23_style">
		<LineStyle>
			<width>6.216030018874446</width>
			<color>FFc738ff</color>
		</LineStyle>
	</Style>
	<Style id="branch122_part24_style">
		<LineStyle>
			<width>6.210399036811308</width>
			<color>FFc738ff</color>
		</LineStyle>
	</Style>
	<Style id="branch122_part25_style">
		<LineStyle>
			<width>6.20476805474817</width>
			<color>FFc738ff</color>
		</LineStyle>
	</Style>
	<Style id="branch122_part26_style">
		<LineStyle>
			<width>6.199137072685032</width>
			<color>FFc738ff</color>
		</LineStyle>
	</Style>
	<Style id="branch151_part1_style">
		<LineStyle>
			<width>7.014014719098395</width>
			<color>FFfc03ff</color>
		</LineStyle>
	</Style>
	<Style id="branch151_part2_style">
		<LineStyle>
			<width>7.093075222851036</width>
			<color>FFfb04ff</color>
		</LineStyle>
	</Style>
	<Style id="branch151_part3_style">
		<LineStyle>
			<width>7.172135726603678</width>
			<color>FFfa05ff</color>
		</LineStyle>
	</Style>
	<Style id="branch151_part4_style">
		<LineStyle>
			<width>7.251196230356319</width>
			<color>FFf906ff</color>
		</LineStyle>
	</Style>
	<Style id="branch151_part5_style">
		<LineStyle>
			<width>7.330256734108961</width>
			<color>FFf906ff</color>
		</LineStyle>
	</Style>
	<Style id="branch151_part6_style">
		<LineStyle>
			<width>7.409317237861601</width>
			<color>FFf807ff</color>
		</LineStyle>
	</Style>
	<Style id="branch151_part7_style">
		<LineStyle>
			<width>7.488377741614243</width>
			<color>FFf708ff</color>
		</LineStyle>
	</Style>
	<Style id="branch151_part8_style">
		<LineStyle>
			<width>7.567438245366885</width>
			<color>FFf708ff</color>
		</LineStyle>
	</Style>
	<Style id="branch151_part9_style">
		<LineStyle>
			<width>7.646498749119526</width>
			<color>FFf609ff</color>
		</LineStyle>
	</Style>
	<Style id="branch151_part10_style">
		<LineStyle>
			<width>7.725559252872167</width>
			<color>FFf50aff</color>
		</LineStyle>
	</Style>
	<Style id="branch151_part11_style">
		<LineStyle>
			<width>7.804619756624809</width>
			<color>FFf40bff</color>
		</LineStyle>
	</Style>
	<Style id="branch151_part12_style">
		<LineStyle>
			<width>7.883680260377449</width>
			<color>FFf40bff</color>
		</LineStyle>
	</Style>
	<Style id="branch151_part13_style">
		<LineStyle>
			<width>7.962740764130092</width>
			<color>FFf30cff</color>
		</LineStyle>
	</Style>
	<Style id="branch151_part14_style">
		<LineStyle>
			<width>8.041801267882732</width>
			<color>FFf20dff</color>
		</LineStyle>
	</Style>
	<Style id="branch151_part15_style">
		<LineStyle>
			<width>8.120861771635374</width>
			<color>FFf10eff</color>
		</LineStyle>
	</Style>
	<Style id="branch151_part16_style">
		<LineStyle>
			<width>8.199922275388015</width>
			<color>FFf10eff</color>
		</LineStyle>
	</Style>
	<Style id="branch151_part17_style">
		<LineStyle>
			<width>8.278982779140657</width>
			<color>FFf00fff</color>
		</LineStyle>
	</Style>
	<Style id="branch151_part18_style">
		<LineStyle>
			<width>8.358043282893298</width>
			<color>FFef10ff</color>
		</LineStyle>
	</Style>
	<Style id="branch151_part19_style">
		<LineStyle>
			<width>8.43710378664594</width>
			<color>FFef10ff</color>
		</LineStyle>
	</Style>
	<Style id="branch151_part20_style">
		<LineStyle>
			<width>8.516164290398581</width>
			<color>FFee11ff</color>
		</LineStyle>
	</Style>
	<Style id="branch151_part21_style">
		<LineStyle>
			<width>8.595224794151223</width>
			<color>FFed12ff</color>
		</LineStyle>
	</Style>
	<Style id="branch151_part22_style">
		<LineStyle>
			<width>8.674285297903864</width>
			<color>FFec13ff</color>
		</LineStyle>
	</Style>
	<Style id="branch151_part23_style">
		<LineStyle>
			<width>8.753345801656506</width>
			<color>FFec13ff</color>
		</LineStyle>
	</Style>
	<Style id="branch151_part24_style">
		<LineStyle>
			<width>8.832406305409148</width>
			<color>FFeb14ff</color>
		</LineStyle>
	</Style>
	<Style id="branch151_part25_style">
		<LineStyle>
			<width>8.911466809161789</width>
			<color>FFea15ff</color>
		</LineStyle>
	</Style>
	<Style id="branch151_part26_style">
		<LineStyle>
			<width>8.99052731291443</width>
			<color>FFea15ff</color>
		</LineStyle>
	</Style>
	<Style id="branch154_part1_style">
		<LineStyle>
			<width>6.983188604570003</width>
			<color>FFd629ff</color>
		</LineStyle>
	</Style>
	<Style id="branch154_part2_style">
		<LineStyle>
			<width>6.965603813935058</width>
			<color>FFd629ff</color>
		</LineStyle>
	</Style>
	<Style id="branch154_part3_style">
		<LineStyle>
			<width>6.948019023300111</width>
			<color>FFd629ff</color>
		</LineStyle>
	</Style>
	<Style id="branch154_part4_style">
		<LineStyle>
			<width>6.930434232665164</width>
			<color>FFd629ff</color>
		</LineStyle>
	</Style>
	<Style id="branch154_part5_style">
		<LineStyle>
			<width>6.912849442030218</width>
			<color>FFd629ff</color>
		</LineStyle>
	</Style>
	<Style id="branch154_part6_style">
		<LineStyle>
			<width>6.895264651395271</width>
			<color>FFd629ff</color>
		</LineStyle>
	</Style>
	<Style id="branch154_part7_style">
		<LineStyle>
			<width>6.877679860760325</width>
			<color>FFd629ff</color>
		</LineStyle>
	</Style>
	<Style id="branch154_part8_style">
		<LineStyle>
			<width>6.860095070125379</width>
			<color>FFd629ff</color>
		</LineStyle>
	</Style>
	<Style id="branch154_part9_style">
		<LineStyle>
			<width>6.842510279490432</width>
			<color>FFd629ff</color>
		</LineStyle>
	</Style>
	<Style id="branch154_part10_style">
		<LineStyle>
			<width>6.824925488855485</width>
			<color>FFd629ff</color>
		</LineStyle>
	</Style>
	<Style id="branch154_part11_style">
		<LineStyle>
			<width>6.807340698220539</width>
			<color>FFd629ff</color>
		</LineStyle>
	</Style>
	<Style id="branch154_part12_style">
		<LineStyle>
			<width>6.789755907585593</width>
			<color>FFd629ff</color>
		</LineStyle>
	</Style>
	<Style id="branch154_part13_style">
		<LineStyle>
			<width>6.772171116950646</width>
			<color>FFd52aff</color>
		</LineStyle>
	</Style>
	<Style id="branch154_part14_style">
		<LineStyle>
			<width>6.7545863263156996</width>
			<color>FFd52aff</color>
		</LineStyle>
	</Style>
	<Style id="branch154_part15_style">
		<LineStyle>
			<width>6.737001535680753</width>
			<color>FFd52aff</color>
		</LineStyle>
	</Style>
	<Style id="branch154_part16_style">
		<LineStyle>
			<width>6.719416745045807</width>
			<color>FFd52aff</color>
		</LineStyle>
	</Style>
	<Style id="branch154_part17_style">
		<LineStyle>
			<width>6.70183195441086</width>
			<color>FFd52aff</color>
		</LineStyle>
	</Style>
	<Style id="branch154_part18_style">
		<LineStyle>
			<width>6.684247163775914</width>
			<color>FFd52aff</color>
		</LineStyle>
	</Style>
	<Style id="branch154_part19_style">
		<LineStyle>
			<width>6.6666623731409675</width>
			<color>FFd52aff</color>
		</LineStyle>
	</Style>
	<Style id="branch154_part20_style">
		<LineStyle>
			<width>6.64907758250602</width>
			<color>FFd52aff</color>
		</LineStyle>
	</Style>
	<Style id="branch154_part21_style">
		<LineStyle>
			<width>6.631492791871075</width>
			<color>FFd52aff</color>
		</LineStyle>
	</Style>
	<Style id="branch154_part22_style">
		<LineStyle>
			<width>6.613908001236128</width>
			<color>FFd52aff</color>
		</LineStyle>
	</Style>
	<Style id="branch154_part23_style">
		<LineStyle>
			<width>6.596323210601181</width>
			<color>FFd52aff</color>
		</LineStyle>
	</Style>
	<Style id="branch154_part24_style">
		<LineStyle>
			<width>6.578738419966235</width>
			<color>FFd52aff</color>
		</LineStyle>
	</Style>
	<Style id="branch154_part25_style">
		<LineStyle>
			<width>6.561153629331288</width>
			<color>FFd52aff</color>
		</LineStyle>
	</Style>
	<Style id="branch154_part26_style">
		<LineStyle>
			<width>6.543568838696342</width>
			<color>FFd42bff</color>
		</LineStyle>
	</Style>
	<Style id="branch154_part27_style">
		<LineStyle>
			<width>6.525984048061396</width>
			<color>FFd42bff</color>
		</LineStyle>
	</Style>
	<Style id="branch154_part28_style">
		<LineStyle>
			<width>6.508399257426449</width>
			<color>FFd42bff</color>
		</LineStyle>
	</Style>
	<Style id="branch154_part29_style">
		<LineStyle>
			<width>6.490814466791503</width>
			<color>FFd42bff</color>
		</LineStyle>
	</Style>
	<Style id="branch154_part30_style">
		<LineStyle>
			<width>6.473229676156556</width>
			<color>FFd42bff</color>
		</LineStyle>
	</Style>
	<Style id="branch154_part31_style">
		<LineStyle>
			<width>6.45564488552161</width>
			<color>FFd42bff</color>
		</LineStyle>
	</Style>
	<Style id="branch154_part32_style">
		<LineStyle>
			<width>6.438060094886663</width>
			<color>FFd42bff</color>
		</LineStyle>
	</Style>
	<Style id="branch157_part1_style">
		<LineStyle>
			<width>7.602220009229798</width>
			<color>FFe817ff</color>
		</LineStyle>
	</Style>
	<Style id="branch157_part2_style">
		<LineStyle>
			<width>7.624711568822715</width>
			<color>FFe718ff</color>
		</LineStyle>
	</Style>
	<Style id="branch157_part3_style">
		<LineStyle>
			<width>7.647203128415632</width>
			<color>FFe718ff</color>
		</LineStyle>
	</Style>
	<Style id="branch157_part4_style">
		<LineStyle>
			<width>7.6696946880085495</width>
			<color>FFe619ff</color>
		</LineStyle>
	</Style>
	<Style id="branch157_part5_style">
		<LineStyle>
			<width>7.692186247601467</width>
			<color>FFe619ff</color>
		</LineStyle>
	</Style>
	<Style id="branch157_part6_style">
		<LineStyle>
			<width>7.714677807194384</width>
			<color>FFe51aff</color>
		</LineStyle>
	</Style>
	<Style id="branch157_part7_style">
		<LineStyle>
			<width>7.737169366787302</width>
			<color>FFe51aff</color>
		</LineStyle>
	</Style>
	<Style id="branch157_part8_style">
		<LineStyle>
			<width>7.759660926380219</width>
			<color>FFe41bff</color>
		</LineStyle>
	</Style>
	<Style id="branch157_part9_style">
		<LineStyle>
			<width>7.782152485973136</width>
			<color>FFe41bff</color>
		</LineStyle>
	</Style>
	<Style id="branch157_part10_style">
		<LineStyle>
			<width>7.804644045566054</width>
			<color>FFe31cff</color>
		</LineStyle>
	</Style>
	<Style id="branch157_part11_style">
		<LineStyle>
			<width>7.827135605158971</width>
			<color>FFe21dff</color>
		</LineStyle>
	</Style>
	<Style id="branch157_part12_style">
		<LineStyle>
			<width>7.8496271647518885</width>
			<color>FFe21dff</color>
		</LineStyle>
	</Style>
	<Style id="branch157_part13_style">
		<LineStyle>
			<width>7.872118724344806</width>
			<color>FFe11eff</color>
		</LineStyle>
	</Style>
	<Style id="branch157_part14_style">
		<LineStyle>
			<width>7.894610283937723</width>
			<color>FFe11eff</color>
		</LineStyle>
	</Style>
	<Style id="branch157_part15_style">
		<LineStyle>
			<width>7.91710184353064</width>
			<color>FFe01fff</color>
		</LineStyle>
	</Style>
	<Style id="branch157_part16_style">
		<LineStyle>
			<width>7.939593403123558</width>
			<color>FFe01fff</color>
		</LineStyle>
	</Style>
	<Style id="branch157_part17_style">
		<LineStyle>
			<width>7.962084962716475</width>
			<color>FFdf20ff</color>
		</LineStyle>
	</Style>
	<Style id="branch157_part18_style">
		<LineStyle>
			<width>7.984576522309393</width>
			<color>FFdf20ff</color>
		</LineStyle>
	</Style>
	<Style id="branch157_part19_style">
		<LineStyle>
			<width>8.007068081902311</width>
			<color>FFde21ff</color>
		</LineStyle>
	</Style>
	<Style id="branch157_part20_style">
		<LineStyle>
			<width>8.029559641495226</width>
			<color>FFde21ff</color>
		</LineStyle>
	</Style>
	<Style id="branch157_part21_style">
		<LineStyle>
			<width>8.052051201088144</width>
			<color>FFdd22ff</color>
		</LineStyle>
	</Style>
	<Style id="branch157_part22_style">
		<LineStyle>
			<width>8.074542760681062</width>
			<color>FFdd22ff</color>
		</LineStyle>
	</Style>
	<Style id="branch157_part23_style">
		<LineStyle>
			<width>8.097034320273979</width>
			<color>FFdc23ff</color>
		</LineStyle>
	</Style>
	<Style id="branch157_part24_style">
		<LineStyle>
			<width>8.119525879866897</width>
			<color>FFdc23ff</color>
		</LineStyle>
	</Style>
	<Style id="branch157_part25_style">
		<LineStyle>
			<width>8.142017439459813</width>
			<color>FFdb24ff</color>
		</LineStyle>
	</Style>
	<Style id="branch157_part26_style">
		<LineStyle>
			<width>8.164508999052732</width>
			<color>FFdb24ff</color>
		</LineStyle>
	</Style>
	<Style id="branch157_part27_style">
		<LineStyle>
			<width>8.187000558645648</width>
			<color>FFda25ff</color>
		</LineStyle>
	</Style>
	<Style id="branch157_part28_style">
		<LineStyle>
			<width>8.209492118238565</width>
			<color>FFda25ff</color>
		</LineStyle>
	</Style>
	<Style id="branch157_part29_style">
		<LineStyle>
			<width>8.231983677831483</width>
			<color>FFd926ff</color>
		</LineStyle>
	</Style>
	<Style id="branch157_part30_style">
		<LineStyle>
			<width>8.254475237424401</width>
			<color>FFd926ff</color>
		</LineStyle>
	</Style>
	<Style id="branch157_part31_style">
		<LineStyle>
			<width>8.276966797017318</width>
			<color>FFd827ff</color>
		</LineStyle>
	</Style>
	<Style id="branch157_part32_style">
		<LineStyle>
			<width>8.299458356610234</width>
			<color>FFd827ff</color>
		</LineStyle>
	</Style>
	<Style id="branch157_part33_style">
		<LineStyle>
			<width>8.321949916203152</width>
			<color>FFd728ff</color>
		</LineStyle>
	</Style>
	<Style id="branch157_part34_style">
		<LineStyle>
			<width>8.34444147579607</width>
			<color>FFd728ff</color>
		</LineStyle>
	</Style>
	<Style id="branch157_part35_style">
		<LineStyle>
			<width>8.366933035388987</width>
			<color>FFd629ff</color>
		</LineStyle>
	</Style>
	<Style id="branch157_part36_style">
		<LineStyle>
			<width>8.389424594981904</width>
			<color>FFd52aff</color>
		</LineStyle>
	</Style>
	<Style id="branch157_part37_style">
		<LineStyle>
			<width>8.411916154574822</width>
			<color>FFd52aff</color>
		</LineStyle>
	</Style>
	<Style id="branch157_part38_style">
		<LineStyle>
			<width>8.434407714167738</width>
			<color>FFd42bff</color>
		</LineStyle>
	</Style>
	<Style id="branch157_part39_style">
		<LineStyle>
			<width>8.456899273760657</width>
			<color>FFd42bff</color>
		</LineStyle>
	</Style>
	<Style id="branch157_part40_style">
		<LineStyle>
			<width>8.479390833353573</width>
			<color>FFd32cff</color>
		</LineStyle>
	</Style>
	<Style id="branch157_part41_style">
		<LineStyle>
			<width>8.501882392946492</width>
			<color>FFd32cff</color>
		</LineStyle>
	</Style>
	<Style id="branch157_part42_style">
		<LineStyle>
			<width>8.52437395253941</width>
			<color>FFd22dff</color>
		</LineStyle>
	</Style>
	<Style id="branch157_part43_style">
		<LineStyle>
			<width>8.546865512132326</width>
			<color>FFd22dff</color>
		</LineStyle>
	</Style>
	<Style id="branch157_part44_style">
		<LineStyle>
			<width>8.569357071725243</width>
			<color>FFd12eff</color>
		</LineStyle>
	</Style>
	<Style id="branch157_part45_style">
		<LineStyle>
			<width>8.591848631318161</width>
			<color>FFd12eff</color>
		</LineStyle>
	</Style>
	<Style id="branch157_part46_style">
		<LineStyle>
			<width>8.61434019091108</width>
			<color>FFd02fff</color>
		</LineStyle>
	</Style>
	<Style id="branch157_part47_style">
		<LineStyle>
			<width>8.636831750503996</width>
			<color>FFd02fff</color>
		</LineStyle>
	</Style>
	<Style id="branch157_part48_style">
		<LineStyle>
			<width>8.659323310096912</width>
			<color>FFcf30ff</color>
		</LineStyle>
	</Style>
	<Style id="branch157_part49_style">
		<LineStyle>
			<width>8.68181486968983</width>
			<color>FFcf30ff</color>
		</LineStyle>
	</Style>
	<Style id="branch157_part50_style">
		<LineStyle>
			<width>8.704306429282747</width>
			<color>FFce31ff</color>
		</LineStyle>
	</Style>
	<Style id="branch157_part51_style">
		<LineStyle>
			<width>8.726797988875663</width>
			<color>FFce31ff</color>
		</LineStyle>
	</Style>
	<Style id="branch157_part52_style">
		<LineStyle>
			<width>8.749289548468582</width>
			<color>FFcd32ff</color>
		</LineStyle>
	</Style>
	<Style id="branch163_part1_style">
		<LineStyle>
			<width>6.472680904415222</width>
			<color>FFdd22ff</color>
		</LineStyle>
	</Style>
	<Style id="branch163_part2_style">
		<LineStyle>
			<width>6.5073017139437805</width>
			<color>FFdd22ff</color>
		</LineStyle>
	</Style>
	<Style id="branch163_part3_style">
		<LineStyle>
			<width>6.541922523472339</width>
			<color>FFdd22ff</color>
		</LineStyle>
	</Style>
	<Style id="branch163_part4_style">
		<LineStyle>
			<width>6.576543333000898</width>
			<color>FFdc23ff</color>
		</LineStyle>
	</Style>
	<Style id="branch163_part5_style">
		<LineStyle>
			<width>6.611164142529456</width>
			<color>FFdc23ff</color>
		</LineStyle>
	</Style>
	<Style id="branch163_part6_style">
		<LineStyle>
			<width>6.6457849520580154</width>
			<color>FFdc23ff</color>
		</LineStyle>
	</Style>
	<Style id="branch163_part7_style">
		<LineStyle>
			<width>6.680405761586574</width>
			<color>FFdc23ff</color>
		</LineStyle>
	</Style>
	<Style id="branch163_part8_style">
		<LineStyle>
			<width>6.715026571115132</width>
			<color>FFdc23ff</color>
		</LineStyle>
	</Style>
	<Style id="branch163_part9_style">
		<LineStyle>
			<width>6.74964738064369</width>
			<color>FFdc23ff</color>
		</LineStyle>
	</Style>
	<Style id="branch163_part10_style">
		<LineStyle>
			<width>6.784268190172249</width>
			<color>FFdc23ff</color>
		</LineStyle>
	</Style>
	<Style id="branch163_part11_style">
		<LineStyle>
			<width>6.818888999700809</width>
			<color>FFdc23ff</color>
		</LineStyle>
	</Style>
	<Style id="branch163_part12_style">
		<LineStyle>
			<width>6.853509809229367</width>
			<color>FFdc23ff</color>
		</LineStyle>
	</Style>
	<Style id="branch163_part13_style">
		<LineStyle>
			<width>6.888130618757925</width>
			<color>FFdc23ff</color>
		</LineStyle>
	</Style>
	<Style id="branch163_part14_style">
		<LineStyle>
			<width>6.9227514282864835</width>
			<color>FFdc23ff</color>
		</LineStyle>
	</Style>
	<Style id="branch163_part15_style">
		<LineStyle>
			<width>6.957372237815042</width>
			<color>FFdb24ff</color>
		</LineStyle>
	</Style>
	<Style id="branch163_part16_style">
		<LineStyle>
			<width>6.991993047343601</width>
			<color>FFdb24ff</color>
		</LineStyle>
	</Style>
	<Style id="branch163_part17_style">
		<LineStyle>
			<width>7.026613856872159</width>
			<color>FFdb24ff</color>
		</LineStyle>
	</Style>
	<Style id="branch163_part18_style">
		<LineStyle>
			<width>7.061234666400718</width>
			<color>FFdb24ff</color>
		</LineStyle>
	</Style>
	<Style id="branch163_part19_style">
		<LineStyle>
			<width>7.095855475929277</width>
			<color>FFdb24ff</color>
		</LineStyle>
	</Style>
	<Style id="branch163_part20_style">
		<LineStyle>
			<width>7.130476285457835</width>
			<color>FFdb24ff</color>
		</LineStyle>
	</Style>
	<Style id="branch163_part21_style">
		<LineStyle>
			<width>7.165097094986394</width>
			<color>FFdb24ff</color>
		</LineStyle>
	</Style>
	<Style id="branch163_part22_style">
		<LineStyle>
			<width>7.199717904514952</width>
			<color>FFdb24ff</color>
		</LineStyle>
	</Style>
	<Style id="branch163_part23_style">
		<LineStyle>
			<width>7.234338714043512</width>
			<color>FFdb24ff</color>
		</LineStyle>
	</Style>
	<Style id="branch163_part24_style">
		<LineStyle>
			<width>7.26895952357207</width>
			<color>FFdb24ff</color>
		</LineStyle>
	</Style>
	<Style id="branch163_part25_style">
		<LineStyle>
			<width>7.303580333100628</width>
			<color>FFdb24ff</color>
		</LineStyle>
	</Style>
	<Style id="branch163_part26_style">
		<LineStyle>
			<width>7.338201142629187</width>
			<color>FFdb24ff</color>
		</LineStyle>
	</Style>
	<Style id="branch163_part27_style">
		<LineStyle>
			<width>7.372821952157746</width>
			<color>FFda25ff</color>
		</LineStyle>
	</Style>
	<Style id="branch163_part28_style">
		<LineStyle>
			<width>7.407442761686304</width>
			<color>FFda25ff</color>
		</LineStyle>
	</Style>
	<Style id="branch163_part29_style">
		<LineStyle>
			<width>7.442063571214863</width>
			<color>FFda25ff</color>
		</LineStyle>
	</Style>
	<Style id="branch163_part30_style">
		<LineStyle>
			<width>7.476684380743421</width>
			<color>FFda25ff</color>
		</LineStyle>
	</Style>
	<Style id="branch163_part31_style">
		<LineStyle>
			<width>7.51130519027198</width>
			<color>FFda25ff</color>
		</LineStyle>
	</Style>
	<Style id="branch163_part32_style">
		<LineStyle>
			<width>7.545925999800539</width>
			<color>FFda25ff</color>
		</LineStyle>
	</Style>
	<Style id="branch163_part33_style">
		<LineStyle>
			<width>7.580546809329097</width>
			<color>FFda25ff</color>
		</LineStyle>
	</Style>
	<Style id="branch163_part34_style">
		<LineStyle>
			<width>7.615167618857656</width>
			<color>FFda25ff</color>
		</LineStyle>
	</Style>
	<Style id="branch163_part35_style">
		<LineStyle>
			<width>7.6497884283862145</width>
			<color>FFda25ff</color>
		</LineStyle>
	</Style>
	<Style id="branch163_part36_style">
		<LineStyle>
			<width>7.684409237914773</width>
			<color>FFda25ff</color>
		</LineStyle>
	</Style>
	<Style id="branch163_part37_style">
		<LineStyle>
			<width>7.719030047443332</width>
			<color>FFda25ff</color>
		</LineStyle>
	</Style>
	<Style id="branch163_part38_style">
		<LineStyle>
			<width>7.75365085697189</width>
			<color>FFda25ff</color>
		</LineStyle>
	</Style>
	<Style id="branch163_part39_style">
		<LineStyle>
			<width>7.788271666500449</width>
			<color>FFd926ff</color>
		</LineStyle>
	</Style>
	<Style id="branch163_part40_style">
		<LineStyle>
			<width>7.822892476029008</width>
			<color>FFd926ff</color>
		</LineStyle>
	</Style>
	<Style id="branch163_part41_style">
		<LineStyle>
			<width>7.857513285557566</width>
			<color>FFd926ff</color>
		</LineStyle>
	</Style>
	<Style id="branch163_part42_style">
		<LineStyle>
			<width>7.892134095086124</width>
			<color>FFd926ff</color>
		</LineStyle>
	</Style>
	<Style id="branch163_part43_style">
		<LineStyle>
			<width>7.926754904614683</width>
			<color>FFd926ff</color>
		</LineStyle>
	</Style>
	<Style id="branch163_part44_style">
		<LineStyle>
			<width>7.961375714143243</width>
			<color>FFd926ff</color>
		</LineStyle>
	</Style>
	<Style id="branch163_part45_style">
		<LineStyle>
			<width>7.9959965236718</width>
			<color>FFd926ff</color>
		</LineStyle>
	</Style>
	<Style id="branch163_part46_style">
		<LineStyle>
			<width>8.03061733320036</width>
			<color>FFd926ff</color>
		</LineStyle>
	</Style>
	<Style id="branch163_part47_style">
		<LineStyle>
			<width>8.065238142728917</width>
			<color>FFd926ff</color>
		</LineStyle>
	</Style>
	<Style id="branch163_part48_style">
		<LineStyle>
			<width>8.099858952257476</width>
			<color>FFd926ff</color>
		</LineStyle>
	</Style>
	<Style id="branch163_part49_style">
		<LineStyle>
			<width>8.134479761786036</width>
			<color>FFd926ff</color>
		</LineStyle>
	</Style>
	<Style id="branch163_part50_style">
		<LineStyle>
			<width>8.169100571314594</width>
			<color>FFd926ff</color>
		</LineStyle>
	</Style>
	<Style id="branch163_part51_style">
		<LineStyle>
			<width>8.203721380843152</width>
			<color>FFd827ff</color>
		</LineStyle>
	</Style>
	<Style id="branch163_part52_style">
		<LineStyle>
			<width>8.23834219037171</width>
			<color>FFd827ff</color>
		</LineStyle>
	</Style>
	<Style id="branch163_part53_style">
		<LineStyle>
			<width>8.272962999900269</width>
			<color>FFd827ff</color>
		</LineStyle>
	</Style>
	<Style id="branch163_part54_style">
		<LineStyle>
			<width>8.307583809428827</width>
			<color>FFd827ff</color>
		</LineStyle>
	</Style>
	<Style id="branch163_part55_style">
		<LineStyle>
			<width>8.342204618957386</width>
			<color>FFd827ff</color>
		</LineStyle>
	</Style>
	<Style id="branch163_part56_style">
		<LineStyle>
			<width>8.376825428485946</width>
			<color>FFd827ff</color>
		</LineStyle>
	</Style>
	<Style id="branch163_part57_style">
		<LineStyle>
			<width>8.411446238014504</width>
			<color>FFd827ff</color>
		</LineStyle>
	</Style>
	<Style id="branch163_part58_style">
		<LineStyle>
			<width>8.446067047543062</width>
			<color>FFd827ff</color>
		</LineStyle>
	</Style>
	<Style id="branch163_part59_style">
		<LineStyle>
			<width>8.480687857071622</width>
			<color>FFd827ff</color>
		</LineStyle>
	</Style>
	<Style id="branch163_part60_style">
		<LineStyle>
			<width>8.51530866660018</width>
			<color>FFd827ff</color>
		</LineStyle>
	</Style>
	<Style id="branch163_part61_style">
		<LineStyle>
			<width>8.549929476128739</width>
			<color>FFd827ff</color>
		</LineStyle>
	</Style>
	<Style id="branch163_part62_style">
		<LineStyle>
			<width>8.584550285657297</width>
			<color>FFd827ff</color>
		</LineStyle>
	</Style>
	<Style id="branch163_part63_style">
		<LineStyle>
			<width>8.619171095185855</width>
			<color>FFd728ff</color>
		</LineStyle>
	</Style>
	<Style id="branch163_part64_style">
		<LineStyle>
			<width>8.653791904714414</width>
			<color>FFd728ff</color>
		</LineStyle>
	</Style>
	<Style id="branch163_part65_style">
		<LineStyle>
			<width>8.688412714242972</width>
			<color>FFd728ff</color>
		</LineStyle>
	</Style>
	<Style id="branch163_part66_style">
		<LineStyle>
			<width>8.72303352377153</width>
			<color>FFd728ff</color>
		</LineStyle>
	</Style>
	<Style id="branch163_part67_style">
		<LineStyle>
			<width>8.75765433330009</width>
			<color>FFd728ff</color>
		</LineStyle>
	</Style>
	<Style id="branch163_part68_style">
		<LineStyle>
			<width>8.792275142828649</width>
			<color>FFd728ff</color>
		</LineStyle>
	</Style>
	<Style id="branch163_part69_style">
		<LineStyle>
			<width>8.826895952357207</width>
			<color>FFd728ff</color>
		</LineStyle>
	</Style>
	<Style id="branch163_part70_style">
		<LineStyle>
			<width>8.861516761885767</width>
			<color>FFd728ff</color>
		</LineStyle>
	</Style>
	<Style id="branch163_part71_style">
		<LineStyle>
			<width>8.896137571414323</width>
			<color>FFd728ff</color>
		</LineStyle>
	</Style>
	<Style id="branch163_part72_style">
		<LineStyle>
			<width>8.930758380942883</width>
			<color>FFd728ff</color>
		</LineStyle>
	</Style>
	<Style id="branch163_part73_style">
		<LineStyle>
			<width>8.965379190471442</width>
			<color>FFd728ff</color>
		</LineStyle>
	</Style>
	<Style id="branch163_part74_style">
		<LineStyle>
			<width>9.0</width>
			<color>FFd629ff</color>
		</LineStyle>
	</Style>
	<Style id="branch177_part1_style">
		<LineStyle>
			<width>3.8990732751979786</width>
			<color>FFd02fff</color>
		</LineStyle>
	</Style>
	<Style id="branch177_part2_style">
		<LineStyle>
			<width>3.955127415030968</width>
			<color>FFce31ff</color>
		</LineStyle>
	</Style>
	<Style id="branch177_part3_style">
		<LineStyle>
			<width>4.011181554863957</width>
			<color>FFcd32ff</color>
		</LineStyle>
	</Style>
	<Style id="branch177_part4_style">
		<LineStyle>
			<width>4.067235694696946</width>
			<color>FFcb34ff</color>
		</LineStyle>
	</Style>
	<Style id="branch177_part5_style">
		<LineStyle>
			<width>4.123289834529936</width>
			<color>FFca35ff</color>
		</LineStyle>
	</Style>
	<Style id="branch177_part6_style">
		<LineStyle>
			<width>4.179343974362925</width>
			<color>FFc837ff</color>
		</LineStyle>
	</Style>
	<Style id="branch177_part7_style">
		<LineStyle>
			<width>4.235398114195914</width>
			<color>FFc639ff</color>
		</LineStyle>
	</Style>
	<Style id="branch177_part8_style">
		<LineStyle>
			<width>4.291452254028903</width>
			<color>FFc53aff</color>
		</LineStyle>
	</Style>
	<Style id="branch177_part9_style">
		<LineStyle>
			<width>4.3475063938618925</width>
			<color>FFc33cff</color>
		</LineStyle>
	</Style>
	<Style id="branch177_part10_style">
		<LineStyle>
			<width>4.403560533694882</width>
			<color>FFc23dff</color>
		</LineStyle>
	</Style>
	<Style id="branch177_part11_style">
		<LineStyle>
			<width>4.459614673527871</width>
			<color>FFc03fff</color>
		</LineStyle>
	</Style>
	<Style id="branch177_part12_style">
		<LineStyle>
			<width>4.51566881336086</width>
			<color>FFbf40ff</color>
		</LineStyle>
	</Style>
	<Style id="branch177_part13_style">
		<LineStyle>
			<width>4.5717229531938495</width>
			<color>FFbd42ff</color>
		</LineStyle>
	</Style>
	<Style id="branch177_part14_style">
		<LineStyle>
			<width>4.627777093026839</width>
			<color>FFbc43ff</color>
		</LineStyle>
	</Style>
	<Style id="branch177_part15_style">
		<LineStyle>
			<width>4.683831232859828</width>
			<color>FFba45ff</color>
		</LineStyle>
	</Style>
	<Style id="branch177_part16_style">
		<LineStyle>
			<width>4.739885372692817</width>
			<color>FFb847ff</color>
		</LineStyle>
	</Style>
	<Style id="branch177_part17_style">
		<LineStyle>
			<width>4.795939512525806</width>
			<color>FFb748ff</color>
		</LineStyle>
	</Style>
	<Style id="branch177_part18_style">
		<LineStyle>
			<width>4.851993652358796</width>
			<color>FFb54aff</color>
		</LineStyle>
	</Style>
	<Style id="branch177_part19_style">
		<LineStyle>
			<width>4.908047792191785</width>
			<color>FFb44bff</color>
		</LineStyle>
	</Style>
	<Style id="branch177_part20_style">
		<LineStyle>
			<width>4.964101932024774</width>
			<color>FFb24dff</color>
		</LineStyle>
	</Style>
	<Style id="branch177_part21_style">
		<LineStyle>
			<width>5.020156071857763</width>
			<color>FFb14eff</color>
		</LineStyle>
	</Style>
	<Style id="branch177_part22_style">
		<LineStyle>
			<width>5.076210211690753</width>
			<color>FFaf50ff</color>
		</LineStyle>
	</Style>
	<Style id="branch177_part23_style">
		<LineStyle>
			<width>5.132264351523742</width>
			<color>FFae51ff</color>
		</LineStyle>
	</Style>
	<Style id="branch177_part24_style">
		<LineStyle>
			<width>5.188318491356731</width>
			<color>FFac53ff</color>
		</LineStyle>
	</Style>
	<Style id="branch177_part25_style">
		<LineStyle>
			<width>5.24437263118972</width>
			<color>FFaa55ff</color>
		</LineStyle>
	</Style>
	<Style id="branch177_part26_style">
		<LineStyle>
			<width>5.3004267710227095</width>
			<color>FFa956ff</color>
		</LineStyle>
	</Style>
	<Style id="branch177_part27_style">
		<LineStyle>
			<width>5.356480910855699</width>
			<color>FFa758ff</color>
		</LineStyle>
	</Style>
	<Style id="branch177_part28_style">
		<LineStyle>
			<width>5.412535050688688</width>
			<color>FFa659ff</color>
		</LineStyle>
	</Style>
	<Style id="branch177_part29_style">
		<LineStyle>
			<width>5.468589190521677</width>
			<color>FFa45bff</color>
		</LineStyle>
	</Style>
	<Style id="branch177_part30_style">
		<LineStyle>
			<width>5.5246433303546665</width>
			<color>FFa35cff</color>
		</LineStyle>
	</Style>
	<Style id="branch177_part31_style">
		<LineStyle>
			<width>5.580697470187656</width>
			<color>FFa15eff</color>
		</LineStyle>
	</Style>
	<Style id="branch177_part32_style">
		<LineStyle>
			<width>5.636751610020645</width>
			<color>FFa05fff</color>
		</LineStyle>
	</Style>
	<Style id="branch177_part33_style">
		<LineStyle>
			<width>5.692805749853634</width>
			<color>FF9e61ff</color>
		</LineStyle>
	</Style>
	<Style id="branch177_part34_style">
		<LineStyle>
			<width>5.748859889686623</width>
			<color>FF9c63ff</color>
		</LineStyle>
	</Style>
	<Style id="branch177_part35_style">
		<LineStyle>
			<width>5.804914029519613</width>
			<color>FF9b64ff</color>
		</LineStyle>
	</Style>
	<Style id="branch177_part36_style">
		<LineStyle>
			<width>5.860968169352602</width>
			<color>FF9966ff</color>
		</LineStyle>
	</Style>
	<Style id="branch177_part37_style">
		<LineStyle>
			<width>5.917022309185591</width>
			<color>FF9867ff</color>
		</LineStyle>
	</Style>
	<Style id="branch177_part38_style">
		<LineStyle>
			<width>5.97307644901858</width>
			<color>FF9669ff</color>
		</LineStyle>
	</Style>
	<Style id="branch177_part39_style">
		<LineStyle>
			<width>6.02913058885157</width>
			<color>FF956aff</color>
		</LineStyle>
	</Style>
	<Style id="branch177_part40_style">
		<LineStyle>
			<width>6.085184728684559</width>
			<color>FF936cff</color>
		</LineStyle>
	</Style>
	<Style id="branch177_part41_style">
		<LineStyle>
			<width>6.141238868517548</width>
			<color>FF926dff</color>
		</LineStyle>
	</Style>
	<Style id="branch177_part42_style">
		<LineStyle>
			<width>6.197293008350537</width>
			<color>FF906fff</color>
		</LineStyle>
	</Style>
	<Style id="branch177_part43_style">
		<LineStyle>
			<width>6.2533471481835265</width>
			<color>FF8e71ff</color>
		</LineStyle>
	</Style>
	<Style id="branch177_part44_style">
		<LineStyle>
			<width>6.309401288016516</width>
			<color>FF8d72ff</color>
		</LineStyle>
	</Style>
	<Style id="branch177_part45_style">
		<LineStyle>
			<width>6.365455427849505</width>
			<color>FF8b74ff</color>
		</LineStyle>
	</Style>
	<Style id="branch177_part46_style">
		<LineStyle>
			<width>6.421509567682494</width>
			<color>FF8a75ff</color>
		</LineStyle>
	</Style>
	<Style id="branch177_part47_style">
		<LineStyle>
			<width>6.4775637075154835</width>
			<color>FF8877ff</color>
		</LineStyle>
	</Style>
	<Style id="branch177_part48_style">
		<LineStyle>
			<width>6.533617847348474</width>
			<color>FF8778ff</color>
		</LineStyle>
	</Style>
	<Style id="branch177_part49_style">
		<LineStyle>
			<width>6.589671987181463</width>
			<color>FF857aff</color>
		</LineStyle>
	</Style>
	<Style id="branch177_part50_style">
		<LineStyle>
			<width>6.645726127014452</width>
			<color>FF847bff</color>
		</LineStyle>
	</Style>
	<Style id="branch177_part51_style">
		<LineStyle>
			<width>6.701780266847441</width>
			<color>FF827dff</color>
		</LineStyle>
	</Style>
	<Style id="branch177_part52_style">
		<LineStyle>
			<width>6.757834406680431</width>
			<color>FF807fff</color>
		</LineStyle>
	</Style>
	<Style id="branch177_part53_style">
		<LineStyle>
			<width>6.81388854651342</width>
			<color>FF7f80ff</color>
		</LineStyle>
	</Style>
	<Style id="branch177_part54_style">
		<LineStyle>
			<width>6.869942686346409</width>
			<color>FF7d82ff</color>
		</LineStyle>
	</Style>
	<Style id="branch177_part55_style">
		<LineStyle>
			<width>6.925996826179398</width>
			<color>FF7c83ff</color>
		</LineStyle>
	</Style>
	<Style id="branch177_part56_style">
		<LineStyle>
			<width>6.9820509660123875</width>
			<color>FF7a85ff</color>
		</LineStyle>
	</Style>
	<Style id="branch177_part57_style">
		<LineStyle>
			<width>7.038105105845377</width>
			<color>FF7986ff</color>
		</LineStyle>
	</Style>
	<Style id="branch177_part58_style">
		<LineStyle>
			<width>7.094159245678366</width>
			<color>FF7788ff</color>
		</LineStyle>
	</Style>
	<Style id="branch177_part59_style">
		<LineStyle>
			<width>7.150213385511355</width>
			<color>FF7689ff</color>
		</LineStyle>
	</Style>
	<Style id="branch177_part60_style">
		<LineStyle>
			<width>7.2062675253443444</width>
			<color>FF748bff</color>
		</LineStyle>
	</Style>
	<Style id="branch177_part61_style">
		<LineStyle>
			<width>7.262321665177334</width>
			<color>FF728dff</color>
		</LineStyle>
	</Style>
	<Style id="branch177_part62_style">
		<LineStyle>
			<width>7.318375805010323</width>
			<color>FF718eff</color>
		</LineStyle>
	</Style>
	<Style id="branch177_part63_style">
		<LineStyle>
			<width>7.374429944843312</width>
			<color>FF6f90ff</color>
		</LineStyle>
	</Style>
	<Style id="branch177_part64_style">
		<LineStyle>
			<width>7.430484084676301</width>
			<color>FF6e91ff</color>
		</LineStyle>
	</Style>
	<Style id="branch177_part65_style">
		<LineStyle>
			<width>7.486538224509291</width>
			<color>FF6c93ff</color>
		</LineStyle>
	</Style>
	<Style id="branch177_part66_style">
		<LineStyle>
			<width>7.54259236434228</width>
			<color>FF6b94ff</color>
		</LineStyle>
	</Style>
	<Style id="branch177_part67_style">
		<LineStyle>
			<width>7.598646504175269</width>
			<color>FF6996ff</color>
		</LineStyle>
	</Style>
	<Style id="branch177_part68_style">
		<LineStyle>
			<width>7.654700644008258</width>
			<color>FF6897ff</color>
		</LineStyle>
	</Style>
	<Style id="branch177_part69_style">
		<LineStyle>
			<width>7.710754783841248</width>
			<color>FF6699ff</color>
		</LineStyle>
	</Style>
	<Style id="branch177_part70_style">
		<LineStyle>
			<width>7.766808923674237</width>
			<color>FF649bff</color>
		</LineStyle>
	</Style>
	<Style id="branch177_part71_style">
		<LineStyle>
			<width>7.822863063507226</width>
			<color>FF639cff</color>
		</LineStyle>
	</Style>
	<Style id="branch177_part72_style">
		<LineStyle>
			<width>7.878917203340215</width>
			<color>FF619eff</color>
		</LineStyle>
	</Style>
	<Style id="branch177_part73_style">
		<LineStyle>
			<width>7.9349713431732045</width>
			<color>FF609fff</color>
		</LineStyle>
	</Style>
	<Style id="branch177_part74_style">
		<LineStyle>
			<width>7.991025483006194</width>
			<color>FF5ea1ff</color>
		</LineStyle>
	</Style>
	<Style id="branch177_part75_style">
		<LineStyle>
			<width>8.047079622839183</width>
			<color>FF5da2ff</color>
		</LineStyle>
	</Style>
	<Style id="branch177_part76_style">
		<LineStyle>
			<width>8.103133762672172</width>
			<color>FF5ba4ff</color>
		</LineStyle>
	</Style>
	<Style id="branch177_part77_style">
		<LineStyle>
			<width>8.159187902505161</width>
			<color>FF5aa5ff</color>
		</LineStyle>
	</Style>
	<Style id="branch177_part78_style">
		<LineStyle>
			<width>8.21524204233815</width>
			<color>FF58a7ff</color>
		</LineStyle>
	</Style>
	<Style id="branch177_part79_style">
		<LineStyle>
			<width>8.27129618217114</width>
			<color>FF56a9ff</color>
		</LineStyle>
	</Style>
	<Style id="branch177_part80_style">
		<LineStyle>
			<width>8.32735032200413</width>
			<color>FF55aaff</color>
		</LineStyle>
	</Style>
	<Style id="branch177_part81_style">
		<LineStyle>
			<width>8.383404461837118</width>
			<color>FF53acff</color>
		</LineStyle>
	</Style>
	<Style id="branch177_part82_style">
		<LineStyle>
			<width>8.439458601670108</width>
			<color>FF52adff</color>
		</LineStyle>
	</Style>
	<Style id="branch177_part83_style">
		<LineStyle>
			<width>8.495512741503097</width>
			<color>FF50afff</color>
		</LineStyle>
	</Style>
	<Style id="branch177_part84_style">
		<LineStyle>
			<width>8.551566881336086</width>
			<color>FF4fb0ff</color>
		</LineStyle>
	</Style>
	<Style id="branch177_part85_style">
		<LineStyle>
			<width>8.607621021169075</width>
			<color>FF4db2ff</color>
		</LineStyle>
	</Style>
	<Style id="branch177_part86_style">
		<LineStyle>
			<width>8.663675161002065</width>
			<color>FF4cb3ff</color>
		</LineStyle>
	</Style>
	<Style id="branch177_part87_style">
		<LineStyle>
			<width>8.719729300835054</width>
			<color>FF4ab5ff</color>
		</LineStyle>
	</Style>
	<Style id="branch177_part88_style">
		<LineStyle>
			<width>8.775783440668043</width>
			<color>FF48b7ff</color>
		</LineStyle>
	</Style>
	<Style id="branch177_part89_style">
		<LineStyle>
			<width>8.831837580501032</width>
			<color>FF47b8ff</color>
		</LineStyle>
	</Style>
	<Style id="branch177_part90_style">
		<LineStyle>
			<width>8.887891720334022</width>
			<color>FF45baff</color>
		</LineStyle>
	</Style>
	<Style id="branch177_part91_style">
		<LineStyle>
			<width>8.94394586016701</width>
			<color>FF44bbff</color>
		</LineStyle>
	</Style>
	<Style id="branch177_part92_style">
		<LineStyle>
			<width>9.0</width>
			<color>FF42bdff</color>
		</LineStyle>
	</Style>
	<Style id="branch178_part1_style">
		<LineStyle>
			<width>6.554664773678668</width>
			<color>FFc53aff</color>
		</LineStyle>
	</Style>
	<Style id="branch178_part2_style">
		<LineStyle>
			<width>6.559749715424561</width>
			<color>FFc53aff</color>
		</LineStyle>
	</Style>
	<Style id="branch178_part3_style">
		<LineStyle>
			<width>6.564834657170456</width>
			<color>FFc53aff</color>
		</LineStyle>
	</Style>
	<Style id="branch178_part4_style">
		<LineStyle>
			<width>6.56991959891635</width>
			<color>FFc53aff</color>
		</LineStyle>
	</Style>
	<Style id="branch178_part5_style">
		<LineStyle>
			<width>6.575004540662244</width>
			<color>FFc53aff</color>
		</LineStyle>
	</Style>
	<Style id="branch178_part6_style">
		<LineStyle>
			<width>6.5800894824081375</width>
			<color>FFc43bff</color>
		</LineStyle>
	</Style>
	<Style id="branch178_part7_style">
		<LineStyle>
			<width>6.585174424154032</width>
			<color>FFc43bff</color>
		</LineStyle>
	</Style>
	<Style id="branch178_part8_style">
		<LineStyle>
			<width>6.590259365899927</width>
			<color>FFc43bff</color>
		</LineStyle>
	</Style>
	<Style id="branch178_part9_style">
		<LineStyle>
			<width>6.595344307645821</width>
			<color>FFc43bff</color>
		</LineStyle>
	</Style>
	<Style id="branch178_part10_style">
		<LineStyle>
			<width>6.600429249391715</width>
			<color>FFc43bff</color>
		</LineStyle>
	</Style>
	<Style id="branch178_part11_style">
		<LineStyle>
			<width>6.605514191137609</width>
			<color>FFc43bff</color>
		</LineStyle>
	</Style>
	<Style id="branch178_part12_style">
		<LineStyle>
			<width>6.610599132883504</width>
			<color>FFc43bff</color>
		</LineStyle>
	</Style>
	<Style id="branch178_part13_style">
		<LineStyle>
			<width>6.615684074629398</width>
			<color>FFc43bff</color>
		</LineStyle>
	</Style>
	<Style id="branch178_part14_style">
		<LineStyle>
			<width>6.6207690163752915</width>
			<color>FFc33cff</color>
		</LineStyle>
	</Style>
	<Style id="branch178_part15_style">
		<LineStyle>
			<width>6.625853958121186</width>
			<color>FFc33cff</color>
		</LineStyle>
	</Style>
	<Style id="branch178_part16_style">
		<LineStyle>
			<width>6.63093889986708</width>
			<color>FFc33cff</color>
		</LineStyle>
	</Style>
	<Style id="branch178_part17_style">
		<LineStyle>
			<width>6.636023841612975</width>
			<color>FFc33cff</color>
		</LineStyle>
	</Style>
	<Style id="branch178_part18_style">
		<LineStyle>
			<width>6.6411087833588685</width>
			<color>FFc33cff</color>
		</LineStyle>
	</Style>
	<Style id="branch178_part19_style">
		<LineStyle>
			<width>6.646193725104762</width>
			<color>FFc33cff</color>
		</LineStyle>
	</Style>
	<Style id="branch178_part20_style">
		<LineStyle>
			<width>6.651278666850656</width>
			<color>FFc33cff</color>
		</LineStyle>
	</Style>
	<Style id="branch178_part21_style">
		<LineStyle>
			<width>6.656363608596551</width>
			<color>FFc33cff</color>
		</LineStyle>
	</Style>
	<Style id="branch178_part22_style">
		<LineStyle>
			<width>6.661448550342445</width>
			<color>FFc33cff</color>
		</LineStyle>
	</Style>
	<Style id="branch178_part23_style">
		<LineStyle>
			<width>6.666533492088339</width>
			<color>FFc23dff</color>
		</LineStyle>
	</Style>
	<Style id="branch178_part24_style">
		<LineStyle>
			<width>6.671618433834234</width>
			<color>FFc23dff</color>
		</LineStyle>
	</Style>
	<Style id="branch178_part25_style">
		<LineStyle>
			<width>6.676703375580128</width>
			<color>FFc23dff</color>
		</LineStyle>
	</Style>
	<Style id="branch178_part26_style">
		<LineStyle>
			<width>6.681788317326022</width>
			<color>FFc23dff</color>
		</LineStyle>
	</Style>
	<Style id="branch178_part27_style">
		<LineStyle>
			<width>6.686873259071916</width>
			<color>FFc23dff</color>
		</LineStyle>
	</Style>
	<Style id="branch178_part28_style">
		<LineStyle>
			<width>6.69195820081781</width>
			<color>FFc23dff</color>
		</LineStyle>
	</Style>
	<Style id="branch181_part1_style">
		<LineStyle>
			<width>8.343589755575957</width>
			<color>FFf906ff</color>
		</LineStyle>
	</Style>
	<Style id="branch181_part2_style">
		<LineStyle>
			<width>8.536857663366982</width>
			<color>FFf708ff</color>
		</LineStyle>
	</Style>
	<Style id="branch181_part3_style">
		<LineStyle>
			<width>8.730125571158009</width>
			<color>FFf50aff</color>
		</LineStyle>
	</Style>
	<Style id="branch181_part4_style">
		<LineStyle>
			<width>8.923393478949034</width>
			<color>FFf30cff</color>
		</LineStyle>
	</Style>
	<Style id="branch187_part1_style">
		<LineStyle>
			<width>5.091147197485594</width>
			<color>FFff00ff</color>
		</LineStyle>
	</Style>
	<Style id="branch187_part2_style">
		<LineStyle>
			<width>5.134101623886852</width>
			<color>FFfe01ff</color>
		</LineStyle>
	</Style>
	<Style id="branch187_part3_style">
		<LineStyle>
			<width>5.177056050288109</width>
			<color>FFfe01ff</color>
		</LineStyle>
	</Style>
	<Style id="branch187_part4_style">
		<LineStyle>
			<width>5.2200104766893665</width>
			<color>FFfe01ff</color>
		</LineStyle>
	</Style>
	<Style id="branch187_part5_style">
		<LineStyle>
			<width>5.262964903090623</width>
			<color>FFfd02ff</color>
		</LineStyle>
	</Style>
	<Style id="branch187_part6_style">
		<LineStyle>
			<width>5.30591932949188</width>
			<color>FFfd02ff</color>
		</LineStyle>
	</Style>
	<Style id="branch187_part7_style">
		<LineStyle>
			<width>5.348873755893138</width>
			<color>FFfd02ff</color>
		</LineStyle>
	</Style>
	<Style id="branch187_part8_style">
		<LineStyle>
			<width>5.391828182294395</width>
			<color>FFfc03ff</color>
		</LineStyle>
	</Style>
	<Style id="branch187_part9_style">
		<LineStyle>
			<width>5.434782608695652</width>
			<color>FFfc03ff</color>
		</LineStyle>
	</Style>
	<Style id="branch187_part10_style">
		<LineStyle>
			<width>5.47773703509691</width>
			<color>FFfc03ff</color>
		</LineStyle>
	</Style>
	<Style id="branch187_part11_style">
		<LineStyle>
			<width>5.520691461498167</width>
			<color>FFfb04ff</color>
		</LineStyle>
	</Style>
	<Style id="branch187_part12_style">
		<LineStyle>
			<width>5.5636458878994235</width>
			<color>FFfb04ff</color>
		</LineStyle>
	</Style>
	<Style id="branch187_part13_style">
		<LineStyle>
			<width>5.606600314300682</width>
			<color>FFfb04ff</color>
		</LineStyle>
	</Style>
	<Style id="branch187_part14_style">
		<LineStyle>
			<width>5.649554740701938</width>
			<color>FFfa05ff</color>
		</LineStyle>
	</Style>
	<Style id="branch187_part15_style">
		<LineStyle>
			<width>5.6925091671031955</width>
			<color>FFfa05ff</color>
		</LineStyle>
	</Style>
	<Style id="branch187_part16_style">
		<LineStyle>
			<width>5.735463593504453</width>
			<color>FFfa05ff</color>
		</LineStyle>
	</Style>
	<Style id="branch187_part17_style">
		<LineStyle>
			<width>5.77841801990571</width>
			<color>FFf906ff</color>
		</LineStyle>
	</Style>
	<Style id="branch187_part18_style">
		<LineStyle>
			<width>5.821372446306967</width>
			<color>FFf906ff</color>
		</LineStyle>
	</Style>
	<Style id="branch187_part19_style">
		<LineStyle>
			<width>5.864326872708224</width>
			<color>FFf906ff</color>
		</LineStyle>
	</Style>
	<Style id="branch187_part20_style">
		<LineStyle>
			<width>5.907281299109481</width>
			<color>FFf807ff</color>
		</LineStyle>
	</Style>
	<Style id="branch187_part21_style">
		<LineStyle>
			<width>5.950235725510739</width>
			<color>FFf807ff</color>
		</LineStyle>
	</Style>
	<Style id="branch187_part22_style">
		<LineStyle>
			<width>5.993190151911996</width>
			<color>FFf807ff</color>
		</LineStyle>
	</Style>
	<Style id="branch187_part23_style">
		<LineStyle>
			<width>6.0361445783132535</width>
			<color>FFf708ff</color>
		</LineStyle>
	</Style>
	<Style id="branch187_part24_style">
		<LineStyle>
			<width>6.07909900471451</width>
			<color>FFf708ff</color>
		</LineStyle>
	</Style>
	<Style id="branch187_part25_style">
		<LineStyle>
			<width>6.122053431115768</width>
			<color>FFf708ff</color>
		</LineStyle>
	</Style>
	<Style id="branch187_part26_style">
		<LineStyle>
			<width>6.165007857517025</width>
			<color>FFf609ff</color>
		</LineStyle>
	</Style>
	<Style id="branch187_part27_style">
		<LineStyle>
			<width>6.207962283918282</width>
			<color>FFf609ff</color>
		</LineStyle>
	</Style>
	<Style id="branch187_part28_style">
		<LineStyle>
			<width>6.250916710319539</width>
			<color>FFf609ff</color>
		</LineStyle>
	</Style>
	<Style id="branch187_part29_style">
		<LineStyle>
			<width>6.293871136720796</width>
			<color>FFf609ff</color>
		</LineStyle>
	</Style>
	<Style id="branch187_part30_style">
		<LineStyle>
			<width>6.336825563122053</width>
			<color>FFf50aff</color>
		</LineStyle>
	</Style>
	<Style id="branch187_part31_style">
		<LineStyle>
			<width>6.3797799895233105</width>
			<color>FFf50aff</color>
		</LineStyle>
	</Style>
	<Style id="branch187_part32_style">
		<LineStyle>
			<width>6.422734415924568</width>
			<color>FFf50aff</color>
		</LineStyle>
	</Style>
	<Style id="branch187_part33_style">
		<LineStyle>
			<width>6.465688842325825</width>
			<color>FFf40bff</color>
		</LineStyle>
	</Style>
	<Style id="branch187_part34_style">
		<LineStyle>
			<width>6.5086432687270825</width>
			<color>FFf40bff</color>
		</LineStyle>
	</Style>
	<Style id="branch187_part35_style">
		<LineStyle>
			<width>6.55159769512834</width>
			<color>FFf40bff</color>
		</LineStyle>
	</Style>
	<Style id="branch187_part36_style">
		<LineStyle>
			<width>6.594552121529597</width>
			<color>FFf30cff</color>
		</LineStyle>
	</Style>
	<Style id="branch187_part37_style">
		<LineStyle>
			<width>6.637506547930854</width>
			<color>FFf30cff</color>
		</LineStyle>
	</Style>
	<Style id="branch187_part38_style">
		<LineStyle>
			<width>6.680460974332111</width>
			<color>FFf30cff</color>
		</LineStyle>
	</Style>
	<Style id="branch187_part39_style">
		<LineStyle>
			<width>6.723415400733369</width>
			<color>FFf20dff</color>
		</LineStyle>
	</Style>
	<Style id="branch187_part40_style">
		<LineStyle>
			<width>6.766369827134625</width>
			<color>FFf20dff</color>
		</LineStyle>
	</Style>
	<Style id="branch187_part41_style">
		<LineStyle>
			<width>6.809324253535883</width>
			<color>FFf20dff</color>
		</LineStyle>
	</Style>
	<Style id="branch187_part42_style">
		<LineStyle>
			<width>6.85227867993714</width>
			<color>FFf10eff</color>
		</LineStyle>
	</Style>
	<Style id="branch187_part43_style">
		<LineStyle>
			<width>6.895233106338397</width>
			<color>FFf10eff</color>
		</LineStyle>
	</Style>
	<Style id="branch187_part44_style">
		<LineStyle>
			<width>6.938187532739654</width>
			<color>FFf10eff</color>
		</LineStyle>
	</Style>
	<Style id="branch187_part45_style">
		<LineStyle>
			<width>6.981141959140912</width>
			<color>FFf00fff</color>
		</LineStyle>
	</Style>
	<Style id="branch187_part46_style">
		<LineStyle>
			<width>7.024096385542169</width>
			<color>FFf00fff</color>
		</LineStyle>
	</Style>
	<Style id="branch187_part47_style">
		<LineStyle>
			<width>7.067050811943426</width>
			<color>FFf00fff</color>
		</LineStyle>
	</Style>
	<Style id="branch187_part48_style">
		<LineStyle>
			<width>7.110005238344683</width>
			<color>FFef10ff</color>
		</LineStyle>
	</Style>
	<Style id="branch187_part49_style">
		<LineStyle>
			<width>7.15295966474594</width>
			<color>FFef10ff</color>
		</LineStyle>
	</Style>
	<Style id="branch187_part50_style">
		<LineStyle>
			<width>7.195914091147198</width>
			<color>FFef10ff</color>
		</LineStyle>
	</Style>
	<Style id="branch187_part51_style">
		<LineStyle>
			<width>7.238868517548454</width>
			<color>FFee11ff</color>
		</LineStyle>
	</Style>
	<Style id="branch187_part52_style">
		<LineStyle>
			<width>7.281822943949712</width>
			<color>FFee11ff</color>
		</LineStyle>
	</Style>
	<Style id="branch187_part53_style">
		<LineStyle>
			<width>7.3247773703509695</width>
			<color>FFee11ff</color>
		</LineStyle>
	</Style>
	<Style id="branch187_part54_style">
		<LineStyle>
			<width>7.367731796752226</width>
			<color>FFed12ff</color>
		</LineStyle>
	</Style>
	<Style id="branch187_part55_style">
		<LineStyle>
			<width>7.410686223153483</width>
			<color>FFed12ff</color>
		</LineStyle>
	</Style>
	<Style id="branch187_part56_style">
		<LineStyle>
			<width>7.453640649554741</width>
			<color>FFed12ff</color>
		</LineStyle>
	</Style>
	<Style id="branch187_part57_style">
		<LineStyle>
			<width>7.496595075955998</width>
			<color>FFec13ff</color>
		</LineStyle>
	</Style>
	<Style id="branch187_part58_style">
		<LineStyle>
			<width>7.539549502357255</width>
			<color>FFec13ff</color>
		</LineStyle>
	</Style>
	<Style id="branch187_part59_style">
		<LineStyle>
			<width>7.582503928758513</width>
			<color>FFec13ff</color>
		</LineStyle>
	</Style>
	<Style id="branch187_part60_style">
		<LineStyle>
			<width>7.625458355159769</width>
			<color>FFeb14ff</color>
		</LineStyle>
	</Style>
	<Style id="branch187_part61_style">
		<LineStyle>
			<width>7.6684127815610275</width>
			<color>FFeb14ff</color>
		</LineStyle>
	</Style>
	<Style id="branch187_part62_style">
		<LineStyle>
			<width>7.711367207962284</width>
			<color>FFeb14ff</color>
		</LineStyle>
	</Style>
	<Style id="branch187_part63_style">
		<LineStyle>
			<width>7.754321634363541</width>
			<color>FFea15ff</color>
		</LineStyle>
	</Style>
	<Style id="branch187_part64_style">
		<LineStyle>
			<width>7.797276060764799</width>
			<color>FFea15ff</color>
		</LineStyle>
	</Style>
	<Style id="branch187_part65_style">
		<LineStyle>
			<width>7.840230487166055</width>
			<color>FFea15ff</color>
		</LineStyle>
	</Style>
	<Style id="branch187_part66_style">
		<LineStyle>
			<width>7.883184913567312</width>
			<color>FFe916ff</color>
		</LineStyle>
	</Style>
	<Style id="branch187_part67_style">
		<LineStyle>
			<width>7.92613933996857</width>
			<color>FFe916ff</color>
		</LineStyle>
	</Style>
	<Style id="branch187_part68_style">
		<LineStyle>
			<width>7.969093766369827</width>
			<color>FFe916ff</color>
		</LineStyle>
	</Style>
	<Style id="branch187_part69_style">
		<LineStyle>
			<width>8.012048192771084</width>
			<color>FFe817ff</color>
		</LineStyle>
	</Style>
	<Style id="branch187_part70_style">
		<LineStyle>
			<width>8.055002619172342</width>
			<color>FFe817ff</color>
		</LineStyle>
	</Style>
	<Style id="branch187_part71_style">
		<LineStyle>
			<width>8.0979570455736</width>
			<color>FFe817ff</color>
		</LineStyle>
	</Style>
	<Style id="branch187_part72_style">
		<LineStyle>
			<width>8.140911471974857</width>
			<color>FFe718ff</color>
		</LineStyle>
	</Style>
	<Style id="branch187_part73_style">
		<LineStyle>
			<width>8.183865898376112</width>
			<color>FFe718ff</color>
		</LineStyle>
	</Style>
	<Style id="branch187_part74_style">
		<LineStyle>
			<width>8.226820324777371</width>
			<color>FFe718ff</color>
		</LineStyle>
	</Style>
	<Style id="branch187_part75_style">
		<LineStyle>
			<width>8.269774751178627</width>
			<color>FFe619ff</color>
		</LineStyle>
	</Style>
	<Style id="branch187_part76_style">
		<LineStyle>
			<width>8.312729177579884</width>
			<color>FFe619ff</color>
		</LineStyle>
	</Style>
	<Style id="branch187_part77_style">
		<LineStyle>
			<width>8.355683603981142</width>
			<color>FFe619ff</color>
		</LineStyle>
	</Style>
	<Style id="branch187_part78_style">
		<LineStyle>
			<width>8.3986380303824</width>
			<color>FFe51aff</color>
		</LineStyle>
	</Style>
	<Style id="branch187_part79_style">
		<LineStyle>
			<width>8.441592456783656</width>
			<color>FFe51aff</color>
		</LineStyle>
	</Style>
	<Style id="branch187_part80_style">
		<LineStyle>
			<width>8.484546883184914</width>
			<color>FFe51aff</color>
		</LineStyle>
	</Style>
	<Style id="branch187_part81_style">
		<LineStyle>
			<width>8.527501309586171</width>
			<color>FFe41bff</color>
		</LineStyle>
	</Style>
	<Style id="branch187_part82_style">
		<LineStyle>
			<width>8.570455735987428</width>
			<color>FFe41bff</color>
		</LineStyle>
	</Style>
	<Style id="branch187_part83_style">
		<LineStyle>
			<width>8.613410162388686</width>
			<color>FFe41bff</color>
		</LineStyle>
	</Style>
	<Style id="branch187_part84_style">
		<LineStyle>
			<width>8.656364588789941</width>
			<color>FFe31cff</color>
		</LineStyle>
	</Style>
	<Style id="branch187_part85_style">
		<LineStyle>
			<width>8.6993190151912</width>
			<color>FFe31cff</color>
		</LineStyle>
	</Style>
	<Style id="branch187_part86_style">
		<LineStyle>
			<width>8.742273441592456</width>
			<color>FFe31cff</color>
		</LineStyle>
	</Style>
	<Style id="branch187_part87_style">
		<LineStyle>
			<width>8.785227867993715</width>
			<color>FFe31cff</color>
		</LineStyle>
	</Style>
	<Style id="branch187_part88_style">
		<LineStyle>
			<width>8.82818229439497</width>
			<color>FFe21dff</color>
		</LineStyle>
	</Style>
	<Style id="branch187_part89_style">
		<LineStyle>
			<width>8.87113672079623</width>
			<color>FFe21dff</color>
		</LineStyle>
	</Style>
	<Style id="branch187_part90_style">
		<LineStyle>
			<width>8.914091147197485</width>
			<color>FFe21dff</color>
		</LineStyle>
	</Style>
	<Style id="branch187_part91_style">
		<LineStyle>
			<width>8.957045573598743</width>
			<color>FFe11eff</color>
		</LineStyle>
	</Style>
	<Style id="branch187_part92_style">
		<LineStyle>
			<width>9.0</width>
			<color>FFe11eff</color>
		</LineStyle>
	</Style>
	<Style id="branch199_part1_style">
		<LineStyle>
			<width>6.693946964001961</width>
			<color>FFbb44ff</color>
		</LineStyle>
	</Style>
	<Style id="branch199_part2_style">
		<LineStyle>
			<width>6.646524845075937</width>
			<color>FFbb44ff</color>
		</LineStyle>
	</Style>
	<Style id="branch199_part3_style">
		<LineStyle>
			<width>6.599102726149912</width>
			<color>FFbb44ff</color>
		</LineStyle>
	</Style>
	<Style id="branch199_part4_style">
		<LineStyle>
			<width>6.551680607223887</width>
			<color>FFbb44ff</color>
		</LineStyle>
	</Style>
	<Style id="branch199_part5_style">
		<LineStyle>
			<width>6.504258488297863</width>
			<color>FFba45ff</color>
		</LineStyle>
	</Style>
	<Style id="branch199_part6_style">
		<LineStyle>
			<width>6.456836369371839</width>
			<color>FFba45ff</color>
		</LineStyle>
	</Style>
	<Style id="branch199_part7_style">
		<LineStyle>
			<width>6.409414250445813</width>
			<color>FFba45ff</color>
		</LineStyle>
	</Style>
	<Style id="branch199_part8_style">
		<LineStyle>
			<width>6.361992131519789</width>
			<color>FFba45ff</color>
		</LineStyle>
	</Style>
	<Style id="branch199_part9_style">
		<LineStyle>
			<width>6.314570012593764</width>
			<color>FFba45ff</color>
		</LineStyle>
	</Style>
	<Style id="branch199_part10_style">
		<LineStyle>
			<width>6.2671478936677385</width>
			<color>FFba45ff</color>
		</LineStyle>
	</Style>
	<Style id="branch199_part11_style">
		<LineStyle>
			<width>6.219725774741715</width>
			<color>FFba45ff</color>
		</LineStyle>
	</Style>
	<Style id="branch199_part12_style">
		<LineStyle>
			<width>6.17230365581569</width>
			<color>FFba45ff</color>
		</LineStyle>
	</Style>
	<Style id="branch199_part13_style">
		<LineStyle>
			<width>6.124881536889665</width>
			<color>FFb946ff</color>
		</LineStyle>
	</Style>
	<Style id="branch199_part14_style">
		<LineStyle>
			<width>6.077459417963641</width>
			<color>FFb946ff</color>
		</LineStyle>
	</Style>
	<Style id="branch199_part15_style">
		<LineStyle>
			<width>6.030037299037616</width>
			<color>FFb946ff</color>
		</LineStyle>
	</Style>
	<Style id="branch199_part16_style">
		<LineStyle>
			<width>5.9826151801115905</width>
			<color>FFb946ff</color>
		</LineStyle>
	</Style>
	<Style id="branch199_part17_style">
		<LineStyle>
			<width>5.935193061185566</width>
			<color>FFb946ff</color>
		</LineStyle>
	</Style>
	<Style id="branch199_part18_style">
		<LineStyle>
			<width>5.887770942259541</width>
			<color>FFb946ff</color>
		</LineStyle>
	</Style>
	<Style id="branch199_part19_style">
		<LineStyle>
			<width>5.8403488233335175</width>
			<color>FFb946ff</color>
		</LineStyle>
	</Style>
	<Style id="branch199_part20_style">
		<LineStyle>
			<width>5.792926704407492</width>
			<color>FFb946ff</color>
		</LineStyle>
	</Style>
	<Style id="branch199_part21_style">
		<LineStyle>
			<width>5.745504585481467</width>
			<color>FFb847ff</color>
		</LineStyle>
	</Style>
	<Style id="branch199_part22_style">
		<LineStyle>
			<width>5.698082466555443</width>
			<color>FFb847ff</color>
		</LineStyle>
	</Style>
	<Style id="branch199_part23_style">
		<LineStyle>
			<width>5.650660347629418</width>
			<color>FFb847ff</color>
		</LineStyle>
	</Style>
	<Style id="branch199_part24_style">
		<LineStyle>
			<width>5.603238228703393</width>
			<color>FFb847ff</color>
		</LineStyle>
	</Style>
	<Style id="branch199_part25_style">
		<LineStyle>
			<width>5.555816109777369</width>
			<color>FFb847ff</color>
		</LineStyle>
	</Style>
	<Style id="branch199_part26_style">
		<LineStyle>
			<width>5.508393990851344</width>
			<color>FFb847ff</color>
		</LineStyle>
	</Style>
	<Style id="branch199_part27_style">
		<LineStyle>
			<width>5.460971871925319</width>
			<color>FFb847ff</color>
		</LineStyle>
	</Style>
	<Style id="branch199_part28_style">
		<LineStyle>
			<width>5.413549752999295</width>
			<color>FFb847ff</color>
		</LineStyle>
	</Style>
	<Style id="branch200_part1_style">
		<LineStyle>
			<width>6.464773762526572</width>
			<color>FFd12eff</color>
		</LineStyle>
	</Style>
	<Style id="branch200_part2_style">
		<LineStyle>
			<width>6.507743698754934</width>
			<color>FFd12eff</color>
		</LineStyle>
	</Style>
	<Style id="branch200_part3_style">
		<LineStyle>
			<width>6.550713634983298</width>
			<color>FFd02fff</color>
		</LineStyle>
	</Style>
	<Style id="branch200_part4_style">
		<LineStyle>
			<width>6.5936835712116615</width>
			<color>FFd02fff</color>
		</LineStyle>
	</Style>
	<Style id="branch200_part5_style">
		<LineStyle>
			<width>6.636653507440025</width>
			<color>FFcf30ff</color>
		</LineStyle>
	</Style>
	<Style id="branch200_part6_style">
		<LineStyle>
			<width>6.679623443668388</width>
			<color>FFcf30ff</color>
		</LineStyle>
	</Style>
	<Style id="branch200_part7_style">
		<LineStyle>
			<width>6.72259337989675</width>
			<color>FFcf30ff</color>
		</LineStyle>
	</Style>
	<Style id="branch200_part8_style">
		<LineStyle>
			<width>6.765563316125114</width>
			<color>FFce31ff</color>
		</LineStyle>
	</Style>
	<Style id="branch200_part9_style">
		<LineStyle>
			<width>6.808533252353477</width>
			<color>FFce31ff</color>
		</LineStyle>
	</Style>
	<Style id="branch200_part10_style">
		<LineStyle>
			<width>6.85150318858184</width>
			<color>FFcd32ff</color>
		</LineStyle>
	</Style>
	<Style id="branch200_part11_style">
		<LineStyle>
			<width>6.894473124810204</width>
			<color>FFcd32ff</color>
		</LineStyle>
	</Style>
	<Style id="branch200_part12_style">
		<LineStyle>
			<width>6.937443061038567</width>
			<color>FFcd32ff</color>
		</LineStyle>
	</Style>
	<Style id="branch200_part13_style">
		<LineStyle>
			<width>6.98041299726693</width>
			<color>FFcc33ff</color>
		</LineStyle>
	</Style>
	<Style id="branch200_part14_style">
		<LineStyle>
			<width>7.023382933495293</width>
			<color>FFcc33ff</color>
		</LineStyle>
	</Style>
	<Style id="branch200_part15_style">
		<LineStyle>
			<width>7.066352869723656</width>
			<color>FFcb34ff</color>
		</LineStyle>
	</Style>
	<Style id="branch200_part16_style">
		<LineStyle>
			<width>7.1093228059520195</width>
			<color>FFcb34ff</color>
		</LineStyle>
	</Style>
	<Style id="branch200_part17_style">
		<LineStyle>
			<width>7.152292742180383</width>
			<color>FFcb34ff</color>
		</LineStyle>
	</Style>
	<Style id="branch200_part18_style">
		<LineStyle>
			<width>7.195262678408746</width>
			<color>FFca35ff</color>
		</LineStyle>
	</Style>
	<Style id="branch200_part19_style">
		<LineStyle>
			<width>7.238232614637109</width>
			<color>FFca35ff</color>
		</LineStyle>
	</Style>
	<Style id="branch200_part20_style">
		<LineStyle>
			<width>7.281202550865473</width>
			<color>FFc936ff</color>
		</LineStyle>
	</Style>
	<Style id="branch200_part21_style">
		<LineStyle>
			<width>7.324172487093835</width>
			<color>FFc936ff</color>
		</LineStyle>
	</Style>
	<Style id="branch200_part22_style">
		<LineStyle>
			<width>7.367142423322198</width>
			<color>FFc936ff</color>
		</LineStyle>
	</Style>
	<Style id="branch200_part23_style">
		<LineStyle>
			<width>7.410112359550562</width>
			<color>FFc837ff</color>
		</LineStyle>
	</Style>
	<Style id="branch200_part24_style">
		<LineStyle>
			<width>7.453082295778925</width>
			<color>FFc837ff</color>
		</LineStyle>
	</Style>
	<Style id="branch200_part25_style">
		<LineStyle>
			<width>7.496052232007289</width>
			<color>FFc738ff</color>
		</LineStyle>
	</Style>
	<Style id="branch200_part26_style">
		<LineStyle>
			<width>7.539022168235651</width>
			<color>FFc738ff</color>
		</LineStyle>
	</Style>
	<Style id="branch200_part27_style">
		<LineStyle>
			<width>7.581992104464015</width>
			<color>FFc738ff</color>
		</LineStyle>
	</Style>
	<Style id="branch200_part28_style">
		<LineStyle>
			<width>7.6249620406923775</width>
			<color>FFc639ff</color>
		</LineStyle>
	</Style>
	<Style id="branch200_part29_style">
		<LineStyle>
			<width>7.667931976920741</width>
			<color>FFc639ff</color>
		</LineStyle>
	</Style>
	<Style id="branch200_part30_style">
		<LineStyle>
			<width>7.710901913149105</width>
			<color>FFc53aff</color>
		</LineStyle>
	</Style>
	<Style id="branch200_part31_style">
		<LineStyle>
			<width>7.753871849377468</width>
			<color>FFc53aff</color>
		</LineStyle>
	</Style>
	<Style id="branch200_part32_style">
		<LineStyle>
			<width>7.796841785605831</width>
			<color>FFc53aff</color>
		</LineStyle>
	</Style>
	<Style id="branch200_part33_style">
		<LineStyle>
			<width>7.839811721834193</width>
			<color>FFc43bff</color>
		</LineStyle>
	</Style>
	<Style id="branch200_part34_style">
		<LineStyle>
			<width>7.882781658062557</width>
			<color>FFc43bff</color>
		</LineStyle>
	</Style>
	<Style id="branch200_part35_style">
		<LineStyle>
			<width>7.9257515942909205</width>
			<color>FFc33cff</color>
		</LineStyle>
	</Style>
	<Style id="branch200_part36_style">
		<LineStyle>
			<width>7.968721530519283</width>
			<color>FFc33cff</color>
		</LineStyle>
	</Style>
	<Style id="branch200_part37_style">
		<LineStyle>
			<width>8.011691466747646</width>
			<color>FFc33cff</color>
		</LineStyle>
	</Style>
	<Style id="branch200_part38_style">
		<LineStyle>
			<width>8.05466140297601</width>
			<color>FFc23dff</color>
		</LineStyle>
	</Style>
	<Style id="branch200_part39_style">
		<LineStyle>
			<width>8.097631339204373</width>
			<color>FFc23dff</color>
		</LineStyle>
	</Style>
	<Style id="branch200_part40_style">
		<LineStyle>
			<width>8.140601275432736</width>
			<color>FFc23dff</color>
		</LineStyle>
	</Style>
	<Style id="branch200_part41_style">
		<LineStyle>
			<width>8.1835712116611</width>
			<color>FFc13eff</color>
		</LineStyle>
	</Style>
	<Style id="branch200_part42_style">
		<LineStyle>
			<width>8.226541147889463</width>
			<color>FFc13eff</color>
		</LineStyle>
	</Style>
	<Style id="branch200_part43_style">
		<LineStyle>
			<width>8.269511084117827</width>
			<color>FFc03fff</color>
		</LineStyle>
	</Style>
	<Style id="branch200_part44_style">
		<LineStyle>
			<width>8.312481020346189</width>
			<color>FFc03fff</color>
		</LineStyle>
	</Style>
	<Style id="branch200_part45_style">
		<LineStyle>
			<width>8.355450956574552</width>
			<color>FFc03fff</color>
		</LineStyle>
	</Style>
	<Style id="branch200_part46_style">
		<LineStyle>
			<width>8.398420892802916</width>
			<color>FFbf40ff</color>
		</LineStyle>
	</Style>
	<Style id="branch200_part47_style">
		<LineStyle>
			<width>8.441390829031278</width>
			<color>FFbf40ff</color>
		</LineStyle>
	</Style>
	<Style id="branch200_part48_style">
		<LineStyle>
			<width>8.484360765259641</width>
			<color>FFbe41ff</color>
		</LineStyle>
	</Style>
	<Style id="branch200_part49_style">
		<LineStyle>
			<width>8.527330701488005</width>
			<color>FFbe41ff</color>
		</LineStyle>
	</Style>
	<Style id="branch200_part50_style">
		<LineStyle>
			<width>8.570300637716368</width>
			<color>FFbe41ff</color>
		</LineStyle>
	</Style>
	<Style id="branch200_part51_style">
		<LineStyle>
			<width>8.613270573944732</width>
			<color>FFbd42ff</color>
		</LineStyle>
	</Style>
	<Style id="branch200_part52_style">
		<LineStyle>
			<width>8.656240510173093</width>
			<color>FFbd42ff</color>
		</LineStyle>
	</Style>
	<Style id="branch200_part53_style">
		<LineStyle>
			<width>8.699210446401459</width>
			<color>FFbc43ff</color>
		</LineStyle>
	</Style>
	<Style id="branch200_part54_style">
		<LineStyle>
			<width>8.74218038262982</width>
			<color>FFbc43ff</color>
		</LineStyle>
	</Style>
	<Style id="branch200_part55_style">
		<LineStyle>
			<width>8.785150318858184</width>
			<color>FFbc43ff</color>
		</LineStyle>
	</Style>
	<Style id="branch200_part56_style">
		<LineStyle>
			<width>8.828120255086548</width>
			<color>FFbb44ff</color>
		</LineStyle>
	</Style>
	<Style id="branch200_part57_style">
		<LineStyle>
			<width>8.871090191314911</width>
			<color>FFbb44ff</color>
		</LineStyle>
	</Style>
	<Style id="branch200_part58_style">
		<LineStyle>
			<width>8.914060127543273</width>
			<color>FFba45ff</color>
		</LineStyle>
	</Style>
	<Style id="branch200_part59_style">
		<LineStyle>
			<width>8.957030063771636</width>
			<color>FFba45ff</color>
		</LineStyle>
	</Style>
	<Style id="branch200_part60_style">
		<LineStyle>
			<width>9.0</width>
			<color>FFba45ff</color>
		</LineStyle>
	</Style>
	<Style id="branch217_part1_style">
		<LineStyle>
			<width>8.631144930100866</width>
			<color>FFf30cff</color>
		</LineStyle>
	</Style>
	<Style id="branch217_part2_style">
		<LineStyle>
			<width>8.672128826756326</width>
			<color>FFf20dff</color>
		</LineStyle>
	</Style>
	<Style id="branch217_part3_style">
		<LineStyle>
			<width>8.713112723411786</width>
			<color>FFf20dff</color>
		</LineStyle>
	</Style>
	<Style id="branch217_part4_style">
		<LineStyle>
			<width>8.754096620067244</width>
			<color>FFf10eff</color>
		</LineStyle>
	</Style>
	<Style id="branch217_part5_style">
		<LineStyle>
			<width>8.795080516722704</width>
			<color>FFf00fff</color>
		</LineStyle>
	</Style>
	<Style id="branch217_part6_style">
		<LineStyle>
			<width>8.836064413378164</width>
			<color>FFf00fff</color>
		</LineStyle>
	</Style>
	<Style id="branch217_part7_style">
		<LineStyle>
			<width>8.877048310033622</width>
			<color>FFef10ff</color>
		</LineStyle>
	</Style>
	<Style id="branch217_part8_style">
		<LineStyle>
			<width>8.91803220668908</width>
			<color>FFee11ff</color>
		</LineStyle>
	</Style>
	<Style id="branch217_part9_style">
		<LineStyle>
			<width>8.959016103344542</width>
			<color>FFed12ff</color>
		</LineStyle>
	</Style>
	<Style id="branch217_part10_style">
		<LineStyle>
			<width>9.0</width>
			<color>FFed12ff</color>
		</LineStyle>
	</Style>
	<Style id="branch230_part1_style">
		<LineStyle>
			<width>5.567277130316331</width>
			<color>FFf30cff</color>
		</LineStyle>
	</Style>
	<Style id="branch230_part2_style">
		<LineStyle>
			<width>5.665354926593007</width>
			<color>FFf30cff</color>
		</LineStyle>
	</Style>
	<Style id="branch230_part3_style">
		<LineStyle>
			<width>5.763432722869684</width>
			<color>FFf30cff</color>
		</LineStyle>
	</Style>
	<Style id="branch230_part4_style">
		<LineStyle>
			<width>5.86151051914636</width>
			<color>FFf30cff</color>
		</LineStyle>
	</Style>
	<Style id="branch230_part5_style">
		<LineStyle>
			<width>5.959588315423036</width>
			<color>FFf20dff</color>
		</LineStyle>
	</Style>
	<Style id="branch230_part6_style">
		<LineStyle>
			<width>6.057666111699712</width>
			<color>FFf20dff</color>
		</LineStyle>
	</Style>
	<Style id="branch230_part7_style">
		<LineStyle>
			<width>6.1557439079763885</width>
			<color>FFf20dff</color>
		</LineStyle>
	</Style>
	<Style id="branch230_part8_style">
		<LineStyle>
			<width>6.253821704253065</width>
			<color>FFf20dff</color>
		</LineStyle>
	</Style>
	<Style id="branch230_part9_style">
		<LineStyle>
			<width>6.351899500529742</width>
			<color>FFf10eff</color>
		</LineStyle>
	</Style>
	<Style id="branch230_part10_style">
		<LineStyle>
			<width>6.449977296806417</width>
			<color>FFf10eff</color>
		</LineStyle>
	</Style>
	<Style id="branch230_part11_style">
		<LineStyle>
			<width>6.548055093083094</width>
			<color>FFf10eff</color>
		</LineStyle>
	</Style>
	<Style id="branch230_part12_style">
		<LineStyle>
			<width>6.64613288935977</width>
			<color>FFf10eff</color>
		</LineStyle>
	</Style>
	<Style id="branch230_part13_style">
		<LineStyle>
			<width>6.744210685636446</width>
			<color>FFf00fff</color>
		</LineStyle>
	</Style>
	<Style id="branch230_part14_style">
		<LineStyle>
			<width>6.842288481913123</width>
			<color>FFf00fff</color>
		</LineStyle>
	</Style>
	<Style id="branch230_part15_style">
		<LineStyle>
			<width>6.940366278189799</width>
			<color>FFf00fff</color>
		</LineStyle>
	</Style>
	<Style id="branch230_part16_style">
		<LineStyle>
			<width>7.038444074466476</width>
			<color>FFf00fff</color>
		</LineStyle>
	</Style>
	<Style id="branch230_part17_style">
		<LineStyle>
			<width>7.1365218707431515</width>
			<color>FFef10ff</color>
		</LineStyle>
	</Style>
	<Style id="branch230_part18_style">
		<LineStyle>
			<width>7.234599667019827</width>
			<color>FFef10ff</color>
		</LineStyle>
	</Style>
	<Style id="branch230_part19_style">
		<LineStyle>
			<width>7.332677463296504</width>
			<color>FFef10ff</color>
		</LineStyle>
	</Style>
	<Style id="branch230_part20_style">
		<LineStyle>
			<width>7.43075525957318</width>
			<color>FFef10ff</color>
		</LineStyle>
	</Style>
	<Style id="branch230_part21_style">
		<LineStyle>
			<width>7.528833055849856</width>
			<color>FFee11ff</color>
		</LineStyle>
	</Style>
	<Style id="branch230_part22_style">
		<LineStyle>
			<width>7.626910852126532</width>
			<color>FFee11ff</color>
		</LineStyle>
	</Style>
	<Style id="branch230_part23_style">
		<LineStyle>
			<width>7.724988648403208</width>
			<color>FFee11ff</color>
		</LineStyle>
	</Style>
	<Style id="branch230_part24_style">
		<LineStyle>
			<width>7.823066444679885</width>
			<color>FFee11ff</color>
		</LineStyle>
	</Style>
	<Style id="branch230_part25_style">
		<LineStyle>
			<width>7.921144240956561</width>
			<color>FFed12ff</color>
		</LineStyle>
	</Style>
	<Style id="branch230_part26_style">
		<LineStyle>
			<width>8.019222037233238</width>
			<color>FFed12ff</color>
		</LineStyle>
	</Style>
	<Style id="branch230_part27_style">
		<LineStyle>
			<width>8.117299833509914</width>
			<color>FFed12ff</color>
		</LineStyle>
	</Style>
	<Style id="branch230_part28_style">
		<LineStyle>
			<width>8.215377629786591</width>
			<color>FFed12ff</color>
		</LineStyle>
	</Style>
	<Style id="branch230_part29_style">
		<LineStyle>
			<width>8.313455426063268</width>
			<color>FFec13ff</color>
		</LineStyle>
	</Style>
	<Style id="branch230_part30_style">
		<LineStyle>
			<width>8.411533222339942</width>
			<color>FFec13ff</color>
		</LineStyle>
	</Style>
	<Style id="branch230_part31_style">
		<LineStyle>
			<width>8.509611018616619</width>
			<color>FFec13ff</color>
		</LineStyle>
	</Style>
	<Style id="branch230_part32_style">
		<LineStyle>
			<width>8.607688814893296</width>
			<color>FFec13ff</color>
		</LineStyle>
	</Style>
	<Style id="branch230_part33_style">
		<LineStyle>
			<width>8.705766611169972</width>
			<color>FFeb14ff</color>
		</LineStyle>
	</Style>
	<Style id="branch230_part34_style">
		<LineStyle>
			<width>8.803844407446647</width>
			<color>FFeb14ff</color>
		</LineStyle>
	</Style>
	<Style id="branch230_part35_style">
		<LineStyle>
			<width>8.901922203723323</width>
			<color>FFeb14ff</color>
		</LineStyle>
	</Style>
	<Style id="branch230_part36_style">
		<LineStyle>
			<width>9.0</width>
			<color>FFeb14ff</color>
		</LineStyle>
	</Style>
	<Style id="branch232_part1_style">
		<LineStyle>
			<width>8.002823517078992</width>
			<color>FFf00fff</color>
		</LineStyle>
	</Style>
	<Style id="branch232_part2_style">
		<LineStyle>
			<width>7.825922491371802</width>
			<color>FFf00fff</color>
		</LineStyle>
	</Style>
	<Style id="branch232_part3_style">
		<LineStyle>
			<width>7.649021465664613</width>
			<color>FFef10ff</color>
		</LineStyle>
	</Style>
	<Style id="branch232_part4_style">
		<LineStyle>
			<width>7.472120439957423</width>
			<color>FFef10ff</color>
		</LineStyle>
	</Style>
	<Style id="branch232_part5_style">
		<LineStyle>
			<width>7.295219414250234</width>
			<color>FFef10ff</color>
		</LineStyle>
	</Style>
	<Style id="branch232_part6_style">
		<LineStyle>
			<width>7.118318388543044</width>
			<color>FFee11ff</color>
		</LineStyle>
	</Style>
	<Style id="branch232_part7_style">
		<LineStyle>
			<width>6.941417362835855</width>
			<color>FFee11ff</color>
		</LineStyle>
	</Style>
	<Style id="branch232_part8_style">
		<LineStyle>
			<width>6.764516337128665</width>
			<color>FFee11ff</color>
		</LineStyle>
	</Style>
	<Style id="branch232_part9_style">
		<LineStyle>
			<width>6.587615311421475</width>
			<color>FFed12ff</color>
		</LineStyle>
	</Style>
	<Style id="branch232_part10_style">
		<LineStyle>
			<width>6.410714285714286</width>
			<color>FFed12ff</color>
		</LineStyle>
	</Style>
	<Style id="branch234_part1_style">
		<LineStyle>
			<width>8.280000000000001</width>
			<color>FFf30cff</color>
		</LineStyle>
	</Style>
	<Style id="branch234_part2_style">
		<LineStyle>
			<width>8.36</width>
			<color>FFf30cff</color>
		</LineStyle>
	</Style>
	<Style id="branch234_part3_style">
		<LineStyle>
			<width>8.440000000000001</width>
			<color>FFf20dff</color>
		</LineStyle>
	</Style>
	<Style id="branch234_part4_style">
		<LineStyle>
			<width>8.52</width>
			<color>FFf20dff</color>
		</LineStyle>
	</Style>
	<Style id="branch234_part5_style">
		<LineStyle>
			<width>8.6</width>
			<color>FFf10eff</color>
		</LineStyle>
	</Style>
	<Style id="branch234_part6_style">
		<LineStyle>
			<width>8.68</width>
			<color>FFf10eff</color>
		</LineStyle>
	</Style>
	<Style id="branch234_part7_style">
		<LineStyle>
			<width>8.76</width>
			<color>FFf00fff</color>
		</LineStyle>
	</Style>
	<Style id="branch234_part8_style">
		<LineStyle>
			<width>8.84</width>
			<color>FFf00fff</color>
		</LineStyle>
	</Style>
	<Style id="branch234_part9_style">
		<LineStyle>
			<width>8.92</width>
			<color>FFef10ff</color>
		</LineStyle>
	</Style>
	<Style id="branch234_part10_style">
		<LineStyle>
			<width>9.0</width>
			<color>FFef10ff</color>
		</LineStyle>
	</Style>
	<Style id="branch235_part1_style">
		<LineStyle>
			<width>7.091729616242072</width>
			<color>FFf30cff</color>
		</LineStyle>
	</Style>
	<Style id="branch235_part2_style">
		<LineStyle>
			<width>7.112248652626566</width>
			<color>FFf30cff</color>
		</LineStyle>
	</Style>
	<Style id="branch235_part3_style">
		<LineStyle>
			<width>7.13276768901106</width>
			<color>FFf30cff</color>
		</LineStyle>
	</Style>
	<Style id="branch235_part4_style">
		<LineStyle>
			<width>7.153286725395554</width>
			<color>FFf20dff</color>
		</LineStyle>
	</Style>
	<Style id="branch235_part5_style">
		<LineStyle>
			<width>7.173805761780048</width>
			<color>FFf20dff</color>
		</LineStyle>
	</Style>
	<Style id="branch235_part6_style">
		<LineStyle>
			<width>7.1943247981645415</width>
			<color>FFf10eff</color>
		</LineStyle>
	</Style>
	<Style id="branch235_part7_style">
		<LineStyle>
			<width>7.214843834549035</width>
			<color>FFf10eff</color>
		</LineStyle>
	</Style>
	<Style id="branch235_part8_style">
		<LineStyle>
			<width>7.235362870933529</width>
			<color>FFf10eff</color>
		</LineStyle>
	</Style>
	<Style id="branch235_part9_style">
		<LineStyle>
			<width>7.255881907318023</width>
			<color>FFf00fff</color>
		</LineStyle>
	</Style>
	<Style id="branch235_part10_style">
		<LineStyle>
			<width>7.276400943702517</width>
			<color>FFf00fff</color>
		</LineStyle>
	</Style>
	<Style id="branch235_part11_style">
		<LineStyle>
			<width>7.296919980087011</width>
			<color>FFf00fff</color>
		</LineStyle>
	</Style>
	<Style id="branch235_part12_style">
		<LineStyle>
			<width>7.317439016471504</width>
			<color>FFef10ff</color>
		</LineStyle>
	</Style>
	<Style id="branch235_part13_style">
		<LineStyle>
			<width>7.337958052855999</width>
			<color>FFef10ff</color>
		</LineStyle>
	</Style>
	<Style id="branch235_part14_style">
		<LineStyle>
			<width>7.358477089240493</width>
			<color>FFef10ff</color>
		</LineStyle>
	</Style>
	<Style id="branch235_part15_style">
		<LineStyle>
			<width>7.378996125624987</width>
			<color>FFee11ff</color>
		</LineStyle>
	</Style>
	<Style id="branch235_part16_style">
		<LineStyle>
			<width>7.399515162009481</width>
			<color>FFee11ff</color>
		</LineStyle>
	</Style>
	<Style id="branch235_part17_style">
		<LineStyle>
			<width>7.420034198393974</width>
			<color>FFed12ff</color>
		</LineStyle>
	</Style>
	<Style id="branch235_part18_style">
		<LineStyle>
			<width>7.440553234778468</width>
			<color>FFed12ff</color>
		</LineStyle>
	</Style>
	<Style id="branch235_part19_style">
		<LineStyle>
			<width>7.461072271162962</width>
			<color>FFed12ff</color>
		</LineStyle>
	</Style>
	<Style id="branch235_part20_style">
		<LineStyle>
			<width>7.481591307547456</width>
			<color>FFec13ff</color>
		</LineStyle>
	</Style>
	<Style id="branch235_part21_style">
		<LineStyle>
			<width>7.50211034393195</width>
			<color>FFec13ff</color>
		</LineStyle>
	</Style>
	<Style id="branch235_part22_style">
		<LineStyle>
			<width>7.5226293803164435</width>
			<color>FFec13ff</color>
		</LineStyle>
	</Style>
	<Style id="branch235_part23_style">
		<LineStyle>
			<width>7.543148416700937</width>
			<color>FFeb14ff</color>
		</LineStyle>
	</Style>
	<Style id="branch235_part24_style">
		<LineStyle>
			<width>7.563667453085431</width>
			<color>FFeb14ff</color>
		</LineStyle>
	</Style>
	<Style id="branch235_part25_style">
		<LineStyle>
			<width>7.584186489469925</width>
			<color>FFeb14ff</color>
		</LineStyle>
	</Style>
	<Style id="branch235_part26_style">
		<LineStyle>
			<width>7.604705525854419</width>
			<color>FFea15ff</color>
		</LineStyle>
	</Style>
	<Style id="branch235_part27_style">
		<LineStyle>
			<width>7.6252245622389125</width>
			<color>FFea15ff</color>
		</LineStyle>
	</Style>
	<Style id="branch235_part28_style">
		<LineStyle>
			<width>7.645743598623406</width>
			<color>FFea15ff</color>
		</LineStyle>
	</Style>
	<Style id="branch235_part29_style">
		<LineStyle>
			<width>7.6662626350079</width>
			<color>FFe916ff</color>
		</LineStyle>
	</Style>
	<Style id="branch235_part30_style">
		<LineStyle>
			<width>7.686781671392394</width>
			<color>FFe916ff</color>
		</LineStyle>
	</Style>
	<Style id="branch235_part31_style">
		<LineStyle>
			<width>7.707300707776888</width>
			<color>FFe817ff</color>
		</LineStyle>
	</Style>
	<Style id="branch235_part32_style">
		<LineStyle>
			<width>7.727819744161382</width>
			<color>FFe817ff</color>
		</LineStyle>
	</Style>
	<Style id="branch235_part33_style">
		<LineStyle>
			<width>7.748338780545875</width>
			<color>FFe817ff</color>
		</LineStyle>
	</Style>
	<Style id="branch235_part34_style">
		<LineStyle>
			<width>7.768857816930369</width>
			<color>FFe718ff</color>
		</LineStyle>
	</Style>
	<Style id="branch235_part35_style">
		<LineStyle>
			<width>7.789376853314863</width>
			<color>FFe718ff</color>
		</LineStyle>
	</Style>
	<Style id="branch235_part36_style">
		<LineStyle>
			<width>7.809895889699357</width>
			<color>FFe718ff</color>
		</LineStyle>
	</Style>
	<Style id="branch235_part37_style">
		<LineStyle>
			<width>7.830414926083851</width>
			<color>FFe619ff</color>
		</LineStyle>
	</Style>
	<Style id="branch235_part38_style">
		<LineStyle>
			<width>7.8509339624683445</width>
			<color>FFe619ff</color>
		</LineStyle>
	</Style>
	<Style id="branch235_part39_style">
		<LineStyle>
			<width>7.871452998852838</width>
			<color>FFe619ff</color>
		</LineStyle>
	</Style>
	<Style id="branch235_part40_style">
		<LineStyle>
			<width>7.891972035237332</width>
			<color>FFe51aff</color>
		</LineStyle>
	</Style>
	<Style id="branch235_part41_style">
		<LineStyle>
			<width>7.912491071621826</width>
			<color>FFe51aff</color>
		</LineStyle>
	</Style>
	<Style id="branch235_part42_style">
		<LineStyle>
			<width>7.93301010800632</width>
			<color>FFe41bff</color>
		</LineStyle>
	</Style>
	<Style id="branch235_part43_style">
		<LineStyle>
			<width>7.953529144390814</width>
			<color>FFe41bff</color>
		</LineStyle>
	</Style>
	<Style id="branch235_part44_style">
		<LineStyle>
			<width>7.974048180775307</width>
			<color>FFe41bff</color>
		</LineStyle>
	</Style>
	<Style id="branch235_part45_style">
		<LineStyle>
			<width>7.994567217159801</width>
			<color>FFe31cff</color>
		</LineStyle>
	</Style>
	<Style id="branch235_part46_style">
		<LineStyle>
			<width>8.015086253544295</width>
			<color>FFe31cff</color>
		</LineStyle>
	</Style>
	<Style id="branch235_part47_style">
		<LineStyle>
			<width>8.035605289928789</width>
			<color>FFe31cff</color>
		</LineStyle>
	</Style>
	<Style id="branch235_part48_style">
		<LineStyle>
			<width>8.056124326313283</width>
			<color>FFe21dff</color>
		</LineStyle>
	</Style>
	<Style id="branch235_part49_style">
		<LineStyle>
			<width>8.076643362697776</width>
			<color>FFe21dff</color>
		</LineStyle>
	</Style>
	<Style id="branch235_part50_style">
		<LineStyle>
			<width>8.09716239908227</width>
			<color>FFe21dff</color>
		</LineStyle>
	</Style>
	<Style id="branch235_part51_style">
		<LineStyle>
			<width>8.117681435466764</width>
			<color>FFe11eff</color>
		</LineStyle>
	</Style>
	<Style id="branch235_part52_style">
		<LineStyle>
			<width>8.138200471851258</width>
			<color>FFe11eff</color>
		</LineStyle>
	</Style>
	<Style id="branch235_part53_style">
		<LineStyle>
			<width>8.158719508235752</width>
			<color>FFe11eff</color>
		</LineStyle>
	</Style>
	<Style id="branch235_part54_style">
		<LineStyle>
			<width>8.179238544620246</width>
			<color>FFe01fff</color>
		</LineStyle>
	</Style>
	<Style id="branch235_part55_style">
		<LineStyle>
			<width>8.19975758100474</width>
			<color>FFe01fff</color>
		</LineStyle>
	</Style>
	<Style id="branch235_part56_style">
		<LineStyle>
			<width>8.220276617389233</width>
			<color>FFdf20ff</color>
		</LineStyle>
	</Style>
	<Style id="branch235_part57_style">
		<LineStyle>
			<width>8.240795653773727</width>
			<color>FFdf20ff</color>
		</LineStyle>
	</Style>
	<Style id="branch235_part58_style">
		<LineStyle>
			<width>8.26131469015822</width>
			<color>FFdf20ff</color>
		</LineStyle>
	</Style>
	<Style id="branch235_part59_style">
		<LineStyle>
			<width>8.281833726542715</width>
			<color>FFde21ff</color>
		</LineStyle>
	</Style>
	<Style id="branch235_part60_style">
		<LineStyle>
			<width>8.302352762927208</width>
			<color>FFde21ff</color>
		</LineStyle>
	</Style>
	<Style id="branch235_part61_style">
		<LineStyle>
			<width>8.322871799311702</width>
			<color>FFde21ff</color>
		</LineStyle>
	</Style>
	<Style id="branch235_part62_style">
		<LineStyle>
			<width>8.343390835696198</width>
			<color>FFdd22ff</color>
		</LineStyle>
	</Style>
	<Style id="branch235_part63_style">
		<LineStyle>
			<width>8.36390987208069</width>
			<color>FFdd22ff</color>
		</LineStyle>
	</Style>
	<Style id="branch235_part64_style">
		<LineStyle>
			<width>8.384428908465186</width>
			<color>FFdd22ff</color>
		</LineStyle>
	</Style>
	<Style id="branch235_part65_style">
		<LineStyle>
			<width>8.404947944849678</width>
			<color>FFdc23ff</color>
		</LineStyle>
	</Style>
	<Style id="branch235_part66_style">
		<LineStyle>
			<width>8.425466981234173</width>
			<color>FFdc23ff</color>
		</LineStyle>
	</Style>
	<Style id="branch235_part67_style">
		<LineStyle>
			<width>8.445986017618665</width>
			<color>FFdc23ff</color>
		</LineStyle>
	</Style>
	<Style id="branch235_part68_style">
		<LineStyle>
			<width>8.46650505400316</width>
			<color>FFdb24ff</color>
		</LineStyle>
	</Style>
	<Style id="branch235_part69_style">
		<LineStyle>
			<width>8.487024090387653</width>
			<color>FFdb24ff</color>
		</LineStyle>
	</Style>
	<Style id="branch235_part70_style">
		<LineStyle>
			<width>8.507543126772148</width>
			<color>FFda25ff</color>
		</LineStyle>
	</Style>
	<Style id="branch235_part71_style">
		<LineStyle>
			<width>8.52806216315664</width>
			<color>FFda25ff</color>
		</LineStyle>
	</Style>
	<Style id="branch235_part72_style">
		<LineStyle>
			<width>8.548581199541136</width>
			<color>FFda25ff</color>
		</LineStyle>
	</Style>
	<Style id="branch235_part73_style">
		<LineStyle>
			<width>8.569100235925628</width>
			<color>FFd926ff</color>
		</LineStyle>
	</Style>
	<Style id="branch235_part74_style">
		<LineStyle>
			<width>8.589619272310124</width>
			<color>FFd926ff</color>
		</LineStyle>
	</Style>
	<Style id="branch235_part75_style">
		<LineStyle>
			<width>8.610138308694616</width>
			<color>FFd926ff</color>
		</LineStyle>
	</Style>
	<Style id="branch235_part76_style">
		<LineStyle>
			<width>8.630657345079111</width>
			<color>FFd827ff</color>
		</LineStyle>
	</Style>
	<Style id="branch235_part77_style">
		<LineStyle>
			<width>8.651176381463605</width>
			<color>FFd827ff</color>
		</LineStyle>
	</Style>
	<Style id="branch235_part78_style">
		<LineStyle>
			<width>8.671695417848099</width>
			<color>FFd827ff</color>
		</LineStyle>
	</Style>
	<Style id="branch235_part79_style">
		<LineStyle>
			<width>8.692214454232593</width>
			<color>FFd728ff</color>
		</LineStyle>
	</Style>
	<Style id="branch235_part80_style">
		<LineStyle>
			<width>8.712733490617087</width>
			<color>FFd728ff</color>
		</LineStyle>
	</Style>
	<Style id="branch235_part81_style">
		<LineStyle>
			<width>8.73325252700158</width>
			<color>FFd629ff</color>
		</LineStyle>
	</Style>
	<Style id="branch235_part82_style">
		<LineStyle>
			<width>8.753771563386074</width>
			<color>FFd629ff</color>
		</LineStyle>
	</Style>
	<Style id="branch235_part83_style">
		<LineStyle>
			<width>8.774290599770568</width>
			<color>FFd629ff</color>
		</LineStyle>
	</Style>
	<Style id="branch235_part84_style">
		<LineStyle>
			<width>8.794809636155062</width>
			<color>FFd52aff</color>
		</LineStyle>
	</Style>
	<Style id="branch235_part85_style">
		<LineStyle>
			<width>8.815328672539556</width>
			<color>FFd52aff</color>
		</LineStyle>
	</Style>
	<Style id="branch235_part86_style">
		<LineStyle>
			<width>8.83584770892405</width>
			<color>FFd52aff</color>
		</LineStyle>
	</Style>
	<Style id="branch235_part87_style">
		<LineStyle>
			<width>8.856366745308543</width>
			<color>FFd42bff</color>
		</LineStyle>
	</Style>
	<Style id="branch235_part88_style">
		<LineStyle>
			<width>8.876885781693037</width>
			<color>FFd42bff</color>
		</LineStyle>
	</Style>
	<Style id="branch235_part89_style">
		<LineStyle>
			<width>8.897404818077531</width>
			<color>FFd42bff</color>
		</LineStyle>
	</Style>
	<Style id="branch235_part90_style">
		<LineStyle>
			<width>8.917923854462025</width>
			<color>FFd32cff</color>
		</LineStyle>
	</Style>
	<Style id="branch235_part91_style">
		<LineStyle>
			<width>8.938442890846519</width>
			<color>FFd32cff</color>
		</LineStyle>
	</Style>
	<Style id="branch235_part92_style">
		<LineStyle>
			<width>8.958961927231012</width>
			<color>FFd32cff</color>
		</LineStyle>
	</Style>
	<Style id="branch235_part93_style">
		<LineStyle>
			<width>8.979480963615506</width>
			<color>FFd22dff</color>
		</LineStyle>
	</Style>
	<Style id="branch235_part94_style">
		<LineStyle>
			<width>9.0</width>
			<color>FFd22dff</color>
		</LineStyle>
	</Style>
	<Style id="branch249_part1_style">
		<LineStyle>
			<width>7.969945820433436</width>
			<color>FFe817ff</color>
		</LineStyle>
	</Style>
	<Style id="branch249_part2_style">
		<LineStyle>
			<width>7.977575851393189</width>
			<color>FFe817ff</color>
		</LineStyle>
	</Style>
	<Style id="branch249_part3_style">
		<LineStyle>
			<width>7.9852058823529415</width>
			<color>FFe817ff</color>
		</LineStyle>
	</Style>
	<Style id="branch249_part4_style">
		<LineStyle>
			<width>7.992835913312693</width>
			<color>FFe817ff</color>
		</LineStyle>
	</Style>
	<Style id="branch249_part5_style">
		<LineStyle>
			<width>8.000465944272445</width>
			<color>FFe817ff</color>
		</LineStyle>
	</Style>
	<Style id="branch249_part6_style">
		<LineStyle>
			<width>8.008095975232198</width>
			<color>FFe817ff</color>
		</LineStyle>
	</Style>
	<Style id="branch249_part7_style">
		<LineStyle>
			<width>8.01572600619195</width>
			<color>FFe817ff</color>
		</LineStyle>
	</Style>
	<Style id="branch249_part8_style">
		<LineStyle>
			<width>8.023356037151704</width>
			<color>FFe817ff</color>
		</LineStyle>
	</Style>
	<Style id="branch249_part9_style">
		<LineStyle>
			<width>8.030986068111456</width>
			<color>FFe817ff</color>
		</LineStyle>
	</Style>
	<Style id="branch249_part10_style">
		<LineStyle>
			<width>8.038616099071207</width>
			<color>FFe817ff</color>
		</LineStyle>
	</Style>
	<Style id="branch249_part11_style">
		<LineStyle>
			<width>8.046246130030958</width>
			<color>FFe817ff</color>
		</LineStyle>
	</Style>
	<Style id="branch249_part12_style">
		<LineStyle>
			<width>8.053876160990711</width>
			<color>FFe817ff</color>
		</LineStyle>
	</Style>
	<Style id="branch249_part13_style">
		<LineStyle>
			<width>8.061506191950464</width>
			<color>FFe817ff</color>
		</LineStyle>
	</Style>
	<Style id="branch249_part14_style">
		<LineStyle>
			<width>8.069136222910217</width>
			<color>FFe817ff</color>
		</LineStyle>
	</Style>
	<Style id="branch249_part15_style">
		<LineStyle>
			<width>8.07676625386997</width>
			<color>FFe718ff</color>
		</LineStyle>
	</Style>
	<Style id="branch249_part16_style">
		<LineStyle>
			<width>8.084396284829722</width>
			<color>FFe718ff</color>
		</LineStyle>
	</Style>
	<Style id="branch249_part17_style">
		<LineStyle>
			<width>8.092026315789473</width>
			<color>FFe718ff</color>
		</LineStyle>
	</Style>
	<Style id="branch249_part18_style">
		<LineStyle>
			<width>8.099656346749226</width>
			<color>FFe718ff</color>
		</LineStyle>
	</Style>
	<Style id="branch249_part19_style">
		<LineStyle>
			<width>8.107286377708979</width>
			<color>FFe718ff</color>
		</LineStyle>
	</Style>
	<Style id="branch249_part20_style">
		<LineStyle>
			<width>8.11491640866873</width>
			<color>FFe718ff</color>
		</LineStyle>
	</Style>
	<Style id="branch249_part21_style">
		<LineStyle>
			<width>8.122546439628483</width>
			<color>FFe718ff</color>
		</LineStyle>
	</Style>
	<Style id="branch249_part22_style">
		<LineStyle>
			<width>8.130176470588236</width>
			<color>FFe718ff</color>
		</LineStyle>
	</Style>
	<Style id="branch249_part23_style">
		<LineStyle>
			<width>8.137806501547988</width>
			<color>FFe718ff</color>
		</LineStyle>
	</Style>
	<Style id="branch249_part24_style">
		<LineStyle>
			<width>8.14543653250774</width>
			<color>FFe718ff</color>
		</LineStyle>
	</Style>
	<Style id="branch249_part25_style">
		<LineStyle>
			<width>8.153066563467492</width>
			<color>FFe718ff</color>
		</LineStyle>
	</Style>
	<Style id="branch249_part26_style">
		<LineStyle>
			<width>8.160696594427245</width>
			<color>FFe718ff</color>
		</LineStyle>
	</Style>
	<Style id="branch249_part27_style">
		<LineStyle>
			<width>8.168326625386996</width>
			<color>FFe718ff</color>
		</LineStyle>
	</Style>
	<Style id="branch249_part28_style">
		<LineStyle>
			<width>8.175956656346749</width>
			<color>FFe718ff</color>
		</LineStyle>
	</Style>
	<Style id="branch249_part29_style">
		<LineStyle>
			<width>8.183586687306502</width>
			<color>FFe718ff</color>
		</LineStyle>
	</Style>
	<Style id="branch249_part30_style">
		<LineStyle>
			<width>8.191216718266254</width>
			<color>FFe718ff</color>
		</LineStyle>
	</Style>
	<Style id="branch249_part31_style">
		<LineStyle>
			<width>8.198846749226007</width>
			<color>FFe718ff</color>
		</LineStyle>
	</Style>
	<Style id="branch249_part32_style">
		<LineStyle>
			<width>8.20647678018576</width>
			<color>FFe718ff</color>
		</LineStyle>
	</Style>
	<Style id="branch249_part33_style">
		<LineStyle>
			<width>8.214106811145511</width>
			<color>FFe718ff</color>
		</LineStyle>
	</Style>
	<Style id="branch249_part34_style">
		<LineStyle>
			<width>8.221736842105262</width>
			<color>FFe718ff</color>
		</LineStyle>
	</Style>
	<Style id="branch249_part35_style">
		<LineStyle>
			<width>8.229366873065015</width>
			<color>FFe718ff</color>
		</LineStyle>
	</Style>
	<Style id="branch249_part36_style">
		<LineStyle>
			<width>8.236996904024767</width>
			<color>FFe619ff</color>
		</LineStyle>
	</Style>
	<Style id="branch249_part37_style">
		<LineStyle>
			<width>8.24462693498452</width>
			<color>FFe619ff</color>
		</LineStyle>
	</Style>
	<Style id="branch249_part38_style">
		<LineStyle>
			<width>8.252256965944273</width>
			<color>FFe619ff</color>
		</LineStyle>
	</Style>
	<Style id="branch249_part39_style">
		<LineStyle>
			<width>8.259886996904026</width>
			<color>FFe619ff</color>
		</LineStyle>
	</Style>
	<Style id="branch249_part40_style">
		<LineStyle>
			<width>8.267517027863777</width>
			<color>FFe619ff</color>
		</LineStyle>
	</Style>
	<Style id="branch249_part41_style">
		<LineStyle>
			<width>8.27514705882353</width>
			<color>FFe619ff</color>
		</LineStyle>
	</Style>
	<Style id="branch249_part42_style">
		<LineStyle>
			<width>8.282777089783282</width>
			<color>FFe619ff</color>
		</LineStyle>
	</Style>
	<Style id="branch249_part43_style">
		<LineStyle>
			<width>8.290407120743033</width>
			<color>FFe619ff</color>
		</LineStyle>
	</Style>
	<Style id="branch249_part44_style">
		<LineStyle>
			<width>8.298037151702786</width>
			<color>FFe619ff</color>
		</LineStyle>
	</Style>
	<Style id="branch249_part45_style">
		<LineStyle>
			<width>8.305667182662539</width>
			<color>FFe619ff</color>
		</LineStyle>
	</Style>
	<Style id="branch249_part46_style">
		<LineStyle>
			<width>8.313297213622292</width>
			<color>FFe619ff</color>
		</LineStyle>
	</Style>
	<Style id="branch249_part47_style">
		<LineStyle>
			<width>8.320927244582043</width>
			<color>FFe619ff</color>
		</LineStyle>
	</Style>
	<Style id="branch249_part48_style">
		<LineStyle>
			<width>8.328557275541796</width>
			<color>FFe619ff</color>
		</LineStyle>
	</Style>
	<Style id="branch249_part49_style">
		<LineStyle>
			<width>8.336187306501548</width>
			<color>FFe619ff</color>
		</LineStyle>
	</Style>
	<Style id="branch249_part50_style">
		<LineStyle>
			<width>8.3438173374613</width>
			<color>FFe619ff</color>
		</LineStyle>
	</Style>
	<Style id="branch249_part51_style">
		<LineStyle>
			<width>8.351447368421052</width>
			<color>FFe619ff</color>
		</LineStyle>
	</Style>
	<Style id="branch249_part52_style">
		<LineStyle>
			<width>8.359077399380805</width>
			<color>FFe619ff</color>
		</LineStyle>
	</Style>
	<Style id="branch249_part53_style">
		<LineStyle>
			<width>8.366707430340558</width>
			<color>FFe619ff</color>
		</LineStyle>
	</Style>
	<Style id="branch249_part54_style">
		<LineStyle>
			<width>8.37433746130031</width>
			<color>FFe619ff</color>
		</LineStyle>
	</Style>
	<Style id="branch249_part55_style">
		<LineStyle>
			<width>8.381967492260062</width>
			<color>FFe619ff</color>
		</LineStyle>
	</Style>
	<Style id="branch249_part56_style">
		<LineStyle>
			<width>8.389597523219814</width>
			<color>FFe619ff</color>
		</LineStyle>
	</Style>
	<Style id="branch249_part57_style">
		<LineStyle>
			<width>8.397227554179565</width>
			<color>FFe51aff</color>
		</LineStyle>
	</Style>
	<Style id="branch249_part58_style">
		<LineStyle>
			<width>8.404857585139318</width>
			<color>FFe51aff</color>
		</LineStyle>
	</Style>
	<Style id="branch249_part59_style">
		<LineStyle>
			<width>8.412487616099071</width>
			<color>FFe51aff</color>
		</LineStyle>
	</Style>
	<Style id="branch249_part60_style">
		<LineStyle>
			<width>8.420117647058824</width>
			<color>FFe51aff</color>
		</LineStyle>
	</Style>
	<Style id="branch249_part61_style">
		<LineStyle>
			<width>8.427747678018576</width>
			<color>FFe51aff</color>
		</LineStyle>
	</Style>
	<Style id="branch249_part62_style">
		<LineStyle>
			<width>8.43537770897833</width>
			<color>FFe51aff</color>
		</LineStyle>
	</Style>
	<Style id="branch249_part63_style">
		<LineStyle>
			<width>8.44300773993808</width>
			<color>FFe51aff</color>
		</LineStyle>
	</Style>
	<Style id="branch249_part64_style">
		<LineStyle>
			<width>8.450637770897833</width>
			<color>FFe51aff</color>
		</LineStyle>
	</Style>
	<Style id="branch249_part65_style">
		<LineStyle>
			<width>8.458267801857586</width>
			<color>FFe51aff</color>
		</LineStyle>
	</Style>
	<Style id="branch249_part66_style">
		<LineStyle>
			<width>8.465897832817337</width>
			<color>FFe51aff</color>
		</LineStyle>
	</Style>
	<Style id="branch249_part67_style">
		<LineStyle>
			<width>8.47352786377709</width>
			<color>FFe51aff</color>
		</LineStyle>
	</Style>
	<Style id="branch249_part68_style">
		<LineStyle>
			<width>8.481157894736842</width>
			<color>FFe51aff</color>
		</LineStyle>
	</Style>
	<Style id="branch249_part69_style">
		<LineStyle>
			<width>8.488787925696595</width>
			<color>FFe51aff</color>
		</LineStyle>
	</Style>
	<Style id="branch249_part70_style">
		<LineStyle>
			<width>8.496417956656346</width>
			<color>FFe51aff</color>
		</LineStyle>
	</Style>
	<Style id="branch249_part71_style">
		<LineStyle>
			<width>8.504047987616099</width>
			<color>FFe51aff</color>
		</LineStyle>
	</Style>
	<Style id="branch249_part72_style">
		<LineStyle>
			<width>8.511678018575852</width>
			<color>FFe51aff</color>
		</LineStyle>
	</Style>
	<Style id="branch249_part73_style">
		<LineStyle>
			<width>8.519308049535603</width>
			<color>FFe51aff</color>
		</LineStyle>
	</Style>
	<Style id="branch249_part74_style">
		<LineStyle>
			<width>8.526938080495356</width>
			<color>FFe51aff</color>
		</LineStyle>
	</Style>
	<Style id="branch249_part75_style">
		<LineStyle>
			<width>8.534568111455108</width>
			<color>FFe51aff</color>
		</LineStyle>
	</Style>
	<Style id="branch249_part76_style">
		<LineStyle>
			<width>8.542198142414861</width>
			<color>FFe51aff</color>
		</LineStyle>
	</Style>
	<Style id="branch249_part77_style">
		<LineStyle>
			<width>8.549828173374614</width>
			<color>FFe51aff</color>
		</LineStyle>
	</Style>
	<Style id="branch249_part78_style">
		<LineStyle>
			<width>8.557458204334365</width>
			<color>FFe41bff</color>
		</LineStyle>
	</Style>
	<Style id="branch249_part79_style">
		<LineStyle>
			<width>8.565088235294118</width>
			<color>FFe41bff</color>
		</LineStyle>
	</Style>
	<Style id="branch249_part80_style">
		<LineStyle>
			<width>8.572718266253869</width>
			<color>FFe41bff</color>
		</LineStyle>
	</Style>
	<Style id="branch249_part81_style">
		<LineStyle>
			<width>8.580348297213622</width>
			<color>FFe41bff</color>
		</LineStyle>
	</Style>
	<Style id="branch249_part82_style">
		<LineStyle>
			<width>8.587978328173374</width>
			<color>FFe41bff</color>
		</LineStyle>
	</Style>
	<Style id="branch249_part83_style">
		<LineStyle>
			<width>8.595608359133127</width>
			<color>FFe41bff</color>
		</LineStyle>
	</Style>
	<Style id="branch249_part84_style">
		<LineStyle>
			<width>8.60323839009288</width>
			<color>FFe41bff</color>
		</LineStyle>
	</Style>
	<Style id="branch249_part85_style">
		<LineStyle>
			<width>8.610868421052633</width>
			<color>FFe41bff</color>
		</LineStyle>
	</Style>
	<Style id="branch249_part86_style">
		<LineStyle>
			<width>8.618498452012384</width>
			<color>FFe41bff</color>
		</LineStyle>
	</Style>
	<Style id="branch249_part87_style">
		<LineStyle>
			<width>8.626128482972137</width>
			<color>FFe41bff</color>
		</LineStyle>
	</Style>
	<Style id="branch249_part88_style">
		<LineStyle>
			<width>8.63375851393189</width>
			<color>FFe41bff</color>
		</LineStyle>
	</Style>
	<Style id="branch249_part89_style">
		<LineStyle>
			<width>8.64138854489164</width>
			<color>FFe41bff</color>
		</LineStyle>
	</Style>
	<Style id="branch249_part90_style">
		<LineStyle>
			<width>8.649018575851393</width>
			<color>FFe41bff</color>
		</LineStyle>
	</Style>
	<Style id="branch249_part91_style">
		<LineStyle>
			<width>8.656648606811146</width>
			<color>FFe41bff</color>
		</LineStyle>
	</Style>
	<Style id="branch249_part92_style">
		<LineStyle>
			<width>8.664278637770899</width>
			<color>FFe41bff</color>
		</LineStyle>
	</Style>
	<Style id="branch249_part93_style">
		<LineStyle>
			<width>8.67190866873065</width>
			<color>FFe41bff</color>
		</LineStyle>
	</Style>
	<Style id="branch249_part94_style">
		<LineStyle>
			<width>8.679538699690402</width>
			<color>FFe41bff</color>
		</LineStyle>
	</Style>
	<Style id="branch249_part95_style">
		<LineStyle>
			<width>8.687168730650155</width>
			<color>FFe41bff</color>
		</LineStyle>
	</Style>
	<Style id="branch249_part96_style">
		<LineStyle>
			<width>8.694798761609906</width>
			<color>FFe41bff</color>
		</LineStyle>
	</Style>
	<Style id="branch249_part97_style">
		<LineStyle>
			<width>8.702428792569659</width>
			<color>FFe41bff</color>
		</LineStyle>
	</Style>
	<Style id="branch249_part98_style">
		<LineStyle>
			<width>8.710058823529412</width>
			<color>FFe41bff</color>
		</LineStyle>
	</Style>
	<Style id="branch249_part99_style">
		<LineStyle>
			<width>8.717688854489165</width>
			<color>FFe31cff</color>
		</LineStyle>
	</Style>
	<Style id="branch249_part100_style">
		<LineStyle>
			<width>8.725318885448917</width>
			<color>FFe31cff</color>
		</LineStyle>
	</Style>
	<Style id="branch249_part101_style">
		<LineStyle>
			<width>8.732948916408668</width>
			<color>FFe31cff</color>
		</LineStyle>
	</Style>
	<Style id="branch249_part102_style">
		<LineStyle>
			<width>8.740578947368421</width>
			<color>FFe31cff</color>
		</LineStyle>
	</Style>
	<Style id="branch249_part103_style">
		<LineStyle>
			<width>8.748208978328172</width>
			<color>FFe31cff</color>
		</LineStyle>
	</Style>
	<Style id="branch249_part104_style">
		<LineStyle>
			<width>8.755839009287925</width>
			<color>FFe31cff</color>
		</LineStyle>
	</Style>
	<Style id="branch249_part105_style">
		<LineStyle>
			<width>8.763469040247678</width>
			<color>FFe31cff</color>
		</LineStyle>
	</Style>
	<Style id="branch249_part106_style">
		<LineStyle>
			<width>8.77109907120743</width>
			<color>FFe31cff</color>
		</LineStyle>
	</Style>
	<Style id="branch249_part107_style">
		<LineStyle>
			<width>8.778729102167183</width>
			<color>FFe31cff</color>
		</LineStyle>
	</Style>
	<Style id="branch249_part108_style">
		<LineStyle>
			<width>8.786359133126936</width>
			<color>FFe31cff</color>
		</LineStyle>
	</Style>
	<Style id="branch249_part109_style">
		<LineStyle>
			<width>8.793989164086687</width>
			<color>FFe31cff</color>
		</LineStyle>
	</Style>
	<Style id="branch249_part110_style">
		<LineStyle>
			<width>8.80161919504644</width>
			<color>FFe31cff</color>
		</LineStyle>
	</Style>
	<Style id="branch249_part111_style">
		<LineStyle>
			<width>8.809249226006193</width>
			<color>FFe31cff</color>
		</LineStyle>
	</Style>
	<Style id="branch249_part112_style">
		<LineStyle>
			<width>8.816879256965944</width>
			<color>FFe31cff</color>
		</LineStyle>
	</Style>
	<Style id="branch249_part113_style">
		<LineStyle>
			<width>8.824509287925697</width>
			<color>FFe31cff</color>
		</LineStyle>
	</Style>
	<Style id="branch249_part114_style">
		<LineStyle>
			<width>8.83213931888545</width>
			<color>FFe31cff</color>
		</LineStyle>
	</Style>
	<Style id="branch249_part115_style">
		<LineStyle>
			<width>8.8397693498452</width>
			<color>FFe31cff</color>
		</LineStyle>
	</Style>
	<Style id="branch249_part116_style">
		<LineStyle>
			<width>8.847399380804953</width>
			<color>FFe31cff</color>
		</LineStyle>
	</Style>
	<Style id="branch249_part117_style">
		<LineStyle>
			<width>8.855029411764706</width>
			<color>FFe31cff</color>
		</LineStyle>
	</Style>
	<Style id="branch249_part118_style">
		<LineStyle>
			<width>8.862659442724457</width>
			<color>FFe31cff</color>
		</LineStyle>
	</Style>
	<Style id="branch249_part119_style">
		<LineStyle>
			<width>8.87028947368421</width>
			<color>FFe31cff</color>
		</LineStyle>
	</Style>
	<Style id="branch249_part120_style">
		<LineStyle>
			<width>8.877919504643963</width>
			<color>FFe21dff</color>
		</LineStyle>
	</Style>
	<Style id="branch249_part121_style">
		<LineStyle>
			<width>8.885549535603715</width>
			<color>FFe21dff</color>
		</LineStyle>
	</Style>
	<Style id="branch249_part122_style">
		<LineStyle>
			<width>8.893179566563468</width>
			<color>FFe21dff</color>
		</LineStyle>
	</Style>
	<Style id="branch249_part123_style">
		<LineStyle>
			<width>8.90080959752322</width>
			<color>FFe21dff</color>
		</LineStyle>
	</Style>
	<Style id="branch249_part124_style">
		<LineStyle>
			<width>8.908439628482972</width>
			<color>FFe21dff</color>
		</LineStyle>
	</Style>
	<Style id="branch249_part125_style">
		<LineStyle>
			<width>8.916069659442725</width>
			<color>FFe21dff</color>
		</LineStyle>
	</Style>
	<Style id="branch249_part126_style">
		<LineStyle>
			<width>8.923699690402476</width>
			<color>FFe21dff</color>
		</LineStyle>
	</Style>
	<Style id="branch249_part127_style">
		<LineStyle>
			<width>8.931329721362228</width>
			<color>FFe21dff</color>
		</LineStyle>
	</Style>
	<Style id="branch249_part128_style">
		<LineStyle>
			<width>8.938959752321981</width>
			<color>FFe21dff</color>
		</LineStyle>
	</Style>
	<Style id="branch249_part129_style">
		<LineStyle>
			<width>8.946589783281734</width>
			<color>FFe21dff</color>
		</LineStyle>
	</Style>
	<Style id="branch249_part130_style">
		<LineStyle>
			<width>8.954219814241487</width>
			<color>FFe21dff</color>
		</LineStyle>
	</Style>
	<Style id="branch249_part131_style">
		<LineStyle>
			<width>8.96184984520124</width>
			<color>FFe21dff</color>
		</LineStyle>
	</Style>
	<Style id="branch249_part132_style">
		<LineStyle>
			<width>8.96947987616099</width>
			<color>FFe21dff</color>
		</LineStyle>
	</Style>
	<Style id="branch249_part133_style">
		<LineStyle>
			<width>8.977109907120743</width>
			<color>FFe21dff</color>
		</LineStyle>
	</Style>
	<Style id="branch249_part134_style">
		<LineStyle>
			<width>8.984739938080494</width>
			<color>FFe21dff</color>
		</LineStyle>
	</Style>
	<Style id="branch249_part135_style">
		<LineStyle>
			<width>8.992369969040247</width>
			<color>FFe21dff</color>
		</LineStyle>
	</Style>
	<Style id="branch249_part136_style">
		<LineStyle>
			<width>9.0</width>
			<color>FFe21dff</color>
		</LineStyle>
	</Style>
	<Style id="branch250_part1_style">
		<LineStyle>
			<width>8.805922792173453</width>
			<color>FFf10eff</color>
		</LineStyle>
	</Style>
	<Style id="branch250_part2_style">
		<LineStyle>
			<width>8.805393971443682</width>
			<color>FFf00fff</color>
		</LineStyle>
	</Style>
	<Style id="branch250_part3_style">
		<LineStyle>
			<width>8.804865150713908</width>
			<color>FFf00fff</color>
		</LineStyle>
	</Style>
	<Style id="branch250_part4_style">
		<LineStyle>
			<width>8.804336329984135</width>
			<color>FFf00fff</color>
		</LineStyle>
	</Style>
	<Style id="branch250_part5_style">
		<LineStyle>
			<width>8.803807509254362</width>
			<color>FFef10ff</color>
		</LineStyle>
	</Style>
	<Style id="branch250_part6_style">
		<LineStyle>
			<width>8.803278688524589</width>
			<color>FFef10ff</color>
		</LineStyle>
	</Style>
	<Style id="branch253_part1_style">
		<LineStyle>
			<width>5.768081110320006</width>
			<color>FFdf20ff</color>
		</LineStyle>
	</Style>
	<Style id="branch253_part2_style">
		<LineStyle>
			<width>5.753904156123884</width>
			<color>FFde21ff</color>
		</LineStyle>
	</Style>
	<Style id="branch253_part3_style">
		<LineStyle>
			<width>5.739727201927761</width>
			<color>FFde21ff</color>
		</LineStyle>
	</Style>
	<Style id="branch253_part4_style">
		<LineStyle>
			<width>5.725550247731638</width>
			<color>FFde21ff</color>
		</LineStyle>
	</Style>
	<Style id="branch253_part5_style">
		<LineStyle>
			<width>5.711373293535516</width>
			<color>FFdd22ff</color>
		</LineStyle>
	</Style>
	<Style id="branch253_part6_style">
		<LineStyle>
			<width>5.697196339339393</width>
			<color>FFdd22ff</color>
		</LineStyle>
	</Style>
	<Style id="branch253_part7_style">
		<LineStyle>
			<width>5.68301938514327</width>
			<color>FFdc23ff</color>
		</LineStyle>
	</Style>
	<Style id="branch253_part8_style">
		<LineStyle>
			<width>5.668842430947148</width>
			<color>FFdc23ff</color>
		</LineStyle>
	</Style>
	<Style id="branch253_part9_style">
		<LineStyle>
			<width>5.654665476751025</width>
			<color>FFdc23ff</color>
		</LineStyle>
	</Style>
	<Style id="branch253_part10_style">
		<LineStyle>
			<width>5.640488522554903</width>
			<color>FFdb24ff</color>
		</LineStyle>
	</Style>
	<Style id="branch253_part11_style">
		<LineStyle>
			<width>5.62631156835878</width>
			<color>FFdb24ff</color>
		</LineStyle>
	</Style>
	<Style id="branch253_part12_style">
		<LineStyle>
			<width>5.612134614162658</width>
			<color>FFda25ff</color>
		</LineStyle>
	</Style>
	<Style id="branch253_part13_style">
		<LineStyle>
			<width>5.597957659966534</width>
			<color>FFda25ff</color>
		</LineStyle>
	</Style>
	<Style id="branch253_part14_style">
		<LineStyle>
			<width>5.583780705770412</width>
			<color>FFda25ff</color>
		</LineStyle>
	</Style>
	<Style id="branch253_part15_style">
		<LineStyle>
			<width>5.56960375157429</width>
			<color>FFd926ff</color>
		</LineStyle>
	</Style>
	<Style id="branch253_part16_style">
		<LineStyle>
			<width>5.555426797378167</width>
			<color>FFd926ff</color>
		</LineStyle>
	</Style>
	<Style id="branch253_part17_style">
		<LineStyle>
			<width>5.541249843182044</width>
			<color>FFd926ff</color>
		</LineStyle>
	</Style>
	<Style id="branch253_part18_style">
		<LineStyle>
			<width>5.527072888985922</width>
			<color>FFd827ff</color>
		</LineStyle>
	</Style>
	<Style id="branch253_part19_style">
		<LineStyle>
			<width>5.512895934789799</width>
			<color>FFd827ff</color>
		</LineStyle>
	</Style>
	<Style id="branch253_part20_style">
		<LineStyle>
			<width>5.498718980593676</width>
			<color>FFd728ff</color>
		</LineStyle>
	</Style>
	<Style id="branch253_part21_style">
		<LineStyle>
			<width>5.484542026397554</width>
			<color>FFd728ff</color>
		</LineStyle>
	</Style>
	<Style id="branch253_part22_style">
		<LineStyle>
			<width>5.470365072201431</width>
			<color>FFd728ff</color>
		</LineStyle>
	</Style>
	<Style id="branch253_part23_style">
		<LineStyle>
			<width>5.456188118005308</width>
			<color>FFd629ff</color>
		</LineStyle>
	</Style>
	<Style id="branch253_part24_style">
		<LineStyle>
			<width>5.442011163809186</width>
			<color>FFd629ff</color>
		</LineStyle>
	</Style>
	<Style id="branch253_part25_style">
		<LineStyle>
			<width>5.427834209613063</width>
			<color>FFd629ff</color>
		</LineStyle>
	</Style>
	<Style id="branch253_part26_style">
		<LineStyle>
			<width>5.41365725541694</width>
			<color>FFd52aff</color>
		</LineStyle>
	</Style>
	<Style id="branch255_part1_style">
		<LineStyle>
			<width>5.424071287086259</width>
			<color>FFf609ff</color>
		</LineStyle>
	</Style>
	<Style id="branch255_part2_style">
		<LineStyle>
			<width>5.434485318755579</width>
			<color>FFf609ff</color>
		</LineStyle>
	</Style>
	<Style id="branch255_part3_style">
		<LineStyle>
			<width>5.4448993504248975</width>
			<color>FFf609ff</color>
		</LineStyle>
	</Style>
	<Style id="branch255_part4_style">
		<LineStyle>
			<width>5.455313382094217</width>
			<color>FFf609ff</color>
		</LineStyle>
	</Style>
	<Style id="branch255_part5_style">
		<LineStyle>
			<width>5.4657274137635365</width>
			<color>FFf609ff</color>
		</LineStyle>
	</Style>
	<Style id="branch255_part6_style">
		<LineStyle>
			<width>5.476141445432855</width>
			<color>FFf609ff</color>
		</LineStyle>
	</Style>
	<Style id="branch255_part7_style">
		<LineStyle>
			<width>5.486555477102175</width>
			<color>FFf50aff</color>
		</LineStyle>
	</Style>
	<Style id="branch255_part8_style">
		<LineStyle>
			<width>5.496969508771494</width>
			<color>FFf50aff</color>
		</LineStyle>
	</Style>
	<Style id="branch255_part9_style">
		<LineStyle>
			<width>5.507383540440813</width>
			<color>FFf50aff</color>
		</LineStyle>
	</Style>
	<Style id="branch255_part10_style">
		<LineStyle>
			<width>5.517797572110132</width>
			<color>FFf50aff</color>
		</LineStyle>
	</Style>
	<Style id="branch255_part11_style">
		<LineStyle>
			<width>5.528211603779452</width>
			<color>FFf50aff</color>
		</LineStyle>
	</Style>
	<Style id="branch255_part12_style">
		<LineStyle>
			<width>5.538625635448771</width>
			<color>FFf50aff</color>
		</LineStyle>
	</Style>
	<Style id="branch255_part13_style">
		<LineStyle>
			<width>5.54903966711809</width>
			<color>FFf50aff</color>
		</LineStyle>
	</Style>
	<Style id="branch255_part14_style">
		<LineStyle>
			<width>5.55945369878741</width>
			<color>FFf50aff</color>
		</LineStyle>
	</Style>
	<Style id="branch255_part15_style">
		<LineStyle>
			<width>5.569867730456728</width>
			<color>FFf50aff</color>
		</LineStyle>
	</Style>
	<Style id="branch255_part16_style">
		<LineStyle>
			<width>5.580281762126048</width>
			<color>FFf40bff</color>
		</LineStyle>
	</Style>
	<Style id="branch255_part17_style">
		<LineStyle>
			<width>5.590695793795367</width>
			<color>FFf40bff</color>
		</LineStyle>
	</Style>
	<Style id="branch255_part18_style">
		<LineStyle>
			<width>5.601109825464686</width>
			<color>FFf40bff</color>
		</LineStyle>
	</Style>
	<Style id="branch255_part19_style">
		<LineStyle>
			<width>5.611523857134006</width>
			<color>FFf40bff</color>
		</LineStyle>
	</Style>
	<Style id="branch255_part20_style">
		<LineStyle>
			<width>5.621937888803325</width>
			<color>FFf40bff</color>
		</LineStyle>
	</Style>
	<Style id="branch255_part21_style">
		<LineStyle>
			<width>5.632351920472644</width>
			<color>FFf40bff</color>
		</LineStyle>
	</Style>
	<Style id="branch255_part22_style">
		<LineStyle>
			<width>5.642765952141963</width>
			<color>FFf40bff</color>
		</LineStyle>
	</Style>
	<Style id="branch255_part23_style">
		<LineStyle>
			<width>5.653179983811283</width>
			<color>FFf40bff</color>
		</LineStyle>
	</Style>
	<Style id="branch255_part24_style">
		<LineStyle>
			<width>5.6635940154806015</width>
			<color>FFf40bff</color>
		</LineStyle>
	</Style>
	<Style id="branch255_part25_style">
		<LineStyle>
			<width>5.674008047149921</width>
			<color>FFf30cff</color>
		</LineStyle>
	</Style>
	<Style id="branch255_part26_style">
		<LineStyle>
			<width>5.6844220788192406</width>
			<color>FFf30cff</color>
		</LineStyle>
	</Style>
	<Style id="branch255_part27_style">
		<LineStyle>
			<width>5.694836110488559</width>
			<color>FFf30cff</color>
		</LineStyle>
	</Style>
	<Style id="branch255_part28_style">
		<LineStyle>
			<width>5.705250142157879</width>
			<color>FFf30cff</color>
		</LineStyle>
	</Style>
	<Style id="branch255_part29_style">
		<LineStyle>
			<width>5.715664173827198</width>
			<color>FFf30cff</color>
		</LineStyle>
	</Style>
	<Style id="branch255_part30_style">
		<LineStyle>
			<width>5.726078205496517</width>
			<color>FFf30cff</color>
		</LineStyle>
	</Style>
	<Style id="branch255_part31_style">
		<LineStyle>
			<width>5.7364922371658364</width>
			<color>FFf30cff</color>
		</LineStyle>
	</Style>
	<Style id="branch255_part32_style">
		<LineStyle>
			<width>5.746906268835156</width>
			<color>FFf30cff</color>
		</LineStyle>
	</Style>
	<Style id="branch255_part33_style">
		<LineStyle>
			<width>5.757320300504475</width>
			<color>FFf30cff</color>
		</LineStyle>
	</Style>
	<Style id="branch255_part34_style">
		<LineStyle>
			<width>5.767734332173794</width>
			<color>FFf30cff</color>
		</LineStyle>
	</Style>
	<Style id="branch255_part35_style">
		<LineStyle>
			<width>5.778148363843114</width>
			<color>FFf20dff</color>
		</LineStyle>
	</Style>
	<Style id="branch255_part36_style">
		<LineStyle>
			<width>5.788562395512432</width>
			<color>FFf20dff</color>
		</LineStyle>
	</Style>
	<Style id="branch255_part37_style">
		<LineStyle>
			<width>5.798976427181752</width>
			<color>FFf20dff</color>
		</LineStyle>
	</Style>
	<Style id="branch255_part38_style">
		<LineStyle>
			<width>5.809390458851071</width>
			<color>FFf20dff</color>
		</LineStyle>
	</Style>
	<Style id="branch255_part39_style">
		<LineStyle>
			<width>5.81980449052039</width>
			<color>FFf20dff</color>
		</LineStyle>
	</Style>
	<Style id="branch255_part40_style">
		<LineStyle>
			<width>5.83021852218971</width>
			<color>FFf20dff</color>
		</LineStyle>
	</Style>
	<Style id="branch255_part41_style">
		<LineStyle>
			<width>5.840632553859029</width>
			<color>FFf20dff</color>
		</LineStyle>
	</Style>
	<Style id="branch255_part42_style">
		<LineStyle>
			<width>5.851046585528348</width>
			<color>FFf20dff</color>
		</LineStyle>
	</Style>
	<Style id="branch255_part43_style">
		<LineStyle>
			<width>5.861460617197667</width>
			<color>FFf20dff</color>
		</LineStyle>
	</Style>
	<Style id="branch255_part44_style">
		<LineStyle>
			<width>5.871874648866987</width>
			<color>FFf10eff</color>
		</LineStyle>
	</Style>
	<Style id="branch255_part45_style">
		<LineStyle>
			<width>5.8822886805363055</width>
			<color>FFf10eff</color>
		</LineStyle>
	</Style>
	<Style id="branch255_part46_style">
		<LineStyle>
			<width>5.892702712205625</width>
			<color>FFf10eff</color>
		</LineStyle>
	</Style>
	<Style id="branch255_part47_style">
		<LineStyle>
			<width>5.903116743874945</width>
			<color>FFf10eff</color>
		</LineStyle>
	</Style>
	<Style id="branch255_part48_style">
		<LineStyle>
			<width>5.913530775544263</width>
			<color>FFf10eff</color>
		</LineStyle>
	</Style>
	<Style id="branch255_part49_style">
		<LineStyle>
			<width>5.923944807213583</width>
			<color>FFf10eff</color>
		</LineStyle>
	</Style>
	<Style id="branch255_part50_style">
		<LineStyle>
			<width>5.934358838882902</width>
			<color>FFf10eff</color>
		</LineStyle>
	</Style>
	<Style id="branch255_part51_style">
		<LineStyle>
			<width>5.944772870552221</width>
			<color>FFf10eff</color>
		</LineStyle>
	</Style>
	<Style id="branch255_part52_style">
		<LineStyle>
			<width>5.9551869022215405</width>
			<color>FFf10eff</color>
		</LineStyle>
	</Style>
	<Style id="branch255_part53_style">
		<LineStyle>
			<width>5.96560093389086</width>
			<color>FFf00fff</color>
		</LineStyle>
	</Style>
	<Style id="branch255_part54_style">
		<LineStyle>
			<width>5.976014965560179</width>
			<color>FFf00fff</color>
		</LineStyle>
	</Style>
	<Style id="branch255_part55_style">
		<LineStyle>
			<width>5.986428997229498</width>
			<color>FFf00fff</color>
		</LineStyle>
	</Style>
	<Style id="branch255_part56_style">
		<LineStyle>
			<width>5.996843028898818</width>
			<color>FFf00fff</color>
		</LineStyle>
	</Style>
	<Style id="branch255_part57_style">
		<LineStyle>
			<width>6.007257060568137</width>
			<color>FFf00fff</color>
		</LineStyle>
	</Style>
	<Style id="branch255_part58_style">
		<LineStyle>
			<width>6.017671092237457</width>
			<color>FFf00fff</color>
		</LineStyle>
	</Style>
	<Style id="branch255_part59_style">
		<LineStyle>
			<width>6.028085123906775</width>
			<color>FFf00fff</color>
		</LineStyle>
	</Style>
	<Style id="branch255_part60_style">
		<LineStyle>
			<width>6.038499155576094</width>
			<color>FFf00fff</color>
		</LineStyle>
	</Style>
	<Style id="branch255_part61_style">
		<LineStyle>
			<width>6.048913187245414</width>
			<color>FFf00fff</color>
		</LineStyle>
	</Style>
	<Style id="branch255_part62_style">
		<LineStyle>
			<width>6.059327218914733</width>
			<color>FFf00fff</color>
		</LineStyle>
	</Style>
	<Style id="branch255_part63_style">
		<LineStyle>
			<width>6.069741250584052</width>
			<color>FFef10ff</color>
		</LineStyle>
	</Style>
	<Style id="branch255_part64_style">
		<LineStyle>
			<width>6.080155282253371</width>
			<color>FFef10ff</color>
		</LineStyle>
	</Style>
	<Style id="branch255_part65_style">
		<LineStyle>
			<width>6.090569313922691</width>
			<color>FFef10ff</color>
		</LineStyle>
	</Style>
	<Style id="branch255_part66_style">
		<LineStyle>
			<width>6.10098334559201</width>
			<color>FFef10ff</color>
		</LineStyle>
	</Style>
	<Style id="branch255_part67_style">
		<LineStyle>
			<width>6.11139737726133</width>
			<color>FFef10ff</color>
		</LineStyle>
	</Style>
	<Style id="branch255_part68_style">
		<LineStyle>
			<width>6.121811408930649</width>
			<color>FFef10ff</color>
		</LineStyle>
	</Style>
	<Style id="branch255_part69_style">
		<LineStyle>
			<width>6.132225440599967</width>
			<color>FFef10ff</color>
		</LineStyle>
	</Style>
	<Style id="branch255_part70_style">
		<LineStyle>
			<width>6.142639472269287</width>
			<color>FFef10ff</color>
		</LineStyle>
	</Style>
	<Style id="branch255_part71_style">
		<LineStyle>
			<width>6.153053503938606</width>
			<color>FFef10ff</color>
		</LineStyle>
	</Style>
	<Style id="branch255_part72_style">
		<LineStyle>
			<width>6.163467535607925</width>
			<color>FFee11ff</color>
		</LineStyle>
	</Style>
	<Style id="branch255_part73_style">
		<LineStyle>
			<width>6.1738815672772445</width>
			<color>FFee11ff</color>
		</LineStyle>
	</Style>
	<Style id="branch255_part74_style">
		<LineStyle>
			<width>6.184295598946564</width>
			<color>FFee11ff</color>
		</LineStyle>
	</Style>
	<Style id="branch255_part75_style">
		<LineStyle>
			<width>6.1947096306158835</width>
			<color>FFee11ff</color>
		</LineStyle>
	</Style>
	<Style id="branch255_part76_style">
		<LineStyle>
			<width>6.205123662285203</width>
			<color>FFee11ff</color>
		</LineStyle>
	</Style>
	<Style id="branch255_part77_style">
		<LineStyle>
			<width>6.215537693954522</width>
			<color>FFee11ff</color>
		</LineStyle>
	</Style>
	<Style id="branch255_part78_style">
		<LineStyle>
			<width>6.22595172562384</width>
			<color>FFee11ff</color>
		</LineStyle>
	</Style>
	<Style id="branch255_part79_style">
		<LineStyle>
			<width>6.23636575729316</width>
			<color>FFee11ff</color>
		</LineStyle>
	</Style>
	<Style id="branch255_part80_style">
		<LineStyle>
			<width>6.246779788962479</width>
			<color>FFee11ff</color>
		</LineStyle>
	</Style>
	<Style id="branch255_part81_style">
		<LineStyle>
			<width>6.257193820631798</width>
			<color>FFed12ff</color>
		</LineStyle>
	</Style>
	<Style id="branch255_part82_style">
		<LineStyle>
			<width>6.267607852301118</width>
			<color>FFed12ff</color>
		</LineStyle>
	</Style>
	<Style id="branch255_part83_style">
		<LineStyle>
			<width>6.278021883970437</width>
			<color>FFed12ff</color>
		</LineStyle>
	</Style>
	<Style id="branch255_part84_style">
		<LineStyle>
			<width>6.288435915639757</width>
			<color>FFed12ff</color>
		</LineStyle>
	</Style>
	<Style id="branch255_part85_style">
		<LineStyle>
			<width>6.298849947309076</width>
			<color>FFed12ff</color>
		</LineStyle>
	</Style>
	<Style id="branch255_part86_style">
		<LineStyle>
			<width>6.309263978978395</width>
			<color>FFed12ff</color>
		</LineStyle>
	</Style>
	<Style id="branch255_part87_style">
		<LineStyle>
			<width>6.3196780106477135</width>
			<color>FFed12ff</color>
		</LineStyle>
	</Style>
	<Style id="branch255_part88_style">
		<LineStyle>
			<width>6.330092042317033</width>
			<color>FFed12ff</color>
		</LineStyle>
	</Style>
	<Style id="branch255_part89_style">
		<LineStyle>
			<width>6.340506073986353</width>
			<color>FFed12ff</color>
		</LineStyle>
	</Style>
	<Style id="branch255_part90_style">
		<LineStyle>
			<width>6.350920105655671</width>
			<color>FFed12ff</color>
		</LineStyle>
	</Style>
	<Style id="branch255_part91_style">
		<LineStyle>
			<width>6.361334137324991</width>
			<color>FFec13ff</color>
		</LineStyle>
	</Style>
	<Style id="branch255_part92_style">
		<LineStyle>
			<width>6.37174816899431</width>
			<color>FFec13ff</color>
		</LineStyle>
	</Style>
	<Style id="branch255_part93_style">
		<LineStyle>
			<width>6.38216220066363</width>
			<color>FFec13ff</color>
		</LineStyle>
	</Style>
	<Style id="branch255_part94_style">
		<LineStyle>
			<width>6.392576232332949</width>
			<color>FFec13ff</color>
		</LineStyle>
	</Style>
	<Style id="branch255_part95_style">
		<LineStyle>
			<width>6.402990264002268</width>
			<color>FFec13ff</color>
		</LineStyle>
	</Style>
	<Style id="branch255_part96_style">
		<LineStyle>
			<width>6.413404295671587</width>
			<color>FFec13ff</color>
		</LineStyle>
	</Style>
	<Style id="branch255_part97_style">
		<LineStyle>
			<width>6.423818327340906</width>
			<color>FFec13ff</color>
		</LineStyle>
	</Style>
	<Style id="branch255_part98_style">
		<LineStyle>
			<width>6.434232359010226</width>
			<color>FFec13ff</color>
		</LineStyle>
	</Style>
	<Style id="branch255_part99_style">
		<LineStyle>
			<width>6.444646390679544</width>
			<color>FFec13ff</color>
		</LineStyle>
	</Style>
	<Style id="branch255_part100_style">
		<LineStyle>
			<width>6.455060422348864</width>
			<color>FFeb14ff</color>
		</LineStyle>
	</Style>
	<Style id="branch255_part101_style">
		<LineStyle>
			<width>6.465474454018183</width>
			<color>FFeb14ff</color>
		</LineStyle>
	</Style>
	<Style id="branch255_part102_style">
		<LineStyle>
			<width>6.475888485687503</width>
			<color>FFeb14ff</color>
		</LineStyle>
	</Style>
	<Style id="branch255_part103_style">
		<LineStyle>
			<width>6.4863025173568225</width>
			<color>FFeb14ff</color>
		</LineStyle>
	</Style>
	<Style id="branch255_part104_style">
		<LineStyle>
			<width>6.496716549026141</width>
			<color>FFeb14ff</color>
		</LineStyle>
	</Style>
	<Style id="branch255_part105_style">
		<LineStyle>
			<width>6.50713058069546</width>
			<color>FFeb14ff</color>
		</LineStyle>
	</Style>
	<Style id="branch255_part106_style">
		<LineStyle>
			<width>6.517544612364779</width>
			<color>FFeb14ff</color>
		</LineStyle>
	</Style>
	<Style id="branch255_part107_style">
		<LineStyle>
			<width>6.527958644034099</width>
			<color>FFeb14ff</color>
		</LineStyle>
	</Style>
	<Style id="branch255_part108_style">
		<LineStyle>
			<width>6.5383726757034175</width>
			<color>FFeb14ff</color>
		</LineStyle>
	</Style>
	<Style id="branch255_part109_style">
		<LineStyle>
			<width>6.548786707372737</width>
			<color>FFea15ff</color>
		</LineStyle>
	</Style>
	<Style id="branch255_part110_style">
		<LineStyle>
			<width>6.559200739042057</width>
			<color>FFea15ff</color>
		</LineStyle>
	</Style>
	<Style id="branch255_part111_style">
		<LineStyle>
			<width>6.569614770711376</width>
			<color>FFea15ff</color>
		</LineStyle>
	</Style>
	<Style id="branch255_part112_style">
		<LineStyle>
			<width>6.580028802380696</width>
			<color>FFea15ff</color>
		</LineStyle>
	</Style>
	<Style id="branch255_part113_style">
		<LineStyle>
			<width>6.590442834050014</width>
			<color>FFea15ff</color>
		</LineStyle>
	</Style>
	<Style id="branch255_part114_style">
		<LineStyle>
			<width>6.600856865719333</width>
			<color>FFea15ff</color>
		</LineStyle>
	</Style>
	<Style id="branch255_part115_style">
		<LineStyle>
			<width>6.6112708973886525</width>
			<color>FFea15ff</color>
		</LineStyle>
	</Style>
	<Style id="branch255_part116_style">
		<LineStyle>
			<width>6.621684929057972</width>
			<color>FFea15ff</color>
		</LineStyle>
	</Style>
	<Style id="branch255_part117_style">
		<LineStyle>
			<width>6.632098960727291</width>
			<color>FFea15ff</color>
		</LineStyle>
	</Style>
	<Style id="branch255_part118_style">
		<LineStyle>
			<width>6.64251299239661</width>
			<color>FFea15ff</color>
		</LineStyle>
	</Style>
	<Style id="branch255_part119_style">
		<LineStyle>
			<width>6.65292702406593</width>
			<color>FFe916ff</color>
		</LineStyle>
	</Style>
	<Style id="branch255_part120_style">
		<LineStyle>
			<width>6.663341055735249</width>
			<color>FFe916ff</color>
		</LineStyle>
	</Style>
	<Style id="branch255_part121_style">
		<LineStyle>
			<width>6.673755087404569</width>
			<color>FFe916ff</color>
		</LineStyle>
	</Style>
	<Style id="branch255_part122_style">
		<LineStyle>
			<width>6.684169119073887</width>
			<color>FFe916ff</color>
		</LineStyle>
	</Style>
	<Style id="branch255_part123_style">
		<LineStyle>
			<width>6.694583150743206</width>
			<color>FFe916ff</color>
		</LineStyle>
	</Style>
	<Style id="branch255_part124_style">
		<LineStyle>
			<width>6.704997182412526</width>
			<color>FFe916ff</color>
		</LineStyle>
	</Style>
	<Style id="branch255_part125_style">
		<LineStyle>
			<width>6.715411214081845</width>
			<color>FFe916ff</color>
		</LineStyle>
	</Style>
	<Style id="branch255_part126_style">
		<LineStyle>
			<width>6.725825245751164</width>
			<color>FFe916ff</color>
		</LineStyle>
	</Style>
	<Style id="branch255_part127_style">
		<LineStyle>
			<width>6.736239277420483</width>
			<color>FFe916ff</color>
		</LineStyle>
	</Style>
	<Style id="branch255_part128_style">
		<LineStyle>
			<width>6.746653309089803</width>
			<color>FFe817ff</color>
		</LineStyle>
	</Style>
	<Style id="branch255_part129_style">
		<LineStyle>
			<width>6.757067340759122</width>
			<color>FFe817ff</color>
		</LineStyle>
	</Style>
	<Style id="branch255_part130_style">
		<LineStyle>
			<width>6.767481372428442</width>
			<color>FFe817ff</color>
		</LineStyle>
	</Style>
	<Style id="branch255_part131_style">
		<LineStyle>
			<width>6.777895404097761</width>
			<color>FFe817ff</color>
		</LineStyle>
	</Style>
	<Style id="branch255_part132_style">
		<LineStyle>
			<width>6.788309435767079</width>
			<color>FFe817ff</color>
		</LineStyle>
	</Style>
	<Style id="branch255_part133_style">
		<LineStyle>
			<width>6.798723467436399</width>
			<color>FFe817ff</color>
		</LineStyle>
	</Style>
	<Style id="branch255_part134_style">
		<LineStyle>
			<width>6.809137499105718</width>
			<color>FFe817ff</color>
		</LineStyle>
	</Style>
	<Style id="branch255_part135_style">
		<LineStyle>
			<width>6.819551530775037</width>
			<color>FFe817ff</color>
		</LineStyle>
	</Style>
	<Style id="branch255_part136_style">
		<LineStyle>
			<width>6.8299655624443565</width>
			<color>FFe817ff</color>
		</LineStyle>
	</Style>
	<Style id="branch255_part137_style">
		<LineStyle>
			<width>6.840379594113676</width>
			<color>FFe817ff</color>
		</LineStyle>
	</Style>
	<Style id="branch255_part138_style">
		<LineStyle>
			<width>6.8507936257829956</width>
			<color>FFe718ff</color>
		</LineStyle>
	</Style>
	<Style id="branch255_part139_style">
		<LineStyle>
			<width>6.861207657452315</width>
			<color>FFe718ff</color>
		</LineStyle>
	</Style>
	<Style id="branch255_part140_style">
		<LineStyle>
			<width>6.871621689121634</width>
			<color>FFe718ff</color>
		</LineStyle>
	</Style>
	<Style id="branch255_part141_style">
		<LineStyle>
			<width>6.882035720790952</width>
			<color>FFe718ff</color>
		</LineStyle>
	</Style>
	<Style id="branch255_part142_style">
		<LineStyle>
			<width>6.892449752460272</width>
			<color>FFe718ff</color>
		</LineStyle>
	</Style>
	<Style id="branch255_part143_style">
		<LineStyle>
			<width>6.9028637841295915</width>
			<color>FFe718ff</color>
		</LineStyle>
	</Style>
	<Style id="branch255_part144_style">
		<LineStyle>
			<width>6.91327781579891</width>
			<color>FFe718ff</color>
		</LineStyle>
	</Style>
	<Style id="branch255_part145_style">
		<LineStyle>
			<width>6.92369184746823</width>
			<color>FFe718ff</color>
		</LineStyle>
	</Style>
	<Style id="branch255_part146_style">
		<LineStyle>
			<width>6.934105879137549</width>
			<color>FFe718ff</color>
		</LineStyle>
	</Style>
	<Style id="branch255_part147_style">
		<LineStyle>
			<width>6.944519910806868</width>
			<color>FFe619ff</color>
		</LineStyle>
	</Style>
	<Style id="branch255_part148_style">
		<LineStyle>
			<width>6.954933942476188</width>
			<color>FFe619ff</color>
		</LineStyle>
	</Style>
	<Style id="branch255_part149_style">
		<LineStyle>
			<width>6.965347974145507</width>
			<color>FFe619ff</color>
		</LineStyle>
	</Style>
	<Style id="branch255_part150_style">
		<LineStyle>
			<width>6.975762005814826</width>
			<color>FFe619ff</color>
		</LineStyle>
	</Style>
	<Style id="branch255_part151_style">
		<LineStyle>
			<width>6.986176037484145</width>
			<color>FFe619ff</color>
		</LineStyle>
	</Style>
	<Style id="branch255_part152_style">
		<LineStyle>
			<width>6.996590069153465</width>
			<color>FFe619ff</color>
		</LineStyle>
	</Style>
	<Style id="branch255_part153_style">
		<LineStyle>
			<width>7.007004100822783</width>
			<color>FFe619ff</color>
		</LineStyle>
	</Style>
	<Style id="branch255_part154_style">
		<LineStyle>
			<width>7.017418132492103</width>
			<color>FFe619ff</color>
		</LineStyle>
	</Style>
	<Style id="branch255_part155_style">
		<LineStyle>
			<width>7.027832164161422</width>
			<color>FFe619ff</color>
		</LineStyle>
	</Style>
	<Style id="branch255_part156_style">
		<LineStyle>
			<width>7.038246195830741</width>
			<color>FFe51aff</color>
		</LineStyle>
	</Style>
	<Style id="branch255_part157_style">
		<LineStyle>
			<width>7.048660227500061</width>
			<color>FFe51aff</color>
		</LineStyle>
	</Style>
	<Style id="branch255_part158_style">
		<LineStyle>
			<width>7.05907425916938</width>
			<color>FFe51aff</color>
		</LineStyle>
	</Style>
	<Style id="branch255_part159_style">
		<LineStyle>
			<width>7.0694882908387</width>
			<color>FFe51aff</color>
		</LineStyle>
	</Style>
	<Style id="branch255_part160_style">
		<LineStyle>
			<width>7.079902322508018</width>
			<color>FFe51aff</color>
		</LineStyle>
	</Style>
	<Style id="branch255_part161_style">
		<LineStyle>
			<width>7.090316354177338</width>
			<color>FFe51aff</color>
		</LineStyle>
	</Style>
	<Style id="branch255_part162_style">
		<LineStyle>
			<width>7.100730385846656</width>
			<color>FFe51aff</color>
		</LineStyle>
	</Style>
	<Style id="branch255_part163_style">
		<LineStyle>
			<width>7.111144417515976</width>
			<color>FFe51aff</color>
		</LineStyle>
	</Style>
	<Style id="branch255_part164_style">
		<LineStyle>
			<width>7.1215584491852955</width>
			<color>FFe51aff</color>
		</LineStyle>
	</Style>
	<Style id="branch255_part165_style">
		<LineStyle>
			<width>7.131972480854614</width>
			<color>FFe51aff</color>
		</LineStyle>
	</Style>
	<Style id="branch255_part166_style">
		<LineStyle>
			<width>7.1423865125239345</width>
			<color>FFe41bff</color>
		</LineStyle>
	</Style>
	<Style id="branch255_part167_style">
		<LineStyle>
			<width>7.152800544193253</width>
			<color>FFe41bff</color>
		</LineStyle>
	</Style>
	<Style id="branch255_part168_style">
		<LineStyle>
			<width>7.163214575862573</width>
			<color>FFe41bff</color>
		</LineStyle>
	</Style>
	<Style id="branch255_part169_style">
		<LineStyle>
			<width>7.173628607531891</width>
			<color>FFe41bff</color>
		</LineStyle>
	</Style>
	<Style id="branch255_part170_style">
		<LineStyle>
			<width>7.184042639201211</width>
			<color>FFe41bff</color>
		</LineStyle>
	</Style>
	<Style id="branch255_part171_style">
		<LineStyle>
			<width>7.1944566708705295</width>
			<color>FFe41bff</color>
		</LineStyle>
	</Style>
	<Style id="branch255_part172_style">
		<LineStyle>
			<width>7.204870702539849</width>
			<color>FFe41bff</color>
		</LineStyle>
	</Style>
	<Style id="branch255_part173_style">
		<LineStyle>
			<width>7.215284734209169</width>
			<color>FFe41bff</color>
		</LineStyle>
	</Style>
	<Style id="branch255_part174_style">
		<LineStyle>
			<width>7.225698765878487</width>
			<color>FFe41bff</color>
		</LineStyle>
	</Style>
	<Style id="branch255_part175_style">
		<LineStyle>
			<width>7.236112797547808</width>
			<color>FFe31cff</color>
		</LineStyle>
	</Style>
	<Style id="branch255_part176_style">
		<LineStyle>
			<width>7.246526829217126</width>
			<color>FFe31cff</color>
		</LineStyle>
	</Style>
	<Style id="branch255_part177_style">
		<LineStyle>
			<width>7.256940860886446</width>
			<color>FFe31cff</color>
		</LineStyle>
	</Style>
	<Style id="branch255_part178_style">
		<LineStyle>
			<width>7.2673548925557645</width>
			<color>FFe31cff</color>
		</LineStyle>
	</Style>
	<Style id="branch255_part179_style">
		<LineStyle>
			<width>7.277768924225084</width>
			<color>FFe31cff</color>
		</LineStyle>
	</Style>
	<Style id="branch255_part180_style">
		<LineStyle>
			<width>7.288182955894403</width>
			<color>FFe31cff</color>
		</LineStyle>
	</Style>
	<Style id="branch255_part181_style">
		<LineStyle>
			<width>7.298596987563722</width>
			<color>FFe31cff</color>
		</LineStyle>
	</Style>
	<Style id="branch255_part182_style">
		<LineStyle>
			<width>7.309011019233042</width>
			<color>FFe31cff</color>
		</LineStyle>
	</Style>
	<Style id="branch255_part183_style">
		<LineStyle>
			<width>7.31942505090236</width>
			<color>FFe31cff</color>
		</LineStyle>
	</Style>
	<Style id="branch255_part184_style">
		<LineStyle>
			<width>7.329839082571681</width>
			<color>FFe21dff</color>
		</LineStyle>
	</Style>
	<Style id="branch255_part185_style">
		<LineStyle>
			<width>7.3402531142409995</width>
			<color>FFe21dff</color>
		</LineStyle>
	</Style>
	<Style id="branch255_part186_style">
		<LineStyle>
			<width>7.350667145910319</width>
			<color>FFe21dff</color>
		</LineStyle>
	</Style>
	<Style id="branch255_part187_style">
		<LineStyle>
			<width>7.361081177579638</width>
			<color>FFe21dff</color>
		</LineStyle>
	</Style>
	<Style id="branch255_part188_style">
		<LineStyle>
			<width>7.371495209248957</width>
			<color>FFe21dff</color>
		</LineStyle>
	</Style>
	<Style id="branch255_part189_style">
		<LineStyle>
			<width>7.381909240918276</width>
			<color>FFe21dff</color>
		</LineStyle>
	</Style>
	<Style id="branch255_part190_style">
		<LineStyle>
			<width>7.392323272587595</width>
			<color>FFe21dff</color>
		</LineStyle>
	</Style>
	<Style id="branch255_part191_style">
		<LineStyle>
			<width>7.402737304256915</width>
			<color>FFe21dff</color>
		</LineStyle>
	</Style>
	<Style id="branch255_part192_style">
		<LineStyle>
			<width>7.4131513359262335</width>
			<color>FFe21dff</color>
		</LineStyle>
	</Style>
	<Style id="branch255_part193_style">
		<LineStyle>
			<width>7.423565367595554</width>
			<color>FFe21dff</color>
		</LineStyle>
	</Style>
	<Style id="branch255_part194_style">
		<LineStyle>
			<width>7.433979399264873</width>
			<color>FFe11eff</color>
		</LineStyle>
	</Style>
	<Style id="branch255_part195_style">
		<LineStyle>
			<width>7.444393430934192</width>
			<color>FFe11eff</color>
		</LineStyle>
	</Style>
	<Style id="branch255_part196_style">
		<LineStyle>
			<width>7.454807462603511</width>
			<color>FFe11eff</color>
		</LineStyle>
	</Style>
	<Style id="branch255_part197_style">
		<LineStyle>
			<width>7.46522149427283</width>
			<color>FFe11eff</color>
		</LineStyle>
	</Style>
	<Style id="branch255_part198_style">
		<LineStyle>
			<width>7.475635525942149</width>
			<color>FFe11eff</color>
		</LineStyle>
	</Style>
	<Style id="branch255_part199_style">
		<LineStyle>
			<width>7.4860495576114685</width>
			<color>FFe11eff</color>
		</LineStyle>
	</Style>
	<Style id="branch255_part200_style">
		<LineStyle>
			<width>7.496463589280788</width>
			<color>FFe11eff</color>
		</LineStyle>
	</Style>
	<Style id="branch255_part201_style">
		<LineStyle>
			<width>7.506877620950107</width>
			<color>FFe11eff</color>
		</LineStyle>
	</Style>
	<Style id="branch255_part202_style">
		<LineStyle>
			<width>7.517291652619427</width>
			<color>FFe11eff</color>
		</LineStyle>
	</Style>
	<Style id="branch255_part203_style">
		<LineStyle>
			<width>7.527705684288746</width>
			<color>FFe01fff</color>
		</LineStyle>
	</Style>
	<Style id="branch255_part204_style">
		<LineStyle>
			<width>7.538119715958065</width>
			<color>FFe01fff</color>
		</LineStyle>
	</Style>
	<Style id="branch255_part205_style">
		<LineStyle>
			<width>7.548533747627384</width>
			<color>FFe01fff</color>
		</LineStyle>
	</Style>
	<Style id="branch255_part206_style">
		<LineStyle>
			<width>7.5589477792967035</width>
			<color>FFe01fff</color>
		</LineStyle>
	</Style>
	<Style id="branch255_part207_style">
		<LineStyle>
			<width>7.569361810966022</width>
			<color>FFe01fff</color>
		</LineStyle>
	</Style>
	<Style id="branch255_part208_style">
		<LineStyle>
			<width>7.579775842635342</width>
			<color>FFe01fff</color>
		</LineStyle>
	</Style>
	<Style id="branch255_part209_style">
		<LineStyle>
			<width>7.590189874304661</width>
			<color>FFe01fff</color>
		</LineStyle>
	</Style>
	<Style id="branch255_part210_style">
		<LineStyle>
			<width>7.60060390597398</width>
			<color>FFe01fff</color>
		</LineStyle>
	</Style>
	<Style id="branch255_part211_style">
		<LineStyle>
			<width>7.6110179376433</width>
			<color>FFe01fff</color>
		</LineStyle>
	</Style>
	<Style id="branch255_part212_style">
		<LineStyle>
			<width>7.621431969312619</width>
			<color>FFdf20ff</color>
		</LineStyle>
	</Style>
	<Style id="branch255_part213_style">
		<LineStyle>
			<width>7.631846000981938</width>
			<color>FFdf20ff</color>
		</LineStyle>
	</Style>
	<Style id="branch255_part214_style">
		<LineStyle>
			<width>7.642260032651257</width>
			<color>FFdf20ff</color>
		</LineStyle>
	</Style>
	<Style id="branch255_part215_style">
		<LineStyle>
			<width>7.652674064320577</width>
			<color>FFdf20ff</color>
		</LineStyle>
	</Style>
	<Style id="branch255_part216_style">
		<LineStyle>
			<width>7.663088095989895</width>
			<color>FFdf20ff</color>
		</LineStyle>
	</Style>
	<Style id="branch270_part1_style">
		<LineStyle>
			<width>8.87166023855891</width>
			<color>FFe916ff</color>
		</LineStyle>
	</Style>
	<Style id="branch270_part2_style">
		<LineStyle>
			<width>8.858881467640595</width>
			<color>FFe916ff</color>
		</LineStyle>
	</Style>
	<Style id="branch270_part3_style">
		<LineStyle>
			<width>8.84610269672228</width>
			<color>FFe916ff</color>
		</LineStyle>
	</Style>
	<Style id="branch270_part4_style">
		<LineStyle>
			<width>8.833323925803967</width>
			<color>FFe916ff</color>
		</LineStyle>
	</Style>
	<Style id="branch270_part5_style">
		<LineStyle>
			<width>8.82054515488565</width>
			<color>FFe916ff</color>
		</LineStyle>
	</Style>
	<Style id="branch270_part6_style">
		<LineStyle>
			<width>8.807766383967337</width>
			<color>FFe916ff</color>
		</LineStyle>
	</Style>
	<Style id="branch270_part7_style">
		<LineStyle>
			<width>8.794987613049022</width>
			<color>FFe817ff</color>
		</LineStyle>
	</Style>
	<Style id="branch270_part8_style">
		<LineStyle>
			<width>8.782208842130707</width>
			<color>FFe817ff</color>
		</LineStyle>
	</Style>
	<Style id="branch270_part9_style">
		<LineStyle>
			<width>8.769430071212394</width>
			<color>FFe817ff</color>
		</LineStyle>
	</Style>
	<Style id="branch270_part10_style">
		<LineStyle>
			<width>8.756651300294077</width>
			<color>FFe817ff</color>
		</LineStyle>
	</Style>
	<Style id="branch270_part11_style">
		<LineStyle>
			<width>8.743872529375764</width>
			<color>FFe817ff</color>
		</LineStyle>
	</Style>
	<Style id="branch270_part12_style">
		<LineStyle>
			<width>8.73109375845745</width>
			<color>FFe817ff</color>
		</LineStyle>
	</Style>
	<Style id="branch270_part13_style">
		<LineStyle>
			<width>8.718314987539134</width>
			<color>FFe817ff</color>
		</LineStyle>
	</Style>
	<Style id="branch270_part14_style">
		<LineStyle>
			<width>8.705536216620821</width>
			<color>FFe817ff</color>
		</LineStyle>
	</Style>
	<Style id="branch270_part15_style">
		<LineStyle>
			<width>8.692757445702505</width>
			<color>FFe817ff</color>
		</LineStyle>
	</Style>
	<Style id="branch270_part16_style">
		<LineStyle>
			<width>8.679978674784191</width>
			<color>FFe718ff</color>
		</LineStyle>
	</Style>
	<Style id="branch270_part17_style">
		<LineStyle>
			<width>8.667199903865876</width>
			<color>FFe718ff</color>
		</LineStyle>
	</Style>
	<Style id="branch270_part18_style">
		<LineStyle>
			<width>8.654421132947562</width>
			<color>FFe718ff</color>
		</LineStyle>
	</Style>
	<Style id="branch270_part19_style">
		<LineStyle>
			<width>8.641642362029248</width>
			<color>FFe718ff</color>
		</LineStyle>
	</Style>
	<Style id="branch270_part20_style">
		<LineStyle>
			<width>8.628863591110932</width>
			<color>FFe718ff</color>
		</LineStyle>
	</Style>
	<Style id="branch270_part21_style">
		<LineStyle>
			<width>8.616084820192619</width>
			<color>FFe718ff</color>
		</LineStyle>
	</Style>
	<Style id="branch270_part22_style">
		<LineStyle>
			<width>8.603306049274304</width>
			<color>FFe718ff</color>
		</LineStyle>
	</Style>
	<Style id="branch270_part23_style">
		<LineStyle>
			<width>8.590527278355989</width>
			<color>FFe718ff</color>
		</LineStyle>
	</Style>
	<Style id="branch270_part24_style">
		<LineStyle>
			<width>8.577748507437676</width>
			<color>FFe718ff</color>
		</LineStyle>
	</Style>
	<Style id="branch270_part25_style">
		<LineStyle>
			<width>8.564969736519359</width>
			<color>FFe619ff</color>
		</LineStyle>
	</Style>
	<Style id="branch270_part26_style">
		<LineStyle>
			<width>8.552190965601046</width>
			<color>FFe619ff</color>
		</LineStyle>
	</Style>
	<Style id="branch270_part27_style">
		<LineStyle>
			<width>8.53941219468273</width>
			<color>FFe619ff</color>
		</LineStyle>
	</Style>
	<Style id="branch270_part28_style">
		<LineStyle>
			<width>8.526633423764416</width>
			<color>FFe619ff</color>
		</LineStyle>
	</Style>
	<Style id="branch270_part29_style">
		<LineStyle>
			<width>8.513854652846103</width>
			<color>FFe619ff</color>
		</LineStyle>
	</Style>
	<Style id="branch270_part30_style">
		<LineStyle>
			<width>8.501075881927786</width>
			<color>FFe619ff</color>
		</LineStyle>
	</Style>
	<Style id="branch270_part31_style">
		<LineStyle>
			<width>8.488297111009473</width>
			<color>FFe619ff</color>
		</LineStyle>
	</Style>
	<Style id="branch270_part32_style">
		<LineStyle>
			<width>8.475518340091158</width>
			<color>FFe619ff</color>
		</LineStyle>
	</Style>
	<Style id="branch270_part33_style">
		<LineStyle>
			<width>8.462739569172843</width>
			<color>FFe619ff</color>
		</LineStyle>
	</Style>
	<Style id="branch270_part34_style">
		<LineStyle>
			<width>8.44996079825453</width>
			<color>FFe619ff</color>
		</LineStyle>
	</Style>
	<Style id="branch270_part35_style">
		<LineStyle>
			<width>8.437182027336213</width>
			<color>FFe51aff</color>
		</LineStyle>
	</Style>
	<Style id="branch270_part36_style">
		<LineStyle>
			<width>8.4244032564179</width>
			<color>FFe51aff</color>
		</LineStyle>
	</Style>
	<Style id="branch270_part37_style">
		<LineStyle>
			<width>8.411624485499585</width>
			<color>FFe51aff</color>
		</LineStyle>
	</Style>
	<Style id="branch270_part38_style">
		<LineStyle>
			<width>8.39884571458127</width>
			<color>FFe51aff</color>
		</LineStyle>
	</Style>
	<Style id="branch270_part39_style">
		<LineStyle>
			<width>8.386066943662957</width>
			<color>FFe51aff</color>
		</LineStyle>
	</Style>
	<Style id="branch270_part40_style">
		<LineStyle>
			<width>8.37328817274464</width>
			<color>FFe51aff</color>
		</LineStyle>
	</Style>
	<Style id="branch270_part41_style">
		<LineStyle>
			<width>8.360509401826327</width>
			<color>FFe51aff</color>
		</LineStyle>
	</Style>
	<Style id="branch270_part42_style">
		<LineStyle>
			<width>8.347730630908012</width>
			<color>FFe51aff</color>
		</LineStyle>
	</Style>
	<Style id="branch270_part43_style">
		<LineStyle>
			<width>8.334951859989697</width>
			<color>FFe51aff</color>
		</LineStyle>
	</Style>
	<Style id="branch270_part44_style">
		<LineStyle>
			<width>8.322173089071384</width>
			<color>FFe41bff</color>
		</LineStyle>
	</Style>
	<Style id="branch278_part1_style">
		<LineStyle>
			<width>6.127746988520265</width>
			<color>FFe51aff</color>
		</LineStyle>
	</Style>
	<Style id="branch278_part2_style">
		<LineStyle>
			<width>6.14403202566699</width>
			<color>FFe51aff</color>
		</LineStyle>
	</Style>
	<Style id="branch278_part3_style">
		<LineStyle>
			<width>6.160317062813715</width>
			<color>FFe41bff</color>
		</LineStyle>
	</Style>
	<Style id="branch278_part4_style">
		<LineStyle>
			<width>6.176602099960439</width>
			<color>FFe41bff</color>
		</LineStyle>
	</Style>
	<Style id="branch278_part5_style">
		<LineStyle>
			<width>6.1928871371071645</width>
			<color>FFe41bff</color>
		</LineStyle>
	</Style>
	<Style id="branch278_part6_style">
		<LineStyle>
			<width>6.20917217425389</width>
			<color>FFe41bff</color>
		</LineStyle>
	</Style>
	<Style id="branch278_part7_style">
		<LineStyle>
			<width>6.225457211400615</width>
			<color>FFe41bff</color>
		</LineStyle>
	</Style>
	<Style id="branch278_part8_style">
		<LineStyle>
			<width>6.2417422485473395</width>
			<color>FFe41bff</color>
		</LineStyle>
	</Style>
	<Style id="branch278_part9_style">
		<LineStyle>
			<width>6.258027285694065</width>
			<color>FFe41bff</color>
		</LineStyle>
	</Style>
	<Style id="branch278_part10_style">
		<LineStyle>
			<width>6.27431232284079</width>
			<color>FFe41bff</color>
		</LineStyle>
	</Style>
	<Style id="branch278_part11_style">
		<LineStyle>
			<width>6.2905973599875145</width>
			<color>FFe41bff</color>
		</LineStyle>
	</Style>
	<Style id="branch278_part12_style">
		<LineStyle>
			<width>6.30688239713424</width>
			<color>FFe41bff</color>
		</LineStyle>
	</Style>
	<Style id="branch278_part13_style">
		<LineStyle>
			<width>6.323167434280965</width>
			<color>FFe41bff</color>
		</LineStyle>
	</Style>
	<Style id="branch278_part14_style">
		<LineStyle>
			<width>6.33945247142769</width>
			<color>FFe41bff</color>
		</LineStyle>
	</Style>
	<Style id="branch278_part15_style">
		<LineStyle>
			<width>6.355737508574415</width>
			<color>FFe41bff</color>
		</LineStyle>
	</Style>
	<Style id="branch278_part16_style">
		<LineStyle>
			<width>6.37202254572114</width>
			<color>FFe41bff</color>
		</LineStyle>
	</Style>
	<Style id="branch278_part17_style">
		<LineStyle>
			<width>6.388307582867865</width>
			<color>FFe41bff</color>
		</LineStyle>
	</Style>
	<Style id="branch278_part18_style">
		<LineStyle>
			<width>6.40459262001459</width>
			<color>FFe41bff</color>
		</LineStyle>
	</Style>
	<Style id="branch278_part19_style">
		<LineStyle>
			<width>6.420877657161315</width>
			<color>FFe41bff</color>
		</LineStyle>
	</Style>
	<Style id="branch278_part20_style">
		<LineStyle>
			<width>6.43716269430804</width>
			<color>FFe41bff</color>
		</LineStyle>
	</Style>
	<Style id="branch278_part21_style">
		<LineStyle>
			<width>6.453447731454766</width>
			<color>FFe41bff</color>
		</LineStyle>
	</Style>
	<Style id="branch278_part22_style">
		<LineStyle>
			<width>6.4697327686014905</width>
			<color>FFe41bff</color>
		</LineStyle>
	</Style>
	<Style id="branch278_part23_style">
		<LineStyle>
			<width>6.486017805748215</width>
			<color>FFe31cff</color>
		</LineStyle>
	</Style>
	<Style id="branch278_part24_style">
		<LineStyle>
			<width>6.50230284289494</width>
			<color>FFe31cff</color>
		</LineStyle>
	</Style>
	<Style id="branch278_part25_style">
		<LineStyle>
			<width>6.5185878800416654</width>
			<color>FFe31cff</color>
		</LineStyle>
	</Style>
	<Style id="branch278_part26_style">
		<LineStyle>
			<width>6.53487291718839</width>
			<color>FFe31cff</color>
		</LineStyle>
	</Style>
	<Style id="branch278_part27_style">
		<LineStyle>
			<width>6.551157954335116</width>
			<color>FFe31cff</color>
		</LineStyle>
	</Style>
	<Style id="branch278_part28_style">
		<LineStyle>
			<width>6.56744299148184</width>
			<color>FFe31cff</color>
		</LineStyle>
	</Style>
	<Style id="branch278_part29_style">
		<LineStyle>
			<width>6.583728028628565</width>
			<color>FFe31cff</color>
		</LineStyle>
	</Style>
	<Style id="branch278_part30_style">
		<LineStyle>
			<width>6.60001306577529</width>
			<color>FFe31cff</color>
		</LineStyle>
	</Style>
	<Style id="branch278_part31_style">
		<LineStyle>
			<width>6.616298102922015</width>
			<color>FFe31cff</color>
		</LineStyle>
	</Style>
	<Style id="branch278_part32_style">
		<LineStyle>
			<width>6.632583140068741</width>
			<color>FFe31cff</color>
		</LineStyle>
	</Style>
	<Style id="branch278_part33_style">
		<LineStyle>
			<width>6.648868177215466</width>
			<color>FFe31cff</color>
		</LineStyle>
	</Style>
	<Style id="branch278_part34_style">
		<LineStyle>
			<width>6.66515321436219</width>
			<color>FFe31cff</color>
		</LineStyle>
	</Style>
	<Style id="branch278_part35_style">
		<LineStyle>
			<width>6.681438251508915</width>
			<color>FFe31cff</color>
		</LineStyle>
	</Style>
	<Style id="branch278_part36_style">
		<LineStyle>
			<width>6.697723288655641</width>
			<color>FFe31cff</color>
		</LineStyle>
	</Style>
	<Style id="branch278_part37_style">
		<LineStyle>
			<width>6.714008325802365</width>
			<color>FFe31cff</color>
		</LineStyle>
	</Style>
	<Style id="branch278_part38_style">
		<LineStyle>
			<width>6.730293362949091</width>
			<color>FFe31cff</color>
		</LineStyle>
	</Style>
	<Style id="branch278_part39_style">
		<LineStyle>
			<width>6.7465784000958156</width>
			<color>FFe31cff</color>
		</LineStyle>
	</Style>
	<Style id="branch278_part40_style">
		<LineStyle>
			<width>6.762863437242541</width>
			<color>FFe31cff</color>
		</LineStyle>
	</Style>
	<Style id="branch278_part41_style">
		<LineStyle>
			<width>6.779148474389265</width>
			<color>FFe31cff</color>
		</LineStyle>
	</Style>
	<Style id="branch278_part42_style">
		<LineStyle>
			<width>6.7954335115359905</width>
			<color>FFe31cff</color>
		</LineStyle>
	</Style>
	<Style id="branch278_part43_style">
		<LineStyle>
			<width>6.811718548682716</width>
			<color>FFe31cff</color>
		</LineStyle>
	</Style>
	<Style id="branch278_part44_style">
		<LineStyle>
			<width>6.828003585829441</width>
			<color>FFe21dff</color>
		</LineStyle>
	</Style>
	<Style id="branch278_part45_style">
		<LineStyle>
			<width>6.8442886229761655</width>
			<color>FFe21dff</color>
		</LineStyle>
	</Style>
	<Style id="branch278_part46_style">
		<LineStyle>
			<width>6.860573660122891</width>
			<color>FFe21dff</color>
		</LineStyle>
	</Style>
	<Style id="branch278_part47_style">
		<LineStyle>
			<width>6.876858697269617</width>
			<color>FFe21dff</color>
		</LineStyle>
	</Style>
	<Style id="branch278_part48_style">
		<LineStyle>
			<width>6.89314373441634</width>
			<color>FFe21dff</color>
		</LineStyle>
	</Style>
	<Style id="branch278_part49_style">
		<LineStyle>
			<width>6.909428771563066</width>
			<color>FFe21dff</color>
		</LineStyle>
	</Style>
	<Style id="branch278_part50_style">
		<LineStyle>
			<width>6.925713808709791</width>
			<color>FFe21dff</color>
		</LineStyle>
	</Style>
	<Style id="branch278_part51_style">
		<LineStyle>
			<width>6.941998845856516</width>
			<color>FFe21dff</color>
		</LineStyle>
	</Style>
	<Style id="branch278_part52_style">
		<LineStyle>
			<width>6.958283883003241</width>
			<color>FFe21dff</color>
		</LineStyle>
	</Style>
	<Style id="branch278_part53_style">
		<LineStyle>
			<width>6.974568920149966</width>
			<color>FFe21dff</color>
		</LineStyle>
	</Style>
	<Style id="branch278_part54_style">
		<LineStyle>
			<width>6.990853957296691</width>
			<color>FFe21dff</color>
		</LineStyle>
	</Style>
	<Style id="branch278_part55_style">
		<LineStyle>
			<width>7.007138994443416</width>
			<color>FFe21dff</color>
		</LineStyle>
	</Style>
	<Style id="branch278_part56_style">
		<LineStyle>
			<width>7.023424031590141</width>
			<color>FFe21dff</color>
		</LineStyle>
	</Style>
	<Style id="branch278_part57_style">
		<LineStyle>
			<width>7.039709068736866</width>
			<color>FFe21dff</color>
		</LineStyle>
	</Style>
	<Style id="branch278_part58_style">
		<LineStyle>
			<width>7.055994105883592</width>
			<color>FFe21dff</color>
		</LineStyle>
	</Style>
	<Style id="branch278_part59_style">
		<LineStyle>
			<width>7.0722791430303165</width>
			<color>FFe21dff</color>
		</LineStyle>
	</Style>
	<Style id="branch278_part60_style">
		<LineStyle>
			<width>7.088564180177041</width>
			<color>FFe21dff</color>
		</LineStyle>
	</Style>
	<Style id="branch278_part61_style">
		<LineStyle>
			<width>7.104849217323766</width>
			<color>FFe21dff</color>
		</LineStyle>
	</Style>
	<Style id="branch278_part62_style">
		<LineStyle>
			<width>7.121134254470491</width>
			<color>FFe21dff</color>
		</LineStyle>
	</Style>
	<Style id="branch278_part63_style">
		<LineStyle>
			<width>7.137419291617216</width>
			<color>FFe21dff</color>
		</LineStyle>
	</Style>
	<Style id="branch278_part64_style">
		<LineStyle>
			<width>7.153704328763942</width>
			<color>FFe11eff</color>
		</LineStyle>
	</Style>
	<Style id="branch278_part65_style">
		<LineStyle>
			<width>7.169989365910666</width>
			<color>FFe11eff</color>
		</LineStyle>
	</Style>
	<Style id="branch278_part66_style">
		<LineStyle>
			<width>7.186274403057391</width>
			<color>FFe11eff</color>
		</LineStyle>
	</Style>
	<Style id="branch278_part67_style">
		<LineStyle>
			<width>7.202559440204116</width>
			<color>FFe11eff</color>
		</LineStyle>
	</Style>
	<Style id="branch278_part68_style">
		<LineStyle>
			<width>7.218844477350841</width>
			<color>FFe11eff</color>
		</LineStyle>
	</Style>
	<Style id="branch278_part69_style">
		<LineStyle>
			<width>7.235129514497567</width>
			<color>FFe11eff</color>
		</LineStyle>
	</Style>
	<Style id="branch278_part70_style">
		<LineStyle>
			<width>7.251414551644292</width>
			<color>FFe11eff</color>
		</LineStyle>
	</Style>
	<Style id="branch278_part71_style">
		<LineStyle>
			<width>7.267699588791016</width>
			<color>FFe11eff</color>
		</LineStyle>
	</Style>
	<Style id="branch278_part72_style">
		<LineStyle>
			<width>7.283984625937742</width>
			<color>FFe11eff</color>
		</LineStyle>
	</Style>
	<Style id="branch278_part73_style">
		<LineStyle>
			<width>7.300269663084467</width>
			<color>FFe11eff</color>
		</LineStyle>
	</Style>
	<Style id="branch278_part74_style">
		<LineStyle>
			<width>7.316554700231191</width>
			<color>FFe11eff</color>
		</LineStyle>
	</Style>
	<Style id="branch278_part75_style">
		<LineStyle>
			<width>7.332839737377917</width>
			<color>FFe11eff</color>
		</LineStyle>
	</Style>
	<Style id="branch278_part76_style">
		<LineStyle>
			<width>7.3491247745246415</width>
			<color>FFe11eff</color>
		</LineStyle>
	</Style>
	<Style id="branch278_part77_style">
		<LineStyle>
			<width>7.365409811671367</width>
			<color>FFe11eff</color>
		</LineStyle>
	</Style>
	<Style id="branch278_part78_style">
		<LineStyle>
			<width>7.381694848818091</width>
			<color>FFe11eff</color>
		</LineStyle>
	</Style>
	<Style id="branch278_part79_style">
		<LineStyle>
			<width>7.3979798859648165</width>
			<color>FFe11eff</color>
		</LineStyle>
	</Style>
	<Style id="branch278_part80_style">
		<LineStyle>
			<width>7.414264923111542</width>
			<color>FFe11eff</color>
		</LineStyle>
	</Style>
	<Style id="branch278_part81_style">
		<LineStyle>
			<width>7.430549960258267</width>
			<color>FFe11eff</color>
		</LineStyle>
	</Style>
	<Style id="branch278_part82_style">
		<LineStyle>
			<width>7.446834997404991</width>
			<color>FFe11eff</color>
		</LineStyle>
	</Style>
	<Style id="branch278_part83_style">
		<LineStyle>
			<width>7.463120034551717</width>
			<color>FFe11eff</color>
		</LineStyle>
	</Style>
	<Style id="branch278_part84_style">
		<LineStyle>
			<width>7.479405071698443</width>
			<color>FFe11eff</color>
		</LineStyle>
	</Style>
	<Style id="branch278_part85_style">
		<LineStyle>
			<width>7.495690108845167</width>
			<color>FFe01fff</color>
		</LineStyle>
	</Style>
	<Style id="branch278_part86_style">
		<LineStyle>
			<width>7.511975145991892</width>
			<color>FFe01fff</color>
		</LineStyle>
	</Style>
	<Style id="branch278_part87_style">
		<LineStyle>
			<width>7.528260183138617</width>
			<color>FFe01fff</color>
		</LineStyle>
	</Style>
	<Style id="branch278_part88_style">
		<LineStyle>
			<width>7.544545220285342</width>
			<color>FFe01fff</color>
		</LineStyle>
	</Style>
	<Style id="branch278_part89_style">
		<LineStyle>
			<width>7.560830257432067</width>
			<color>FFe01fff</color>
		</LineStyle>
	</Style>
	<Style id="branch278_part90_style">
		<LineStyle>
			<width>7.577115294578792</width>
			<color>FFe01fff</color>
		</LineStyle>
	</Style>
	<Style id="branch278_part91_style">
		<LineStyle>
			<width>7.593400331725517</width>
			<color>FFe01fff</color>
		</LineStyle>
	</Style>
	<Style id="branch278_part92_style">
		<LineStyle>
			<width>7.609685368872242</width>
			<color>FFe01fff</color>
		</LineStyle>
	</Style>
	<Style id="branch278_part93_style">
		<LineStyle>
			<width>7.625970406018967</width>
			<color>FFe01fff</color>
		</LineStyle>
	</Style>
	<Style id="branch278_part94_style">
		<LineStyle>
			<width>7.642255443165692</width>
			<color>FFe01fff</color>
		</LineStyle>
	</Style>
	<Style id="branch278_part95_style">
		<LineStyle>
			<width>7.658540480312418</width>
			<color>FFe01fff</color>
		</LineStyle>
	</Style>
	<Style id="branch278_part96_style">
		<LineStyle>
			<width>7.674825517459142</width>
			<color>FFe01fff</color>
		</LineStyle>
	</Style>
	<Style id="branch278_part97_style">
		<LineStyle>
			<width>7.691110554605867</width>
			<color>FFe01fff</color>
		</LineStyle>
	</Style>
	<Style id="branch278_part98_style">
		<LineStyle>
			<width>7.707395591752593</width>
			<color>FFe01fff</color>
		</LineStyle>
	</Style>
	<Style id="branch278_part99_style">
		<LineStyle>
			<width>7.723680628899317</width>
			<color>FFe01fff</color>
		</LineStyle>
	</Style>
	<Style id="branch278_part100_style">
		<LineStyle>
			<width>7.739965666046042</width>
			<color>FFe01fff</color>
		</LineStyle>
	</Style>
	<Style id="branch278_part101_style">
		<LineStyle>
			<width>7.756250703192768</width>
			<color>FFe01fff</color>
		</LineStyle>
	</Style>
	<Style id="branch278_part102_style">
		<LineStyle>
			<width>7.772535740339492</width>
			<color>FFe01fff</color>
		</LineStyle>
	</Style>
	<Style id="branch278_part103_style">
		<LineStyle>
			<width>7.788820777486217</width>
			<color>FFe01fff</color>
		</LineStyle>
	</Style>
	<Style id="branch278_part104_style">
		<LineStyle>
			<width>7.805105814632942</width>
			<color>FFe01fff</color>
		</LineStyle>
	</Style>
	<Style id="branch278_part105_style">
		<LineStyle>
			<width>7.821390851779667</width>
			<color>FFdf20ff</color>
		</LineStyle>
	</Style>
	<Style id="branch278_part106_style">
		<LineStyle>
			<width>7.837675888926393</width>
			<color>FFdf20ff</color>
		</LineStyle>
	</Style>
	<Style id="branch278_part107_style">
		<LineStyle>
			<width>7.853960926073118</width>
			<color>FFdf20ff</color>
		</LineStyle>
	</Style>
	<Style id="branch278_part108_style">
		<LineStyle>
			<width>7.870245963219842</width>
			<color>FFdf20ff</color>
		</LineStyle>
	</Style>
	<Style id="branch278_part109_style">
		<LineStyle>
			<width>7.886531000366568</width>
			<color>FFdf20ff</color>
		</LineStyle>
	</Style>
	<Style id="branch278_part110_style">
		<LineStyle>
			<width>7.902816037513293</width>
			<color>FFdf20ff</color>
		</LineStyle>
	</Style>
	<Style id="branch278_part111_style">
		<LineStyle>
			<width>7.919101074660017</width>
			<color>FFdf20ff</color>
		</LineStyle>
	</Style>
	<Style id="branch278_part112_style">
		<LineStyle>
			<width>7.935386111806743</width>
			<color>FFdf20ff</color>
		</LineStyle>
	</Style>
	<Style id="branch278_part113_style">
		<LineStyle>
			<width>7.9516711489534675</width>
			<color>FFdf20ff</color>
		</LineStyle>
	</Style>
	<Style id="branch278_part114_style">
		<LineStyle>
			<width>7.967956186100192</width>
			<color>FFdf20ff</color>
		</LineStyle>
	</Style>
	<Style id="branch278_part115_style">
		<LineStyle>
			<width>7.984241223246917</width>
			<color>FFdf20ff</color>
		</LineStyle>
	</Style>
	<Style id="branch278_part116_style">
		<LineStyle>
			<width>8.000526260393642</width>
			<color>FFdf20ff</color>
		</LineStyle>
	</Style>
	<Style id="branch278_part117_style">
		<LineStyle>
			<width>8.016811297540368</width>
			<color>FFdf20ff</color>
		</LineStyle>
	</Style>
	<Style id="branch278_part118_style">
		<LineStyle>
			<width>8.033096334687093</width>
			<color>FFdf20ff</color>
		</LineStyle>
	</Style>
	<Style id="branch278_part119_style">
		<LineStyle>
			<width>8.049381371833817</width>
			<color>FFdf20ff</color>
		</LineStyle>
	</Style>
	<Style id="branch278_part120_style">
		<LineStyle>
			<width>8.065666408980544</width>
			<color>FFdf20ff</color>
		</LineStyle>
	</Style>
	<Style id="branch278_part121_style">
		<LineStyle>
			<width>8.081951446127269</width>
			<color>FFdf20ff</color>
		</LineStyle>
	</Style>
	<Style id="branch278_part122_style">
		<LineStyle>
			<width>8.098236483273993</width>
			<color>FFdf20ff</color>
		</LineStyle>
	</Style>
	<Style id="branch278_part123_style">
		<LineStyle>
			<width>8.114521520420718</width>
			<color>FFdf20ff</color>
		</LineStyle>
	</Style>
	<Style id="branch278_part124_style">
		<LineStyle>
			<width>8.130806557567443</width>
			<color>FFdf20ff</color>
		</LineStyle>
	</Style>
	<Style id="branch278_part125_style">
		<LineStyle>
			<width>8.147091594714169</width>
			<color>FFdf20ff</color>
		</LineStyle>
	</Style>
	<Style id="branch278_part126_style">
		<LineStyle>
			<width>8.163376631860892</width>
			<color>FFde21ff</color>
		</LineStyle>
	</Style>
	<Style id="branch278_part127_style">
		<LineStyle>
			<width>8.179661669007618</width>
			<color>FFde21ff</color>
		</LineStyle>
	</Style>
	<Style id="branch278_part128_style">
		<LineStyle>
			<width>8.195946706154343</width>
			<color>FFde21ff</color>
		</LineStyle>
	</Style>
	<Style id="branch278_part129_style">
		<LineStyle>
			<width>8.212231743301068</width>
			<color>FFde21ff</color>
		</LineStyle>
	</Style>
	<Style id="branch278_part130_style">
		<LineStyle>
			<width>8.228516780447793</width>
			<color>FFde21ff</color>
		</LineStyle>
	</Style>
	<Style id="branch278_part131_style">
		<LineStyle>
			<width>8.244801817594517</width>
			<color>FFde21ff</color>
		</LineStyle>
	</Style>
	<Style id="branch278_part132_style">
		<LineStyle>
			<width>8.261086854741244</width>
			<color>FFde21ff</color>
		</LineStyle>
	</Style>
	<Style id="branch278_part133_style">
		<LineStyle>
			<width>8.277371891887968</width>
			<color>FFde21ff</color>
		</LineStyle>
	</Style>
	<Style id="branch278_part134_style">
		<LineStyle>
			<width>8.293656929034693</width>
			<color>FFde21ff</color>
		</LineStyle>
	</Style>
	<Style id="branch278_part135_style">
		<LineStyle>
			<width>8.30994196618142</width>
			<color>FFde21ff</color>
		</LineStyle>
	</Style>
	<Style id="branch278_part136_style">
		<LineStyle>
			<width>8.326227003328142</width>
			<color>FFde21ff</color>
		</LineStyle>
	</Style>
	<Style id="branch278_part137_style">
		<LineStyle>
			<width>8.342512040474869</width>
			<color>FFde21ff</color>
		</LineStyle>
	</Style>
	<Style id="branch278_part138_style">
		<LineStyle>
			<width>8.358797077621594</width>
			<color>FFde21ff</color>
		</LineStyle>
	</Style>
	<Style id="branch278_part139_style">
		<LineStyle>
			<width>8.375082114768318</width>
			<color>FFde21ff</color>
		</LineStyle>
	</Style>
	<Style id="branch278_part140_style">
		<LineStyle>
			<width>8.391367151915043</width>
			<color>FFde21ff</color>
		</LineStyle>
	</Style>
	<Style id="branch278_part141_style">
		<LineStyle>
			<width>8.407652189061768</width>
			<color>FFde21ff</color>
		</LineStyle>
	</Style>
	<Style id="branch278_part142_style">
		<LineStyle>
			<width>8.423937226208494</width>
			<color>FFde21ff</color>
		</LineStyle>
	</Style>
	<Style id="branch278_part143_style">
		<LineStyle>
			<width>8.440222263355219</width>
			<color>FFde21ff</color>
		</LineStyle>
	</Style>
	<Style id="branch278_part144_style">
		<LineStyle>
			<width>8.456507300501944</width>
			<color>FFde21ff</color>
		</LineStyle>
	</Style>
	<Style id="branch278_part145_style">
		<LineStyle>
			<width>8.472792337648668</width>
			<color>FFde21ff</color>
		</LineStyle>
	</Style>
	<Style id="branch278_part146_style">
		<LineStyle>
			<width>8.489077374795393</width>
			<color>FFdd22ff</color>
		</LineStyle>
	</Style>
	<Style id="branch278_part147_style">
		<LineStyle>
			<width>8.50536241194212</width>
			<color>FFdd22ff</color>
		</LineStyle>
	</Style>
	<Style id="branch278_part148_style">
		<LineStyle>
			<width>8.521647449088844</width>
			<color>FFdd22ff</color>
		</LineStyle>
	</Style>
	<Style id="branch278_part149_style">
		<LineStyle>
			<width>8.537932486235569</width>
			<color>FFdd22ff</color>
		</LineStyle>
	</Style>
	<Style id="branch278_part150_style">
		<LineStyle>
			<width>8.554217523382293</width>
			<color>FFdd22ff</color>
		</LineStyle>
	</Style>
	<Style id="branch278_part151_style">
		<LineStyle>
			<width>8.570502560529018</width>
			<color>FFdd22ff</color>
		</LineStyle>
	</Style>
	<Style id="branch278_part152_style">
		<LineStyle>
			<width>8.586787597675743</width>
			<color>FFdd22ff</color>
		</LineStyle>
	</Style>
	<Style id="branch278_part153_style">
		<LineStyle>
			<width>8.603072634822468</width>
			<color>FFdd22ff</color>
		</LineStyle>
	</Style>
	<Style id="branch278_part154_style">
		<LineStyle>
			<width>8.619357671969194</width>
			<color>FFdd22ff</color>
		</LineStyle>
	</Style>
	<Style id="branch278_part155_style">
		<LineStyle>
			<width>8.635642709115919</width>
			<color>FFdd22ff</color>
		</LineStyle>
	</Style>
	<Style id="branch278_part156_style">
		<LineStyle>
			<width>8.651927746262643</width>
			<color>FFdd22ff</color>
		</LineStyle>
	</Style>
	<Style id="branch278_part157_style">
		<LineStyle>
			<width>8.66821278340937</width>
			<color>FFdd22ff</color>
		</LineStyle>
	</Style>
	<Style id="branch278_part158_style">
		<LineStyle>
			<width>8.684497820556095</width>
			<color>FFdd22ff</color>
		</LineStyle>
	</Style>
	<Style id="branch278_part159_style">
		<LineStyle>
			<width>8.70078285770282</width>
			<color>FFdd22ff</color>
		</LineStyle>
	</Style>
	<Style id="branch278_part160_style">
		<LineStyle>
			<width>8.717067894849544</width>
			<color>FFdd22ff</color>
		</LineStyle>
	</Style>
	<Style id="branch278_part161_style">
		<LineStyle>
			<width>8.733352931996269</width>
			<color>FFdd22ff</color>
		</LineStyle>
	</Style>
	<Style id="branch278_part162_style">
		<LineStyle>
			<width>8.749637969142995</width>
			<color>FFdd22ff</color>
		</LineStyle>
	</Style>
	<Style id="branch278_part163_style">
		<LineStyle>
			<width>8.765923006289718</width>
			<color>FFdd22ff</color>
		</LineStyle>
	</Style>
	<Style id="branch278_part164_style">
		<LineStyle>
			<width>8.782208043436444</width>
			<color>FFdd22ff</color>
		</LineStyle>
	</Style>
	<Style id="branch278_part165_style">
		<LineStyle>
			<width>8.79849308058317</width>
			<color>FFdd22ff</color>
		</LineStyle>
	</Style>
	<Style id="branch278_part166_style">
		<LineStyle>
			<width>8.814778117729894</width>
			<color>FFdd22ff</color>
		</LineStyle>
	</Style>
	<Style id="branch278_part167_style">
		<LineStyle>
			<width>8.831063154876619</width>
			<color>FFdc23ff</color>
		</LineStyle>
	</Style>
	<Style id="branch278_part168_style">
		<LineStyle>
			<width>8.847348192023343</width>
			<color>FFdc23ff</color>
		</LineStyle>
	</Style>
	<Style id="branch278_part169_style">
		<LineStyle>
			<width>8.86363322917007</width>
			<color>FFdc23ff</color>
		</LineStyle>
	</Style>
	<Style id="branch278_part170_style">
		<LineStyle>
			<width>8.879918266316794</width>
			<color>FFdc23ff</color>
		</LineStyle>
	</Style>
	<Style id="branch278_part171_style">
		<LineStyle>
			<width>8.896203303463519</width>
			<color>FFdc23ff</color>
		</LineStyle>
	</Style>
	<Style id="branch278_part172_style">
		<LineStyle>
			<width>8.912488340610246</width>
			<color>FFdc23ff</color>
		</LineStyle>
	</Style>
	<Style id="branch278_part173_style">
		<LineStyle>
			<width>8.92877337775697</width>
			<color>FFdc23ff</color>
		</LineStyle>
	</Style>
	<Style id="branch278_part174_style">
		<LineStyle>
			<width>8.945058414903695</width>
			<color>FFdc23ff</color>
		</LineStyle>
	</Style>
	<Style id="branch280_part1_style">
		<LineStyle>
			<width>8.347470824764528</width>
			<color>FFfa05ff</color>
		</LineStyle>
	</Style>
	<Style id="branch280_part2_style">
		<LineStyle>
			<width>8.36201113593389</width>
			<color>FFfa05ff</color>
		</LineStyle>
	</Style>
	<Style id="branch280_part3_style">
		<LineStyle>
			<width>8.376551447103253</width>
			<color>FFfa05ff</color>
		</LineStyle>
	</Style>
	<Style id="branch280_part4_style">
		<LineStyle>
			<width>8.391091758272617</width>
			<color>FFfa05ff</color>
		</LineStyle>
	</Style>
	<Style id="branch280_part5_style">
		<LineStyle>
			<width>8.40563206944198</width>
			<color>FFfa05ff</color>
		</LineStyle>
	</Style>
	<Style id="branch280_part6_style">
		<LineStyle>
			<width>8.420172380611342</width>
			<color>FFf906ff</color>
		</LineStyle>
	</Style>
	<Style id="branch280_part7_style">
		<LineStyle>
			<width>8.434712691780705</width>
			<color>FFf906ff</color>
		</LineStyle>
	</Style>
	<Style id="branch280_part8_style">
		<LineStyle>
			<width>8.44925300295007</width>
			<color>FFf906ff</color>
		</LineStyle>
	</Style>
	<Style id="branch280_part9_style">
		<LineStyle>
			<width>8.463793314119432</width>
			<color>FFf906ff</color>
		</LineStyle>
	</Style>
	<Style id="branch280_part10_style">
		<LineStyle>
			<width>8.478333625288794</width>
			<color>FFf906ff</color>
		</LineStyle>
	</Style>
	<Style id="branch280_part11_style">
		<LineStyle>
			<width>8.492873936458157</width>
			<color>FFf906ff</color>
		</LineStyle>
	</Style>
	<Style id="branch280_part12_style">
		<LineStyle>
			<width>8.50741424762752</width>
			<color>FFf906ff</color>
		</LineStyle>
	</Style>
	<Style id="branch280_part13_style">
		<LineStyle>
			<width>8.521954558796882</width>
			<color>FFf906ff</color>
		</LineStyle>
	</Style>
	<Style id="branch280_part14_style">
		<LineStyle>
			<width>8.536494869966244</width>
			<color>FFf906ff</color>
		</LineStyle>
	</Style>
	<Style id="branch280_part15_style">
		<LineStyle>
			<width>8.551035181135607</width>
			<color>FFf807ff</color>
		</LineStyle>
	</Style>
	<Style id="branch280_part16_style">
		<LineStyle>
			<width>8.56557549230497</width>
			<color>FFf807ff</color>
		</LineStyle>
	</Style>
	<Style id="branch280_part17_style">
		<LineStyle>
			<width>8.580115803474332</width>
			<color>FFf807ff</color>
		</LineStyle>
	</Style>
	<Style id="branch280_part18_style">
		<LineStyle>
			<width>8.594656114643694</width>
			<color>FFf807ff</color>
		</LineStyle>
	</Style>
	<Style id="branch280_part19_style">
		<LineStyle>
			<width>8.609196425813058</width>
			<color>FFf807ff</color>
		</LineStyle>
	</Style>
	<Style id="branch280_part20_style">
		<LineStyle>
			<width>8.623736736982421</width>
			<color>FFf807ff</color>
		</LineStyle>
	</Style>
	<Style id="branch280_part21_style">
		<LineStyle>
			<width>8.638277048151783</width>
			<color>FFf807ff</color>
		</LineStyle>
	</Style>
	<Style id="branch280_part22_style">
		<LineStyle>
			<width>8.652817359321146</width>
			<color>FFf807ff</color>
		</LineStyle>
	</Style>
	<Style id="branch280_part23_style">
		<LineStyle>
			<width>8.66735767049051</width>
			<color>FFf708ff</color>
		</LineStyle>
	</Style>
	<Style id="branch280_part24_style">
		<LineStyle>
			<width>8.681897981659873</width>
			<color>FFf708ff</color>
		</LineStyle>
	</Style>
	<Style id="branch280_part25_style">
		<LineStyle>
			<width>8.696438292829235</width>
			<color>FFf708ff</color>
		</LineStyle>
	</Style>
	<Style id="branch280_part26_style">
		<LineStyle>
			<width>8.710978603998598</width>
			<color>FFf708ff</color>
		</LineStyle>
	</Style>
	<Style id="branch285_part1_style">
		<LineStyle>
			<width>7.380097228268756</width>
			<color>FFf10eff</color>
		</LineStyle>
	</Style>
	<Style id="branch285_part2_style">
		<LineStyle>
			<width>8.92686112320418</width>
			<color>FFf00fff</color>
		</LineStyle>
	</Style>
	<Style id="branch288_part1_style">
		<LineStyle>
			<width>7.7360075277626805</width>
			<color>FFf20dff</color>
		</LineStyle>
	</Style>
	<Style id="branch288_part2_style">
		<LineStyle>
			<width>8.965521549031855</width>
			<color>FFf10eff</color>
		</LineStyle>
	</Style>
	<Style id="branch290_part1_style">
		<LineStyle>
			<width>8.494744058500913</width>
			<color>FFf30cff</color>
		</LineStyle>
	</Style>
	<Style id="branch290_part2_style">
		<LineStyle>
			<width>9.0</width>
			<color>FFf30cff</color>
		</LineStyle>
	</Style>
	<Style id="branch292_part1_style">
		<LineStyle>
			<width>5.496182054193753</width>
			<color>FFc936ff</color>
		</LineStyle>
	</Style>
	<Style id="branch292_part2_style">
		<LineStyle>
			<width>5.578814355388212</width>
			<color>FFc936ff</color>
		</LineStyle>
	</Style>
	<Style id="branch292_part3_style">
		<LineStyle>
			<width>5.661446656582671</width>
			<color>FFc837ff</color>
		</LineStyle>
	</Style>
	<Style id="branch292_part4_style">
		<LineStyle>
			<width>5.74407895777713</width>
			<color>FFc837ff</color>
		</LineStyle>
	</Style>
	<Style id="branch292_part5_style">
		<LineStyle>
			<width>5.826711258971589</width>
			<color>FFc738ff</color>
		</LineStyle>
	</Style>
	<Style id="branch292_part6_style">
		<LineStyle>
			<width>5.909343560166048</width>
			<color>FFc738ff</color>
		</LineStyle>
	</Style>
	<Style id="branch292_part7_style">
		<LineStyle>
			<width>5.9919758613605065</width>
			<color>FFc738ff</color>
		</LineStyle>
	</Style>
	<Style id="branch292_part8_style">
		<LineStyle>
			<width>6.074608162554965</width>
			<color>FFc639ff</color>
		</LineStyle>
	</Style>
	<Style id="branch292_part9_style">
		<LineStyle>
			<width>6.157240463749424</width>
			<color>FFc639ff</color>
		</LineStyle>
	</Style>
	<Style id="branch292_part10_style">
		<LineStyle>
			<width>6.2398727649438825</width>
			<color>FFc53aff</color>
		</LineStyle>
	</Style>
	<Style id="branch292_part11_style">
		<LineStyle>
			<width>6.322505066138342</width>
			<color>FFc53aff</color>
		</LineStyle>
	</Style>
	<Style id="branch292_part12_style">
		<LineStyle>
			<width>6.4051373673328005</width>
			<color>FFc43bff</color>
		</LineStyle>
	</Style>
	<Style id="branch292_part13_style">
		<LineStyle>
			<width>6.4877696685272594</width>
			<color>FFc43bff</color>
		</LineStyle>
	</Style>
	<Style id="branch292_part14_style">
		<LineStyle>
			<width>6.570401969721718</width>
			<color>FFc33cff</color>
		</LineStyle>
	</Style>
	<Style id="branch292_part15_style">
		<LineStyle>
			<width>6.6530342709161765</width>
			<color>FFc33cff</color>
		</LineStyle>
	</Style>
	<Style id="branch292_part16_style">
		<LineStyle>
			<width>6.7356665721106355</width>
			<color>FFc23dff</color>
		</LineStyle>
	</Style>
	<Style id="branch292_part17_style">
		<LineStyle>
			<width>6.818298873305094</width>
			<color>FFc23dff</color>
		</LineStyle>
	</Style>
	<Style id="branch292_part18_style">
		<LineStyle>
			<width>6.900931174499553</width>
			<color>FFc13eff</color>
		</LineStyle>
	</Style>
	<Style id="branch292_part19_style">
		<LineStyle>
			<width>6.983563475694012</width>
			<color>FFc13eff</color>
		</LineStyle>
	</Style>
	<Style id="branch292_part20_style">
		<LineStyle>
			<width>7.066195776888471</width>
			<color>FFc13eff</color>
		</LineStyle>
	</Style>
	<Style id="branch292_part21_style">
		<LineStyle>
			<width>7.148828078082929</width>
			<color>FFc03fff</color>
		</LineStyle>
	</Style>
	<Style id="branch292_part22_style">
		<LineStyle>
			<width>7.231460379277388</width>
			<color>FFc03fff</color>
		</LineStyle>
	</Style>
	<Style id="branch292_part23_style">
		<LineStyle>
			<width>7.314092680471847</width>
			<color>FFbf40ff</color>
		</LineStyle>
	</Style>
	<Style id="branch292_part24_style">
		<LineStyle>
			<width>7.396724981666306</width>
			<color>FFbf40ff</color>
		</LineStyle>
	</Style>
	<Style id="branch292_part25_style">
		<LineStyle>
			<width>7.479357282860765</width>
			<color>FFbe41ff</color>
		</LineStyle>
	</Style>
	<Style id="branch292_part26_style">
		<LineStyle>
			<width>7.561989584055224</width>
			<color>FFbe41ff</color>
		</LineStyle>
	</Style>
	<Style id="branch292_part27_style">
		<LineStyle>
			<width>7.644621885249683</width>
			<color>FFbd42ff</color>
		</LineStyle>
	</Style>
	<Style id="branch292_part28_style">
		<LineStyle>
			<width>7.727254186444141</width>
			<color>FFbd42ff</color>
		</LineStyle>
	</Style>
	<Style id="branch292_part29_style">
		<LineStyle>
			<width>7.8098864876386</width>
			<color>FFbc43ff</color>
		</LineStyle>
	</Style>
	<Style id="branch292_part30_style">
		<LineStyle>
			<width>7.892518788833059</width>
			<color>FFbc43ff</color>
		</LineStyle>
	</Style>
	<Style id="branch292_part31_style">
		<LineStyle>
			<width>7.975151090027518</width>
			<color>FFbc43ff</color>
		</LineStyle>
	</Style>
	<Style id="branch292_part32_style">
		<LineStyle>
			<width>8.057783391221978</width>
			<color>FFbb44ff</color>
		</LineStyle>
	</Style>
	<Style id="branch296_part1_style">
		<LineStyle>
			<width>6.643826761473821</width>
			<color>FFd12eff</color>
		</LineStyle>
	</Style>
	<Style id="branch296_part2_style">
		<LineStyle>
			<width>6.7380736910148675</width>
			<color>FFd02fff</color>
		</LineStyle>
	</Style>
	<Style id="branch296_part3_style">
		<LineStyle>
			<width>6.832320620555914</width>
			<color>FFd02fff</color>
		</LineStyle>
	</Style>
	<Style id="branch296_part4_style">
		<LineStyle>
			<width>6.926567550096962</width>
			<color>FFcf30ff</color>
		</LineStyle>
	</Style>
	<Style id="branch296_part5_style">
		<LineStyle>
			<width>7.020814479638009</width>
			<color>FFce31ff</color>
		</LineStyle>
	</Style>
	<Style id="branch296_part6_style">
		<LineStyle>
			<width>7.115061409179056</width>
			<color>FFce31ff</color>
		</LineStyle>
	</Style>
	<Style id="branch296_part7_style">
		<LineStyle>
			<width>7.209308338720103</width>
			<color>FFcd32ff</color>
		</LineStyle>
	</Style>
	<Style id="branch296_part8_style">
		<LineStyle>
			<width>7.30355526826115</width>
			<color>FFcd32ff</color>
		</LineStyle>
	</Style>
	<Style id="branch296_part9_style">
		<LineStyle>
			<width>7.397802197802198</width>
			<color>FFcc33ff</color>
		</LineStyle>
	</Style>
	<Style id="branch296_part10_style">
		<LineStyle>
			<width>7.492049127343245</width>
			<color>FFcb34ff</color>
		</LineStyle>
	</Style>
	<Style id="branch296_part11_style">
		<LineStyle>
			<width>7.586296056884292</width>
			<color>FFcb34ff</color>
		</LineStyle>
	</Style>
	<Style id="branch296_part12_style">
		<LineStyle>
			<width>7.68054298642534</width>
			<color>FFca35ff</color>
		</LineStyle>
	</Style>
	<Style id="branch296_part13_style">
		<LineStyle>
			<width>7.774789915966387</width>
			<color>FFca35ff</color>
		</LineStyle>
	</Style>
	<Style id="branch296_part14_style">
		<LineStyle>
			<width>7.869036845507434</width>
			<color>FFc936ff</color>
		</LineStyle>
	</Style>
	<Style id="branch296_part15_style">
		<LineStyle>
			<width>7.963283775048481</width>
			<color>FFc837ff</color>
		</LineStyle>
	</Style>
	<Style id="branch296_part16_style">
		<LineStyle>
			<width>8.057530704589528</width>
			<color>FFc837ff</color>
		</LineStyle>
	</Style>
	<Style id="branch296_part17_style">
		<LineStyle>
			<width>8.151777634130575</width>
			<color>FFc738ff</color>
		</LineStyle>
	</Style>
	<Style id="branch296_part18_style">
		<LineStyle>
			<width>8.246024563671622</width>
			<color>FFc738ff</color>
		</LineStyle>
	</Style>
	<Style id="branch296_part19_style">
		<LineStyle>
			<width>8.340271493212668</width>
			<color>FFc639ff</color>
		</LineStyle>
	</Style>
	<Style id="branch296_part20_style">
		<LineStyle>
			<width>8.434518422753717</width>
			<color>FFc53aff</color>
		</LineStyle>
	</Style>
	<Style id="branch296_part21_style">
		<LineStyle>
			<width>8.528765352294764</width>
			<color>FFc53aff</color>
		</LineStyle>
	</Style>
	<Style id="branch296_part22_style">
		<LineStyle>
			<width>8.62301228183581</width>
			<color>FFc43bff</color>
		</LineStyle>
	</Style>
	<Style id="branch296_part23_style">
		<LineStyle>
			<width>8.717259211376858</width>
			<color>FFc43bff</color>
		</LineStyle>
	</Style>
	<Style id="branch296_part24_style">
		<LineStyle>
			<width>8.811506140917906</width>
			<color>FFc33cff</color>
		</LineStyle>
	</Style>
	<Style id="branch296_part25_style">
		<LineStyle>
			<width>8.905753070458953</width>
			<color>FFc23dff</color>
		</LineStyle>
	</Style>
	<Style id="branch296_part26_style">
		<LineStyle>
			<width>9.0</width>
			<color>FFc23dff</color>
		</LineStyle>
	</Style>
	<Style id="branch324_part1_style">
		<LineStyle>
			<width>5.274645315068732</width>
			<color>FFee11ff</color>
		</LineStyle>
	</Style>
	<Style id="branch324_part2_style">
		<LineStyle>
			<width>5.34052720060302</width>
			<color>FFed12ff</color>
		</LineStyle>
	</Style>
	<Style id="branch324_part3_style">
		<LineStyle>
			<width>5.40640908613731</width>
			<color>FFec13ff</color>
		</LineStyle>
	</Style>
	<Style id="branch324_part4_style">
		<LineStyle>
			<width>5.472290971671598</width>
			<color>FFeb14ff</color>
		</LineStyle>
	</Style>
	<Style id="branch324_part5_style">
		<LineStyle>
			<width>5.538172857205888</width>
			<color>FFea15ff</color>
		</LineStyle>
	</Style>
	<Style id="branch324_part6_style">
		<LineStyle>
			<width>5.604054742740177</width>
			<color>FFe916ff</color>
		</LineStyle>
	</Style>
	<Style id="branch324_part7_style">
		<LineStyle>
			<width>5.669936628274465</width>
			<color>FFe817ff</color>
		</LineStyle>
	</Style>
	<Style id="branch324_part8_style">
		<LineStyle>
			<width>5.735818513808755</width>
			<color>FFe817ff</color>
		</LineStyle>
	</Style>
	<Style id="branch324_part9_style">
		<LineStyle>
			<width>5.801700399343043</width>
			<color>FFe718ff</color>
		</LineStyle>
	</Style>
	<Style id="branch324_part10_style">
		<LineStyle>
			<width>5.867582284877333</width>
			<color>FFe619ff</color>
		</LineStyle>
	</Style>
	<Style id="branch324_part11_style">
		<LineStyle>
			<width>5.9334641704116216</width>
			<color>FFe51aff</color>
		</LineStyle>
	</Style>
	<Style id="branch324_part12_style">
		<LineStyle>
			<width>5.99934605594591</width>
			<color>FFe41bff</color>
		</LineStyle>
	</Style>
	<Style id="branch324_part13_style">
		<LineStyle>
			<width>6.065227941480199</width>
			<color>FFe31cff</color>
		</LineStyle>
	</Style>
	<Style id="branch324_part14_style">
		<LineStyle>
			<width>6.131109827014488</width>
			<color>FFe21dff</color>
		</LineStyle>
	</Style>
	<Style id="branch324_part15_style">
		<LineStyle>
			<width>6.196991712548777</width>
			<color>FFe11eff</color>
		</LineStyle>
	</Style>
	<Style id="branch324_part16_style">
		<LineStyle>
			<width>6.262873598083066</width>
			<color>FFe01fff</color>
		</LineStyle>
	</Style>
	<Style id="branch324_part17_style">
		<LineStyle>
			<width>6.328755483617355</width>
			<color>FFdf20ff</color>
		</LineStyle>
	</Style>
	<Style id="branch324_part18_style">
		<LineStyle>
			<width>6.394637369151644</width>
			<color>FFde21ff</color>
		</LineStyle>
	</Style>
	<Style id="branch324_part19_style">
		<LineStyle>
			<width>6.4605192546859325</width>
			<color>FFdd22ff</color>
		</LineStyle>
	</Style>
	<Style id="branch324_part20_style">
		<LineStyle>
			<width>6.526401140220221</width>
			<color>FFdc23ff</color>
		</LineStyle>
	</Style>
	<Style id="branch324_part21_style">
		<LineStyle>
			<width>6.592283025754511</width>
			<color>FFdb24ff</color>
		</LineStyle>
	</Style>
	<Style id="branch324_part22_style">
		<LineStyle>
			<width>6.658164911288799</width>
			<color>FFda25ff</color>
		</LineStyle>
	</Style>
	<Style id="branch324_part23_style">
		<LineStyle>
			<width>6.724046796823089</width>
			<color>FFd926ff</color>
		</LineStyle>
	</Style>
	<Style id="branch324_part24_style">
		<LineStyle>
			<width>6.7899286823573775</width>
			<color>FFd827ff</color>
		</LineStyle>
	</Style>
	<Style id="branch324_part25_style">
		<LineStyle>
			<width>6.855810567891666</width>
			<color>FFd728ff</color>
		</LineStyle>
	</Style>
	<Style id="branch324_part26_style">
		<LineStyle>
			<width>6.921692453425956</width>
			<color>FFd629ff</color>
		</LineStyle>
	</Style>
	<Style id="branch328_part1_style">
		<LineStyle>
			<width>7.748945979762811</width>
			<color>FFf10eff</color>
		</LineStyle>
	</Style>
	<Style id="branch328_part2_style">
		<LineStyle>
			<width>8.10503481666848</width>
			<color>FFf10eff</color>
		</LineStyle>
	</Style>
	<Style id="branch328_part3_style">
		<LineStyle>
			<width>8.461123653574148</width>
			<color>FFf00fff</color>
		</LineStyle>
	</Style>
	<Style id="branch328_part4_style">
		<LineStyle>
			<width>8.817212490479818</width>
			<color>FFf00fff</color>
		</LineStyle>
	</Style>
	<Style id="branch335_part1_style">
		<LineStyle>
			<width>5.357566786636735</width>
			<color>FFea15ff</color>
		</LineStyle>
	</Style>
	<Style id="branch335_part2_style">
		<LineStyle>
			<width>5.35945886371136</width>
			<color>FFea15ff</color>
		</LineStyle>
	</Style>
	<Style id="branch335_part3_style">
		<LineStyle>
			<width>5.361350940785987</width>
			<color>FFea15ff</color>
		</LineStyle>
	</Style>
	<Style id="branch335_part4_style">
		<LineStyle>
			<width>5.363243017860612</width>
			<color>FFea15ff</color>
		</LineStyle>
	</Style>
	<Style id="branch335_part5_style">
		<LineStyle>
			<width>5.365135094935238</width>
			<color>FFea15ff</color>
		</LineStyle>
	</Style>
	<Style id="branch335_part6_style">
		<LineStyle>
			<width>5.3670271720098635</width>
			<color>FFea15ff</color>
		</LineStyle>
	</Style>
	<Style id="branch335_part7_style">
		<LineStyle>
			<width>5.36891924908449</width>
			<color>FFea15ff</color>
		</LineStyle>
	</Style>
	<Style id="branch335_part8_style">
		<LineStyle>
			<width>5.3708113261591155</width>
			<color>FFea15ff</color>
		</LineStyle>
	</Style>
	<Style id="branch335_part9_style">
		<LineStyle>
			<width>5.372703403233741</width>
			<color>FFe916ff</color>
		</LineStyle>
	</Style>
	<Style id="branch335_part10_style">
		<LineStyle>
			<width>5.374595480308367</width>
			<color>FFe916ff</color>
		</LineStyle>
	</Style>
	<Style id="branch335_part11_style">
		<LineStyle>
			<width>5.376487557382992</width>
			<color>FFe916ff</color>
		</LineStyle>
	</Style>
	<Style id="branch335_part12_style">
		<LineStyle>
			<width>5.378379634457618</width>
			<color>FFe916ff</color>
		</LineStyle>
	</Style>
	<Style id="branch335_part13_style">
		<LineStyle>
			<width>5.380271711532244</width>
			<color>FFe916ff</color>
		</LineStyle>
	</Style>
	<Style id="branch335_part14_style">
		<LineStyle>
			<width>5.38216378860687</width>
			<color>FFe916ff</color>
		</LineStyle>
	</Style>
	<Style id="branch335_part15_style">
		<LineStyle>
			<width>5.384055865681495</width>
			<color>FFe916ff</color>
		</LineStyle>
	</Style>
	<Style id="branch335_part16_style">
		<LineStyle>
			<width>5.385947942756122</width>
			<color>FFe916ff</color>
		</LineStyle>
	</Style>
	<Style id="branch335_part17_style">
		<LineStyle>
			<width>5.3878400198307475</width>
			<color>FFe817ff</color>
		</LineStyle>
	</Style>
	<Style id="branch335_part18_style">
		<LineStyle>
			<width>5.389732096905373</width>
			<color>FFe817ff</color>
		</LineStyle>
	</Style>
	<Style id="branch335_part19_style">
		<LineStyle>
			<width>5.391624173979999</width>
			<color>FFe817ff</color>
		</LineStyle>
	</Style>
	<Style id="branch335_part20_style">
		<LineStyle>
			<width>5.393516251054624</width>
			<color>FFe817ff</color>
		</LineStyle>
	</Style>
	<Style id="branch335_part21_style">
		<LineStyle>
			<width>5.39540832812925</width>
			<color>FFe817ff</color>
		</LineStyle>
	</Style>
	<Style id="branch335_part22_style">
		<LineStyle>
			<width>5.397300405203875</width>
			<color>FFe817ff</color>
		</LineStyle>
	</Style>
	<Style id="branch335_part23_style">
		<LineStyle>
			<width>5.399192482278502</width>
			<color>FFe817ff</color>
		</LineStyle>
	</Style>
	<Style id="branch335_part24_style">
		<LineStyle>
			<width>5.401084559353127</width>
			<color>FFe817ff</color>
		</LineStyle>
	</Style>
	<Style id="branch335_part25_style">
		<LineStyle>
			<width>5.402976636427754</width>
			<color>FFe718ff</color>
		</LineStyle>
	</Style>
	<Style id="branch335_part26_style">
		<LineStyle>
			<width>5.404868713502379</width>
			<color>FFe718ff</color>
		</LineStyle>
	</Style>
	<Style id="branch335_part27_style">
		<LineStyle>
			<width>5.406760790577005</width>
			<color>FFe718ff</color>
		</LineStyle>
	</Style>
	<Style id="branch335_part28_style">
		<LineStyle>
			<width>5.408652867651631</width>
			<color>FFe718ff</color>
		</LineStyle>
	</Style>
	<Style id="branch335_part29_style">
		<LineStyle>
			<width>5.410544944726256</width>
			<color>FFe718ff</color>
		</LineStyle>
	</Style>
	<Style id="branch335_part30_style">
		<LineStyle>
			<width>5.412437021800882</width>
			<color>FFe718ff</color>
		</LineStyle>
	</Style>
	<Style id="branch335_part31_style">
		<LineStyle>
			<width>5.414329098875507</width>
			<color>FFe718ff</color>
		</LineStyle>
	</Style>
	<Style id="branch335_part32_style">
		<LineStyle>
			<width>5.416221175950133</width>
			<color>FFe718ff</color>
		</LineStyle>
	</Style>
	<Style id="branch335_part33_style">
		<LineStyle>
			<width>5.418113253024759</width>
			<color>FFe619ff</color>
		</LineStyle>
	</Style>
	<Style id="branch335_part34_style">
		<LineStyle>
			<width>5.420005330099385</width>
			<color>FFe619ff</color>
		</LineStyle>
	</Style>
	<Style id="branch335_part35_style">
		<LineStyle>
			<width>5.421897407174011</width>
			<color>FFe619ff</color>
		</LineStyle>
	</Style>
	<Style id="branch335_part36_style">
		<LineStyle>
			<width>5.423789484248637</width>
			<color>FFe619ff</color>
		</LineStyle>
	</Style>
	<Style id="branch335_part37_style">
		<LineStyle>
			<width>5.4256815613232625</width>
			<color>FFe619ff</color>
		</LineStyle>
	</Style>
	<Style id="branch335_part38_style">
		<LineStyle>
			<width>5.427573638397888</width>
			<color>FFe619ff</color>
		</LineStyle>
	</Style>
	<Style id="branch335_part39_style">
		<LineStyle>
			<width>5.429465715472514</width>
			<color>FFe619ff</color>
		</LineStyle>
	</Style>
	<Style id="branch335_part40_style">
		<LineStyle>
			<width>5.431357792547139</width>
			<color>FFe619ff</color>
		</LineStyle>
	</Style>
	<Style id="branch335_part41_style">
		<LineStyle>
			<width>5.433249869621766</width>
			<color>FFe51aff</color>
		</LineStyle>
	</Style>
	<Style id="branch335_part42_style">
		<LineStyle>
			<width>5.435141946696391</width>
			<color>FFe51aff</color>
		</LineStyle>
	</Style>
	<Style id="branch335_part43_style">
		<LineStyle>
			<width>5.437034023771017</width>
			<color>FFe51aff</color>
		</LineStyle>
	</Style>
	<Style id="branch335_part44_style">
		<LineStyle>
			<width>5.438926100845642</width>
			<color>FFe51aff</color>
		</LineStyle>
	</Style>
	<Style id="branch335_part45_style">
		<LineStyle>
			<width>5.440818177920269</width>
			<color>FFe51aff</color>
		</LineStyle>
	</Style>
	<Style id="branch335_part46_style">
		<LineStyle>
			<width>5.4427102549948945</width>
			<color>FFe51aff</color>
		</LineStyle>
	</Style>
	<Style id="branch335_part47_style">
		<LineStyle>
			<width>5.44460233206952</width>
			<color>FFe51aff</color>
		</LineStyle>
	</Style>
	<Style id="branch335_part48_style">
		<LineStyle>
			<width>5.446494409144146</width>
			<color>FFe51aff</color>
		</LineStyle>
	</Style>
	<Style id="branch335_part49_style">
		<LineStyle>
			<width>5.448386486218771</width>
			<color>FFe41bff</color>
		</LineStyle>
	</Style>
	<Style id="branch335_part50_style">
		<LineStyle>
			<width>5.450278563293398</width>
			<color>FFe41bff</color>
		</LineStyle>
	</Style>
	<Style id="branch335_part51_style">
		<LineStyle>
			<width>5.452170640368023</width>
			<color>FFe41bff</color>
		</LineStyle>
	</Style>
	<Style id="branch335_part52_style">
		<LineStyle>
			<width>5.454062717442649</width>
			<color>FFe41bff</color>
		</LineStyle>
	</Style>
	<Style id="branch335_part53_style">
		<LineStyle>
			<width>5.455954794517274</width>
			<color>FFe41bff</color>
		</LineStyle>
	</Style>
	<Style id="branch335_part54_style">
		<LineStyle>
			<width>5.457846871591901</width>
			<color>FFe41bff</color>
		</LineStyle>
	</Style>
	<Style id="branch335_part55_style">
		<LineStyle>
			<width>5.459738948666526</width>
			<color>FFe41bff</color>
		</LineStyle>
	</Style>
	<Style id="branch335_part56_style">
		<LineStyle>
			<width>5.461631025741152</width>
			<color>FFe41bff</color>
		</LineStyle>
	</Style>
	<Style id="branch335_part57_style">
		<LineStyle>
			<width>5.463523102815778</width>
			<color>FFe31cff</color>
		</LineStyle>
	</Style>
	<Style id="branch335_part58_style">
		<LineStyle>
			<width>5.465415179890403</width>
			<color>FFe31cff</color>
		</LineStyle>
	</Style>
	<Style id="branch335_part59_style">
		<LineStyle>
			<width>5.467307256965029</width>
			<color>FFe31cff</color>
		</LineStyle>
	</Style>
	<Style id="branch335_part60_style">
		<LineStyle>
			<width>5.469199334039655</width>
			<color>FFe31cff</color>
		</LineStyle>
	</Style>
	<Style id="branch338_part1_style">
		<LineStyle>
			<width>7.125132290324963</width>
			<color>FFf30cff</color>
		</LineStyle>
	</Style>
	<Style id="branch338_part2_style">
		<LineStyle>
			<width>7.7437710741564185</width>
			<color>FFf20dff</color>
		</LineStyle>
	</Style>
	<Style id="branch338_part3_style">
		<LineStyle>
			<width>8.362409857987874</width>
			<color>FFf10eff</color>
		</LineStyle>
	</Style>
	<Style id="branch338_part4_style">
		<LineStyle>
			<width>8.981048641819331</width>
			<color>FFf10eff</color>
		</LineStyle>
	</Style>
	<Style id="branch340_part1_style">
		<LineStyle>
			<width>4.894259875889208</width>
			<color>FFe01fff</color>
		</LineStyle>
	</Style>
	<Style id="branch340_part2_style">
		<LineStyle>
			<width>4.970448009686696</width>
			<color>FFe01fff</color>
		</LineStyle>
	</Style>
	<Style id="branch340_part3_style">
		<LineStyle>
			<width>5.046636143484183</width>
			<color>FFdf20ff</color>
		</LineStyle>
	</Style>
	<Style id="branch340_part4_style">
		<LineStyle>
			<width>5.122824277281671</width>
			<color>FFdf20ff</color>
		</LineStyle>
	</Style>
	<Style id="branch340_part5_style">
		<LineStyle>
			<width>5.199012411079159</width>
			<color>FFdf20ff</color>
		</LineStyle>
	</Style>
	<Style id="branch340_part6_style">
		<LineStyle>
			<width>5.275200544876646</width>
			<color>FFde21ff</color>
		</LineStyle>
	</Style>
	<Style id="branch340_part7_style">
		<LineStyle>
			<width>5.351388678674134</width>
			<color>FFde21ff</color>
		</LineStyle>
	</Style>
	<Style id="branch340_part8_style">
		<LineStyle>
			<width>5.427576812471621</width>
			<color>FFde21ff</color>
		</LineStyle>
	</Style>
	<Style id="branch340_part9_style">
		<LineStyle>
			<width>5.503764946269109</width>
			<color>FFdd22ff</color>
		</LineStyle>
	</Style>
	<Style id="branch340_part10_style">
		<LineStyle>
			<width>5.579953080066597</width>
			<color>FFdd22ff</color>
		</LineStyle>
	</Style>
	<Style id="branch340_part11_style">
		<LineStyle>
			<width>5.656141213864084</width>
			<color>FFdd22ff</color>
		</LineStyle>
	</Style>
	<Style id="branch340_part12_style">
		<LineStyle>
			<width>5.732329347661571</width>
			<color>FFdc23ff</color>
		</LineStyle>
	</Style>
	<Style id="branch340_part13_style">
		<LineStyle>
			<width>5.8085174814590586</width>
			<color>FFdc23ff</color>
		</LineStyle>
	</Style>
	<Style id="branch340_part14_style">
		<LineStyle>
			<width>5.8847056152565465</width>
			<color>FFdc23ff</color>
		</LineStyle>
	</Style>
	<Style id="branch340_part15_style">
		<LineStyle>
			<width>5.9608937490540335</width>
			<color>FFdb24ff</color>
		</LineStyle>
	</Style>
	<Style id="branch340_part16_style">
		<LineStyle>
			<width>6.037081882851521</width>
			<color>FFdb24ff</color>
		</LineStyle>
	</Style>
	<Style id="branch340_part17_style">
		<LineStyle>
			<width>6.113270016649009</width>
			<color>FFdb24ff</color>
		</LineStyle>
	</Style>
	<Style id="branch340_part18_style">
		<LineStyle>
			<width>6.189458150446496</width>
			<color>FFda25ff</color>
		</LineStyle>
	</Style>
	<Style id="branch340_part19_style">
		<LineStyle>
			<width>6.265646284243983</width>
			<color>FFda25ff</color>
		</LineStyle>
	</Style>
	<Style id="branch340_part20_style">
		<LineStyle>
			<width>6.341834418041471</width>
			<color>FFda25ff</color>
		</LineStyle>
	</Style>
	<Style id="branch340_part21_style">
		<LineStyle>
			<width>6.418022551838959</width>
			<color>FFd926ff</color>
		</LineStyle>
	</Style>
	<Style id="branch340_part22_style">
		<LineStyle>
			<width>6.494210685636446</width>
			<color>FFd926ff</color>
		</LineStyle>
	</Style>
	<Style id="branch340_part23_style">
		<LineStyle>
			<width>6.570398819433933</width>
			<color>FFd926ff</color>
		</LineStyle>
	</Style>
	<Style id="branch340_part24_style">
		<LineStyle>
			<width>6.646586953231421</width>
			<color>FFd827ff</color>
		</LineStyle>
	</Style>
	<Style id="branch340_part25_style">
		<LineStyle>
			<width>6.722775087028909</width>
			<color>FFd827ff</color>
		</LineStyle>
	</Style>
	<Style id="branch340_part26_style">
		<LineStyle>
			<width>6.798963220826396</width>
			<color>FFd827ff</color>
		</LineStyle>
	</Style>
	<Style id="branch340_part27_style">
		<LineStyle>
			<width>6.875151354623884</width>
			<color>FFd728ff</color>
		</LineStyle>
	</Style>
	<Style id="branch340_part28_style">
		<LineStyle>
			<width>6.951339488421372</width>
			<color>FFd728ff</color>
		</LineStyle>
	</Style>
	<Style id="branch340_part29_style">
		<LineStyle>
			<width>7.027527622218859</width>
			<color>FFd728ff</color>
		</LineStyle>
	</Style>
	<Style id="branch340_part30_style">
		<LineStyle>
			<width>7.103715756016347</width>
			<color>FFd629ff</color>
		</LineStyle>
	</Style>
	<Style id="branch340_part31_style">
		<LineStyle>
			<width>7.179903889813834</width>
			<color>FFd629ff</color>
		</LineStyle>
	</Style>
	<Style id="branch340_part32_style">
		<LineStyle>
			<width>7.2560920236113216</width>
			<color>FFd629ff</color>
		</LineStyle>
	</Style>
	<Style id="branch340_part33_style">
		<LineStyle>
			<width>7.332280157408809</width>
			<color>FFd52aff</color>
		</LineStyle>
	</Style>
	<Style id="branch340_part34_style">
		<LineStyle>
			<width>7.408468291206296</width>
			<color>FFd52aff</color>
		</LineStyle>
	</Style>
	<Style id="branch340_part35_style">
		<LineStyle>
			<width>7.4846564250037835</width>
			<color>FFd52aff</color>
		</LineStyle>
	</Style>
	<Style id="branch340_part36_style">
		<LineStyle>
			<width>7.560844558801271</width>
			<color>FFd42bff</color>
		</LineStyle>
	</Style>
	<Style id="branch340_part37_style">
		<LineStyle>
			<width>7.637032692598759</width>
			<color>FFd42bff</color>
		</LineStyle>
	</Style>
	<Style id="branch340_part38_style">
		<LineStyle>
			<width>7.713220826396247</width>
			<color>FFd42bff</color>
		</LineStyle>
	</Style>
	<Style id="branch340_part39_style">
		<LineStyle>
			<width>7.789408960193734</width>
			<color>FFd32cff</color>
		</LineStyle>
	</Style>
	<Style id="branch340_part40_style">
		<LineStyle>
			<width>7.865597093991221</width>
			<color>FFd32cff</color>
		</LineStyle>
	</Style>
	<Style id="branch340_part41_style">
		<LineStyle>
			<width>7.941785227788709</width>
			<color>FFd32cff</color>
		</LineStyle>
	</Style>
	<Style id="branch340_part42_style">
		<LineStyle>
			<width>8.017973361586197</width>
			<color>FFd32cff</color>
		</LineStyle>
	</Style>
	<Style id="branch340_part43_style">
		<LineStyle>
			<width>8.094161495383684</width>
			<color>FFd22dff</color>
		</LineStyle>
	</Style>
	<Style id="branch340_part44_style">
		<LineStyle>
			<width>8.170349629181171</width>
			<color>FFd22dff</color>
		</LineStyle>
	</Style>
	<Style id="branch340_part45_style">
		<LineStyle>
			<width>8.246537762978658</width>
			<color>FFd22dff</color>
		</LineStyle>
	</Style>
	<Style id="branch340_part46_style">
		<LineStyle>
			<width>8.322725896776145</width>
			<color>FFd12eff</color>
		</LineStyle>
	</Style>
	<Style id="branch340_part47_style">
		<LineStyle>
			<width>8.398914030573634</width>
			<color>FFd12eff</color>
		</LineStyle>
	</Style>
	<Style id="branch340_part48_style">
		<LineStyle>
			<width>8.475102164371123</width>
			<color>FFd12eff</color>
		</LineStyle>
	</Style>
	<Style id="branch363_part1_style">
		<LineStyle>
			<width>8.752401759953987</width>
			<color>FFfc03ff</color>
		</LineStyle>
	</Style>
	<Style id="branch363_part2_style">
		<LineStyle>
			<width>8.755139993663018</width>
			<color>FFfc03ff</color>
		</LineStyle>
	</Style>
	<Style id="branch363_part3_style">
		<LineStyle>
			<width>8.757878227372053</width>
			<color>FFfc03ff</color>
		</LineStyle>
	</Style>
	<Style id="branch363_part4_style">
		<LineStyle>
			<width>8.760616461081085</width>
			<color>FFfb04ff</color>
		</LineStyle>
	</Style>
	<Style id="branch363_part5_style">
		<LineStyle>
			<width>8.76335469479012</width>
			<color>FFfb04ff</color>
		</LineStyle>
	</Style>
	<Style id="branch363_part6_style">
		<LineStyle>
			<width>8.766092928499152</width>
			<color>FFfb04ff</color>
		</LineStyle>
	</Style>
	<Style id="branch363_part7_style">
		<LineStyle>
			<width>8.768831162208187</width>
			<color>FFfb04ff</color>
		</LineStyle>
	</Style>
	<Style id="branch363_part8_style">
		<LineStyle>
			<width>8.771569395917219</width>
			<color>FFfb04ff</color>
		</LineStyle>
	</Style>
	<Style id="branch363_part9_style">
		<LineStyle>
			<width>8.774307629626252</width>
			<color>FFfb04ff</color>
		</LineStyle>
	</Style>
	<Style id="branch363_part10_style">
		<LineStyle>
			<width>8.777045863335285</width>
			<color>FFfa05ff</color>
		</LineStyle>
	</Style>
	<Style id="branch363_part11_style">
		<LineStyle>
			<width>8.779784097044319</width>
			<color>FFfa05ff</color>
		</LineStyle>
	</Style>
	<Style id="branch363_part12_style">
		<LineStyle>
			<width>8.782522330753352</width>
			<color>FFfa05ff</color>
		</LineStyle>
	</Style>
	<Style id="branch363_part13_style">
		<LineStyle>
			<width>8.785260564462385</width>
			<color>FFfa05ff</color>
		</LineStyle>
	</Style>
	<Style id="branch363_part14_style">
		<LineStyle>
			<width>8.787998798171419</width>
			<color>FFfa05ff</color>
		</LineStyle>
	</Style>
	<Style id="branch363_part15_style">
		<LineStyle>
			<width>8.790737031880452</width>
			<color>FFfa05ff</color>
		</LineStyle>
	</Style>
	<Style id="branch363_part16_style">
		<LineStyle>
			<width>8.793475265589485</width>
			<color>FFf906ff</color>
		</LineStyle>
	</Style>
	<Style id="branch363_part17_style">
		<LineStyle>
			<width>8.796213499298519</width>
			<color>FFf906ff</color>
		</LineStyle>
	</Style>
	<Style id="branch363_part18_style">
		<LineStyle>
			<width>8.798951733007552</width>
			<color>FFf906ff</color>
		</LineStyle>
	</Style>
	<Style id="branch363_part19_style">
		<LineStyle>
			<width>8.801689966716586</width>
			<color>FFf906ff</color>
		</LineStyle>
	</Style>
	<Style id="branch363_part20_style">
		<LineStyle>
			<width>8.804428200425619</width>
			<color>FFf906ff</color>
		</LineStyle>
	</Style>
	<Style id="branch363_part21_style">
		<LineStyle>
			<width>8.80716643413465</width>
			<color>FFf906ff</color>
		</LineStyle>
	</Style>
	<Style id="branch363_part22_style">
		<LineStyle>
			<width>8.809904667843686</width>
			<color>FFf807ff</color>
		</LineStyle>
	</Style>
	<Style id="branch363_part23_style">
		<LineStyle>
			<width>8.812642901552717</width>
			<color>FFf807ff</color>
		</LineStyle>
	</Style>
	<Style id="branch363_part24_style">
		<LineStyle>
			<width>8.815381135261752</width>
			<color>FFf807ff</color>
		</LineStyle>
	</Style>
	<Style id="branch363_part25_style">
		<LineStyle>
			<width>8.818119368970784</width>
			<color>FFf807ff</color>
		</LineStyle>
	</Style>
	<Style id="branch363_part26_style">
		<LineStyle>
			<width>8.820857602679819</width>
			<color>FFf807ff</color>
		</LineStyle>
	</Style>
	<Style id="branch363_part27_style">
		<LineStyle>
			<width>8.82359583638885</width>
			<color>FFf807ff</color>
		</LineStyle>
	</Style>
	<Style id="branch363_part28_style">
		<LineStyle>
			<width>8.826334070097886</width>
			<color>FFf708ff</color>
		</LineStyle>
	</Style>
	<Style id="branch365_part1_style">
		<LineStyle>
			<width>6.15</width>
			<color>FFf30cff</color>
		</LineStyle>
	</Style>
	<Style id="branch365_part2_style">
		<LineStyle>
			<width>6.466666666666667</width>
			<color>FFf30cff</color>
		</LineStyle>
	</Style>
	<Style id="branch365_part3_style">
		<LineStyle>
			<width>6.783333333333333</width>
			<color>FFf30cff</color>
		</LineStyle>
	</Style>
	<Style id="branch365_part4_style">
		<LineStyle>
			<width>7.1</width>
			<color>FFf20dff</color>
		</LineStyle>
	</Style>
	<Style id="branch365_part5_style">
		<LineStyle>
			<width>7.416666666666667</width>
			<color>FFf20dff</color>
		</LineStyle>
	</Style>
	<Style id="branch365_part6_style">
		<LineStyle>
			<width>7.733333333333333</width>
			<color>FFf20dff</color>
		</LineStyle>
	</Style>
	<Style id="branch365_part7_style">
		<LineStyle>
			<width>8.05</width>
			<color>FFf10eff</color>
		</LineStyle>
	</Style>
	<Style id="branch365_part8_style">
		<LineStyle>
			<width>8.366666666666667</width>
			<color>FFf10eff</color>
		</LineStyle>
	</Style>
	<Style id="branch365_part9_style">
		<LineStyle>
			<width>8.683333333333334</width>
			<color>FFf10eff</color>
		</LineStyle>
	</Style>
	<Style id="branch365_part10_style">
		<LineStyle>
			<width>9.0</width>
			<color>FFf00fff</color>
		</LineStyle>
	</Style>
	<Style id="branch372_part1_style">
		<LineStyle>
			<width>7.677324137988524</width>
			<color>FFfb04ff</color>
		</LineStyle>
	</Style>
	<Style id="branch372_part2_style">
		<LineStyle>
			<width>7.691560179987153</width>
			<color>FFfb04ff</color>
		</LineStyle>
	</Style>
	<Style id="branch372_part3_style">
		<LineStyle>
			<width>7.705796221985782</width>
			<color>FFfb04ff</color>
		</LineStyle>
	</Style>
	<Style id="branch372_part4_style">
		<LineStyle>
			<width>7.720032263984411</width>
			<color>FFfb04ff</color>
		</LineStyle>
	</Style>
	<Style id="branch372_part5_style">
		<LineStyle>
			<width>7.734268305983039</width>
			<color>FFfb04ff</color>
		</LineStyle>
	</Style>
	<Style id="branch372_part6_style">
		<LineStyle>
			<width>7.748504347981668</width>
			<color>FFfb04ff</color>
		</LineStyle>
	</Style>
	<Style id="branch372_part7_style">
		<LineStyle>
			<width>7.762740389980297</width>
			<color>FFfb04ff</color>
		</LineStyle>
	</Style>
	<Style id="branch372_part8_style">
		<LineStyle>
			<width>7.776976431978925</width>
			<color>FFfb04ff</color>
		</LineStyle>
	</Style>
	<Style id="branch372_part9_style">
		<LineStyle>
			<width>7.791212473977554</width>
			<color>FFfb04ff</color>
		</LineStyle>
	</Style>
	<Style id="branch372_part10_style">
		<LineStyle>
			<width>7.805448515976183</width>
			<color>FFfb04ff</color>
		</LineStyle>
	</Style>
	<Style id="branch372_part11_style">
		<LineStyle>
			<width>7.819684557974812</width>
			<color>FFfa05ff</color>
		</LineStyle>
	</Style>
	<Style id="branch372_part12_style">
		<LineStyle>
			<width>7.833920599973441</width>
			<color>FFfa05ff</color>
		</LineStyle>
	</Style>
	<Style id="branch372_part13_style">
		<LineStyle>
			<width>7.848156641972069</width>
			<color>FFfa05ff</color>
		</LineStyle>
	</Style>
	<Style id="branch372_part14_style">
		<LineStyle>
			<width>7.862392683970698</width>
			<color>FFfa05ff</color>
		</LineStyle>
	</Style>
	<Style id="branch372_part15_style">
		<LineStyle>
			<width>7.8766287259693275</width>
			<color>FFfa05ff</color>
		</LineStyle>
	</Style>
	<Style id="branch372_part16_style">
		<LineStyle>
			<width>7.8908647679679556</width>
			<color>FFfa05ff</color>
		</LineStyle>
	</Style>
	<Style id="branch372_part17_style">
		<LineStyle>
			<width>7.9051008099665845</width>
			<color>FFfa05ff</color>
		</LineStyle>
	</Style>
	<Style id="branch372_part18_style">
		<LineStyle>
			<width>7.919336851965213</width>
			<color>FFfa05ff</color>
		</LineStyle>
	</Style>
	<Style id="branch372_part19_style">
		<LineStyle>
			<width>7.9335728939638415</width>
			<color>FFfa05ff</color>
		</LineStyle>
	</Style>
	<Style id="branch372_part20_style">
		<LineStyle>
			<width>7.94780893596247</width>
			<color>FFfa05ff</color>
		</LineStyle>
	</Style>
	<Style id="branch372_part21_style">
		<LineStyle>
			<width>7.962044977961099</width>
			<color>FFfa05ff</color>
		</LineStyle>
	</Style>
	<Style id="branch372_part22_style">
		<LineStyle>
			<width>7.976281019959728</width>
			<color>FFfa05ff</color>
		</LineStyle>
	</Style>
	<Style id="branch372_part23_style">
		<LineStyle>
			<width>7.990517061958357</width>
			<color>FFfa05ff</color>
		</LineStyle>
	</Style>
	<Style id="branch372_part24_style">
		<LineStyle>
			<width>8.004753103956986</width>
			<color>FFfa05ff</color>
		</LineStyle>
	</Style>
	<Style id="branch372_part25_style">
		<LineStyle>
			<width>8.018989145955615</width>
			<color>FFfa05ff</color>
		</LineStyle>
	</Style>
	<Style id="branch372_part26_style">
		<LineStyle>
			<width>8.033225187954244</width>
			<color>FFfa05ff</color>
		</LineStyle>
	</Style>
	<Style id="branch372_part27_style">
		<LineStyle>
			<width>8.047461229952871</width>
			<color>FFfa05ff</color>
		</LineStyle>
	</Style>
	<Style id="branch372_part28_style">
		<LineStyle>
			<width>8.0616972719515</width>
			<color>FFfa05ff</color>
		</LineStyle>
	</Style>
	<Style id="branch372_part29_style">
		<LineStyle>
			<width>8.075933313950129</width>
			<color>FFf906ff</color>
		</LineStyle>
	</Style>
	<Style id="branch372_part30_style">
		<LineStyle>
			<width>8.090169355948758</width>
			<color>FFf906ff</color>
		</LineStyle>
	</Style>
	<Style id="branch372_part31_style">
		<LineStyle>
			<width>8.104405397947387</width>
			<color>FFf906ff</color>
		</LineStyle>
	</Style>
	<Style id="branch372_part32_style">
		<LineStyle>
			<width>8.118641439946014</width>
			<color>FFf906ff</color>
		</LineStyle>
	</Style>
	<Style id="branch372_part33_style">
		<LineStyle>
			<width>8.132877481944643</width>
			<color>FFf906ff</color>
		</LineStyle>
	</Style>
	<Style id="branch372_part34_style">
		<LineStyle>
			<width>8.147113523943272</width>
			<color>FFf906ff</color>
		</LineStyle>
	</Style>
	<Style id="branch372_part35_style">
		<LineStyle>
			<width>8.1613495659419</width>
			<color>FFf906ff</color>
		</LineStyle>
	</Style>
	<Style id="branch372_part36_style">
		<LineStyle>
			<width>8.17558560794053</width>
			<color>FFf906ff</color>
		</LineStyle>
	</Style>
	<Style id="branch372_part37_style">
		<LineStyle>
			<width>8.189821649939159</width>
			<color>FFf906ff</color>
		</LineStyle>
	</Style>
	<Style id="branch372_part38_style">
		<LineStyle>
			<width>8.204057691937788</width>
			<color>FFf906ff</color>
		</LineStyle>
	</Style>
	<Style id="branch372_part39_style">
		<LineStyle>
			<width>8.218293733936417</width>
			<color>FFf906ff</color>
		</LineStyle>
	</Style>
	<Style id="branch372_part40_style">
		<LineStyle>
			<width>8.232529775935046</width>
			<color>FFf906ff</color>
		</LineStyle>
	</Style>
	<Style id="branch372_part41_style">
		<LineStyle>
			<width>8.246765817933674</width>
			<color>FFf906ff</color>
		</LineStyle>
	</Style>
	<Style id="branch372_part42_style">
		<LineStyle>
			<width>8.261001859932303</width>
			<color>FFf906ff</color>
		</LineStyle>
	</Style>
	<Style id="branch372_part43_style">
		<LineStyle>
			<width>8.27523790193093</width>
			<color>FFf906ff</color>
		</LineStyle>
	</Style>
	<Style id="branch372_part44_style">
		<LineStyle>
			<width>8.289473943929561</width>
			<color>FFf906ff</color>
		</LineStyle>
	</Style>
	<Style id="branch372_part45_style">
		<LineStyle>
			<width>8.30370998592819</width>
			<color>FFf906ff</color>
		</LineStyle>
	</Style>
	<Style id="branch372_part46_style">
		<LineStyle>
			<width>8.317946027926817</width>
			<color>FFf906ff</color>
		</LineStyle>
	</Style>
	<Style id="branch372_part47_style">
		<LineStyle>
			<width>8.332182069925446</width>
			<color>FFf906ff</color>
		</LineStyle>
	</Style>
	<Style id="branch372_part48_style">
		<LineStyle>
			<width>8.346418111924075</width>
			<color>FFf807ff</color>
		</LineStyle>
	</Style>
	<Style id="branch372_part49_style">
		<LineStyle>
			<width>8.360654153922704</width>
			<color>FFf807ff</color>
		</LineStyle>
	</Style>
	<Style id="branch372_part50_style">
		<LineStyle>
			<width>8.374890195921333</width>
			<color>FFf807ff</color>
		</LineStyle>
	</Style>
	<Style id="branch372_part51_style">
		<LineStyle>
			<width>8.38912623791996</width>
			<color>FFf807ff</color>
		</LineStyle>
	</Style>
	<Style id="branch372_part52_style">
		<LineStyle>
			<width>8.40336227991859</width>
			<color>FFf807ff</color>
		</LineStyle>
	</Style>
	<Style id="branch372_part53_style">
		<LineStyle>
			<width>8.417598321917218</width>
			<color>FFf807ff</color>
		</LineStyle>
	</Style>
	<Style id="branch372_part54_style">
		<LineStyle>
			<width>8.431834363915847</width>
			<color>FFf807ff</color>
		</LineStyle>
	</Style>
	<Style id="branch372_part55_style">
		<LineStyle>
			<width>8.446070405914476</width>
			<color>FFf807ff</color>
		</LineStyle>
	</Style>
	<Style id="branch372_part56_style">
		<LineStyle>
			<width>8.460306447913105</width>
			<color>FFf807ff</color>
		</LineStyle>
	</Style>
	<Style id="branch372_part57_style">
		<LineStyle>
			<width>8.474542489911734</width>
			<color>FFf807ff</color>
		</LineStyle>
	</Style>
	<Style id="branch372_part58_style">
		<LineStyle>
			<width>8.488778531910363</width>
			<color>FFf807ff</color>
		</LineStyle>
	</Style>
	<Style id="branch372_part59_style">
		<LineStyle>
			<width>8.503014573908992</width>
			<color>FFf807ff</color>
		</LineStyle>
	</Style>
	<Style id="branch372_part60_style">
		<LineStyle>
			<width>8.51725061590762</width>
			<color>FFf807ff</color>
		</LineStyle>
	</Style>
	<Style id="branch372_part61_style">
		<LineStyle>
			<width>8.53148665790625</width>
			<color>FFf807ff</color>
		</LineStyle>
	</Style>
	<Style id="branch372_part62_style">
		<LineStyle>
			<width>8.545722699904877</width>
			<color>FFf807ff</color>
		</LineStyle>
	</Style>
	<Style id="branch372_part63_style">
		<LineStyle>
			<width>8.559958741903506</width>
			<color>FFf807ff</color>
		</LineStyle>
	</Style>
	<Style id="branch372_part64_style">
		<LineStyle>
			<width>8.574194783902135</width>
			<color>FFf807ff</color>
		</LineStyle>
	</Style>
	<Style id="branch372_part65_style">
		<LineStyle>
			<width>8.588430825900764</width>
			<color>FFf807ff</color>
		</LineStyle>
	</Style>
	<Style id="branch372_part66_style">
		<LineStyle>
			<width>8.602666867899392</width>
			<color>FFf708ff</color>
		</LineStyle>
	</Style>
	<Style id="branch372_part67_style">
		<LineStyle>
			<width>8.61690290989802</width>
			<color>FFf708ff</color>
		</LineStyle>
	</Style>
	<Style id="branch372_part68_style">
		<LineStyle>
			<width>8.631138951896649</width>
			<color>FFf708ff</color>
		</LineStyle>
	</Style>
	<Style id="branch372_part69_style">
		<LineStyle>
			<width>8.64537499389528</width>
			<color>FFf708ff</color>
		</LineStyle>
	</Style>
	<Style id="branch372_part70_style">
		<LineStyle>
			<width>8.659611035893906</width>
			<color>FFf708ff</color>
		</LineStyle>
	</Style>
	<Style id="branch372_part71_style">
		<LineStyle>
			<width>8.673847077892535</width>
			<color>FFf708ff</color>
		</LineStyle>
	</Style>
	<Style id="branch372_part72_style">
		<LineStyle>
			<width>8.688083119891164</width>
			<color>FFf708ff</color>
		</LineStyle>
	</Style>
	<Style id="branch372_part73_style">
		<LineStyle>
			<width>8.702319161889793</width>
			<color>FFf708ff</color>
		</LineStyle>
	</Style>
	<Style id="branch372_part74_style">
		<LineStyle>
			<width>8.716555203888422</width>
			<color>FFf708ff</color>
		</LineStyle>
	</Style>
	<Style id="branch372_part75_style">
		<LineStyle>
			<width>8.730791245887051</width>
			<color>FFf708ff</color>
		</LineStyle>
	</Style>
	<Style id="branch372_part76_style">
		<LineStyle>
			<width>8.74502728788568</width>
			<color>FFf708ff</color>
		</LineStyle>
	</Style>
	<Style id="branch372_part77_style">
		<LineStyle>
			<width>8.759263329884309</width>
			<color>FFf708ff</color>
		</LineStyle>
	</Style>
	<Style id="branch372_part78_style">
		<LineStyle>
			<width>8.773499371882938</width>
			<color>FFf708ff</color>
		</LineStyle>
	</Style>
	<Style id="branch372_part79_style">
		<LineStyle>
			<width>8.787735413881567</width>
			<color>FFf708ff</color>
		</LineStyle>
	</Style>
	<Style id="branch372_part80_style">
		<LineStyle>
			<width>8.801971455880196</width>
			<color>FFf708ff</color>
		</LineStyle>
	</Style>
	<Style id="branch372_part81_style">
		<LineStyle>
			<width>8.816207497878823</width>
			<color>FFf708ff</color>
		</LineStyle>
	</Style>
	<Style id="branch372_part82_style">
		<LineStyle>
			<width>8.830443539877452</width>
			<color>FFf708ff</color>
		</LineStyle>
	</Style>
	<Style id="branch372_part83_style">
		<LineStyle>
			<width>8.84467958187608</width>
			<color>FFf708ff</color>
		</LineStyle>
	</Style>
	<Style id="branch372_part84_style">
		<LineStyle>
			<width>8.85891562387471</width>
			<color>FFf609ff</color>
		</LineStyle>
	</Style>
	<Style id="branch372_part85_style">
		<LineStyle>
			<width>8.873151665873339</width>
			<color>FFf609ff</color>
		</LineStyle>
	</Style>
	<Style id="branch372_part86_style">
		<LineStyle>
			<width>8.887387707871966</width>
			<color>FFf609ff</color>
		</LineStyle>
	</Style>
	<Style id="branch372_part87_style">
		<LineStyle>
			<width>8.901623749870595</width>
			<color>FFf609ff</color>
		</LineStyle>
	</Style>
	<Style id="branch372_part88_style">
		<LineStyle>
			<width>8.915859791869224</width>
			<color>FFf609ff</color>
		</LineStyle>
	</Style>
	<Style id="branch372_part89_style">
		<LineStyle>
			<width>8.930095833867853</width>
			<color>FFf609ff</color>
		</LineStyle>
	</Style>
	<Style id="branch372_part90_style">
		<LineStyle>
			<width>8.944331875866482</width>
			<color>FFf609ff</color>
		</LineStyle>
	</Style>
	<Style id="branch375_part1_style">
		<LineStyle>
			<width>3.6607074204058194</width>
			<color>FF32cdff</color>
		</LineStyle>
	</Style>
	<Style id="branch375_part2_style">
		<LineStyle>
			<width>3.721477992058876</width>
			<color>FF21deff</color>
		</LineStyle>
	</Style>
	<Style id="branch375_part3_style">
		<LineStyle>
			<width>3.7822485637119327</width>
			<color>FF11eeff</color>
		</LineStyle>
	</Style>
	<Style id="branch375_part4_style">
		<LineStyle>
			<width>3.8430191353649894</width>
			<color>FF00ffff</color>
		</LineStyle>
	</Style>
	<Style id="branch377_part1_style">
		<LineStyle>
			<width>5.268618824477578</width>
			<color>FFda25ff</color>
		</LineStyle>
	</Style>
	<Style id="branch377_part2_style">
		<LineStyle>
			<width>5.3284742194207135</width>
			<color>FFda25ff</color>
		</LineStyle>
	</Style>
	<Style id="branch377_part3_style">
		<LineStyle>
			<width>5.388329614363849</width>
			<color>FFda25ff</color>
		</LineStyle>
	</Style>
	<Style id="branch377_part4_style">
		<LineStyle>
			<width>5.448185009306984</width>
			<color>FFda25ff</color>
		</LineStyle>
	</Style>
	<Style id="branch377_part5_style">
		<LineStyle>
			<width>5.50804040425012</width>
			<color>FFd926ff</color>
		</LineStyle>
	</Style>
	<Style id="branch377_part6_style">
		<LineStyle>
			<width>5.567895799193256</width>
			<color>FFd926ff</color>
		</LineStyle>
	</Style>
	<Style id="branch377_part7_style">
		<LineStyle>
			<width>5.6277511941363905</width>
			<color>FFd926ff</color>
		</LineStyle>
	</Style>
	<Style id="branch377_part8_style">
		<LineStyle>
			<width>5.687606589079526</width>
			<color>FFd926ff</color>
		</LineStyle>
	</Style>
	<Style id="branch377_part9_style">
		<LineStyle>
			<width>5.747461984022662</width>
			<color>FFd926ff</color>
		</LineStyle>
	</Style>
	<Style id="branch377_part10_style">
		<LineStyle>
			<width>5.807317378965797</width>
			<color>FFd926ff</color>
		</LineStyle>
	</Style>
	<Style id="branch377_part11_style">
		<LineStyle>
			<width>5.8671727739089325</width>
			<color>FFd926ff</color>
		</LineStyle>
	</Style>
	<Style id="branch377_part12_style">
		<LineStyle>
			<width>5.927028168852068</width>
			<color>FFd926ff</color>
		</LineStyle>
	</Style>
	<Style id="branch377_part13_style">
		<LineStyle>
			<width>5.986883563795203</width>
			<color>FFd926ff</color>
		</LineStyle>
	</Style>
	<Style id="branch377_part14_style">
		<LineStyle>
			<width>6.046738958738339</width>
			<color>FFd926ff</color>
		</LineStyle>
	</Style>
	<Style id="branch377_part15_style">
		<LineStyle>
			<width>6.106594353681475</width>
			<color>FFd926ff</color>
		</LineStyle>
	</Style>
	<Style id="branch377_part16_style">
		<LineStyle>
			<width>6.16644974862461</width>
			<color>FFd926ff</color>
		</LineStyle>
	</Style>
	<Style id="branch377_part17_style">
		<LineStyle>
			<width>6.226305143567745</width>
			<color>FFd926ff</color>
		</LineStyle>
	</Style>
	<Style id="branch377_part18_style">
		<LineStyle>
			<width>6.286160538510881</width>
			<color>FFd926ff</color>
		</LineStyle>
	</Style>
	<Style id="branch377_part19_style">
		<LineStyle>
			<width>6.346015933454017</width>
			<color>FFd926ff</color>
		</LineStyle>
	</Style>
	<Style id="branch377_part20_style">
		<LineStyle>
			<width>6.4058713283971525</width>
			<color>FFd926ff</color>
		</LineStyle>
	</Style>
	<Style id="branch377_part21_style">
		<LineStyle>
			<width>6.465726723340287</width>
			<color>FFd926ff</color>
		</LineStyle>
	</Style>
	<Style id="branch377_part22_style">
		<LineStyle>
			<width>6.525582118283422</width>
			<color>FFd926ff</color>
		</LineStyle>
	</Style>
	<Style id="branch377_part23_style">
		<LineStyle>
			<width>6.585437513226558</width>
			<color>FFd827ff</color>
		</LineStyle>
	</Style>
	<Style id="branch377_part24_style">
		<LineStyle>
			<width>6.645292908169694</width>
			<color>FFd827ff</color>
		</LineStyle>
	</Style>
	<Style id="branch377_part25_style">
		<LineStyle>
			<width>6.705148303112829</width>
			<color>FFd827ff</color>
		</LineStyle>
	</Style>
	<Style id="branch377_part26_style">
		<LineStyle>
			<width>6.765003698055964</width>
			<color>FFd827ff</color>
		</LineStyle>
	</Style>
	<Style id="branch377_part27_style">
		<LineStyle>
			<width>6.8248590929991</width>
			<color>FFd827ff</color>
		</LineStyle>
	</Style>
	<Style id="branch377_part28_style">
		<LineStyle>
			<width>6.884714487942236</width>
			<color>FFd827ff</color>
		</LineStyle>
	</Style>
	<Style id="branch377_part29_style">
		<LineStyle>
			<width>6.9445698828853715</width>
			<color>FFd827ff</color>
		</LineStyle>
	</Style>
	<Style id="branch377_part30_style">
		<LineStyle>
			<width>7.004425277828506</width>
			<color>FFd827ff</color>
		</LineStyle>
	</Style>
	<Style id="branch377_part31_style">
		<LineStyle>
			<width>7.064280672771641</width>
			<color>FFd827ff</color>
		</LineStyle>
	</Style>
	<Style id="branch377_part32_style">
		<LineStyle>
			<width>7.124136067714777</width>
			<color>FFd827ff</color>
		</LineStyle>
	</Style>
	<Style id="branch377_part33_style">
		<LineStyle>
			<width>7.183991462657913</width>
			<color>FFd827ff</color>
		</LineStyle>
	</Style>
	<Style id="branch377_part34_style">
		<LineStyle>
			<width>7.243846857601048</width>
			<color>FFd827ff</color>
		</LineStyle>
	</Style>
	<Style id="branch377_part35_style">
		<LineStyle>
			<width>7.303702252544183</width>
			<color>FFd827ff</color>
		</LineStyle>
	</Style>
	<Style id="branch377_part36_style">
		<LineStyle>
			<width>7.363557647487319</width>
			<color>FFd827ff</color>
		</LineStyle>
	</Style>
	<Style id="branch377_part37_style">
		<LineStyle>
			<width>7.423413042430455</width>
			<color>FFd827ff</color>
		</LineStyle>
	</Style>
	<Style id="branch377_part38_style">
		<LineStyle>
			<width>7.4832684373735905</width>
			<color>FFd827ff</color>
		</LineStyle>
	</Style>
	<Style id="branch377_part39_style">
		<LineStyle>
			<width>7.543123832316725</width>
			<color>FFd827ff</color>
		</LineStyle>
	</Style>
	<Style id="branch377_part40_style">
		<LineStyle>
			<width>7.60297922725986</width>
			<color>FFd827ff</color>
		</LineStyle>
	</Style>
	<Style id="branch377_part41_style">
		<LineStyle>
			<width>7.662834622202996</width>
			<color>FFd827ff</color>
		</LineStyle>
	</Style>
	<Style id="branch377_part42_style">
		<LineStyle>
			<width>7.722690017146132</width>
			<color>FFd728ff</color>
		</LineStyle>
	</Style>
	<Style id="branch377_part43_style">
		<LineStyle>
			<width>7.782545412089267</width>
			<color>FFd728ff</color>
		</LineStyle>
	</Style>
	<Style id="branch377_part44_style">
		<LineStyle>
			<width>7.842400807032403</width>
			<color>FFd728ff</color>
		</LineStyle>
	</Style>
	<Style id="branch377_part45_style">
		<LineStyle>
			<width>7.902256201975538</width>
			<color>FFd728ff</color>
		</LineStyle>
	</Style>
	<Style id="branch377_part46_style">
		<LineStyle>
			<width>7.962111596918674</width>
			<color>FFd728ff</color>
		</LineStyle>
	</Style>
	<Style id="branch377_part47_style">
		<LineStyle>
			<width>8.02196699186181</width>
			<color>FFd728ff</color>
		</LineStyle>
	</Style>
	<Style id="branch377_part48_style">
		<LineStyle>
			<width>8.081822386804944</width>
			<color>FFd728ff</color>
		</LineStyle>
	</Style>
	<Style id="branch377_part49_style">
		<LineStyle>
			<width>8.14167778174808</width>
			<color>FFd728ff</color>
		</LineStyle>
	</Style>
	<Style id="branch377_part50_style">
		<LineStyle>
			<width>8.201533176691214</width>
			<color>FFd728ff</color>
		</LineStyle>
	</Style>
	<Style id="branch377_part51_style">
		<LineStyle>
			<width>8.26138857163435</width>
			<color>FFd728ff</color>
		</LineStyle>
	</Style>
	<Style id="branch377_part52_style">
		<LineStyle>
			<width>8.321243966577487</width>
			<color>FFd728ff</color>
		</LineStyle>
	</Style>
	<Style id="branch377_part53_style">
		<LineStyle>
			<width>8.381099361520622</width>
			<color>FFd728ff</color>
		</LineStyle>
	</Style>
	<Style id="branch377_part54_style">
		<LineStyle>
			<width>8.440954756463757</width>
			<color>FFd728ff</color>
		</LineStyle>
	</Style>
	<Style id="branch377_part55_style">
		<LineStyle>
			<width>8.500810151406892</width>
			<color>FFd728ff</color>
		</LineStyle>
	</Style>
	<Style id="branch377_part56_style">
		<LineStyle>
			<width>8.560665546350029</width>
			<color>FFd728ff</color>
		</LineStyle>
	</Style>
	<Style id="branch377_part57_style">
		<LineStyle>
			<width>8.620520941293163</width>
			<color>FFd728ff</color>
		</LineStyle>
	</Style>
	<Style id="branch377_part58_style">
		<LineStyle>
			<width>8.6803763362363</width>
			<color>FFd728ff</color>
		</LineStyle>
	</Style>
	<Style id="branch377_part59_style">
		<LineStyle>
			<width>8.740231731179435</width>
			<color>FFd728ff</color>
		</LineStyle>
	</Style>
	<Style id="branch377_part60_style">
		<LineStyle>
			<width>8.80008712612257</width>
			<color>FFd728ff</color>
		</LineStyle>
	</Style>
	<Style id="branch377_part61_style">
		<LineStyle>
			<width>8.859942521065705</width>
			<color>FFd629ff</color>
		</LineStyle>
	</Style>
	<Style id="branch377_part62_style">
		<LineStyle>
			<width>8.919797916008841</width>
			<color>FFd629ff</color>
		</LineStyle>
	</Style>
	<Style id="circle_22.340336586557402_style">
		<LineStyle>
			<width>0.1</width>
		</LineStyle>
		<PolyStyle>
			<color>7F00ffff</color>
			<outline>0</outline>
		</PolyStyle>
	</Style>
	<Style id="circle_22.116933220691827_style">
		<LineStyle>
			<width>0.1</width>
		</LineStyle>
		<PolyStyle>
			<color>7F03fcff</color>
			<outline>0</outline>
		</PolyStyle>
	</Style>
	<Style id="circle_21.893529854826255_style">
		<LineStyle>
			<width>0.1</width>
		</LineStyle>
		<PolyStyle>
			<color>7F05faff</color>
			<outline>0</outline>
		</PolyStyle>
	</Style>
	<Style id="circle_21.67012648896068_style">
		<LineStyle>
			<width>0.1</width>
		</LineStyle>
		<PolyStyle>
			<color>7F08f7ff</color>
			<outline>0</outline>
		</PolyStyle>
	</Style>
	<Style id="circle_21.446723123095108_style">
		<LineStyle>
			<width>0.1</width>
		</LineStyle>
		<PolyStyle>
			<color>7F0af5ff</color>
			<outline>0</outline>
		</PolyStyle>
	</Style>
	<Style id="circle_21.223319757229532_style">
		<LineStyle>
			<width>0.1</width>
		</LineStyle>
		<PolyStyle>
			<color>7F0df2ff</color>
			<outline>0</outline>
		</PolyStyle>
	</Style>
	<Style id="circle_20.999916391363957_style">
		<LineStyle>
			<width>0.1</width>
		</LineStyle>
		<PolyStyle>
			<color>7F0ff0ff</color>
			<outline>0</outline>
		</PolyStyle>
	</Style>
	<Style id="circle_20.776513025498385_style">
		<LineStyle>
			<width>0.1</width>
		</LineStyle>
		<PolyStyle>
			<color>7F12edff</color>
			<outline>0</outline>
		</PolyStyle>
	</Style>
	<Style id="circle_20.55310965963281_style">
		<LineStyle>
			<width>0.1</width>
		</LineStyle>
		<PolyStyle>
			<color>7F14ebff</color>
			<outline>0</outline>
		</PolyStyle>
	</Style>
	<Style id="circle_20.329706293767238_style">
		<LineStyle>
			<width>0.1</width>
		</LineStyle>
		<PolyStyle>
			<color>7F17e8ff</color>
			<outline>0</outline>
		</PolyStyle>
	</Style>
	<Style id="circle_20.106302927901663_style">
		<LineStyle>
			<width>0.1</width>
		</LineStyle>
		<PolyStyle>
			<color>7F1ae6ff</color>
			<outline>0</outline>
		</PolyStyle>
	</Style>
	<Style id="circle_19.882899562036087_style">
		<LineStyle>
			<width>0.1</width>
		</LineStyle>
		<PolyStyle>
			<color>7F1ce3ff</color>
			<outline>0</outline>
		</PolyStyle>
	</Style>
	<Style id="circle_19.659496196170515_style">
		<LineStyle>
			<width>0.1</width>
		</LineStyle>
		<PolyStyle>
			<color>7F1fe0ff</color>
			<outline>0</outline>
		</PolyStyle>
	</Style>
	<Style id="circle_19.43609283030494_style">
		<LineStyle>
			<width>0.1</width>
		</LineStyle>
		<PolyStyle>
			<color>7F21deff</color>
			<outline>0</outline>
		</PolyStyle>
	</Style>
	<Style id="circle_19.212689464439364_style">
		<LineStyle>
			<width>0.1</width>
		</LineStyle>
		<PolyStyle>
			<color>7F24dbff</color>
			<outline>0</outline>
		</PolyStyle>
	</Style>
	<Style id="circle_18.989286098573793_style">
		<LineStyle>
			<width>0.1</width>
		</LineStyle>
		<PolyStyle>
			<color>7F26d9ff</color>
			<outline>0</outline>
		</PolyStyle>
	</Style>
	<Style id="circle_18.765882732708217_style">
		<LineStyle>
			<width>0.1</width>
		</LineStyle>
		<PolyStyle>
			<color>7F29d6ff</color>
			<outline>0</outline>
		</PolyStyle>
	</Style>
	<Style id="circle_18.542479366842645_style">
		<LineStyle>
			<width>0.1</width>
		</LineStyle>
		<PolyStyle>
			<color>7F2bd4ff</color>
			<outline>0</outline>
		</PolyStyle>
	</Style>
	<Style id="circle_18.31907600097707_style">
		<LineStyle>
			<width>0.1</width>
		</LineStyle>
		<PolyStyle>
			<color>7F2ed1ff</color>
			<outline>0</outline>
		</PolyStyle>
	</Style>
	<Style id="circle_18.095672635111498_style">
		<LineStyle>
			<width>0.1</width>
		</LineStyle>
		<PolyStyle>
			<color>7F30cfff</color>
			<outline>0</outline>
		</PolyStyle>
	</Style>
	<Style id="circle_17.872269269245923_style">
		<LineStyle>
			<width>0.1</width>
		</LineStyle>
		<PolyStyle>
			<color>7F33ccff</color>
			<outline>0</outline>
		</PolyStyle>
	</Style>
	<Style id="circle_17.648865903380347_style">
		<LineStyle>
			<width>0.1</width>
		</LineStyle>
		<PolyStyle>
			<color>7F36c9ff</color>
			<outline>0</outline>
		</PolyStyle>
	</Style>
	<Style id="circle_17.425462537514775_style">
		<LineStyle>
			<width>0.1</width>
		</LineStyle>
		<PolyStyle>
			<color>7F38c7ff</color>
			<outline>0</outline>
		</PolyStyle>
	</Style>
	<Style id="circle_17.2020591716492_style">
		<LineStyle>
			<width>0.1</width>
		</LineStyle>
		<PolyStyle>
			<color>7F3bc4ff</color>
			<outline>0</outline>
		</PolyStyle>
	</Style>
	<Style id="circle_16.978655805783625_style">
		<LineStyle>
			<width>0.1</width>
		</LineStyle>
		<PolyStyle>
			<color>7F3dc2ff</color>
			<outline>0</outline>
		</PolyStyle>
	</Style>
	<Style id="circle_16.755252439918053_style">
		<LineStyle>
			<width>0.1</width>
		</LineStyle>
		<PolyStyle>
			<color>7F40bfff</color>
			<outline>0</outline>
		</PolyStyle>
	</Style>
	<Style id="circle_16.531849074052477_style">
		<LineStyle>
			<width>0.1</width>
		</LineStyle>
		<PolyStyle>
			<color>7F42bdff</color>
			<outline>0</outline>
		</PolyStyle>
	</Style>
	<Style id="circle_16.308445708186902_style">
		<LineStyle>
			<width>0.1</width>
		</LineStyle>
		<PolyStyle>
			<color>7F45baff</color>
			<outline>0</outline>
		</PolyStyle>
	</Style>
	<Style id="circle_16.08504234232133_style">
		<LineStyle>
			<width>0.1</width>
		</LineStyle>
		<PolyStyle>
			<color>7F47b8ff</color>
			<outline>0</outline>
		</PolyStyle>
	</Style>
	<Style id="circle_15.861638976455755_style">
		<LineStyle>
			<width>0.1</width>
		</LineStyle>
		<PolyStyle>
			<color>7F4ab5ff</color>
			<outline>0</outline>
		</PolyStyle>
	</Style>
	<Style id="circle_15.638235610590183_style">
		<LineStyle>
			<width>0.1</width>
		</LineStyle>
		<PolyStyle>
			<color>7F4cb3ff</color>
			<outline>0</outline>
		</PolyStyle>
	</Style>
	<Style id="circle_15.414832244724607_style">
		<LineStyle>
			<width>0.1</width>
		</LineStyle>
		<PolyStyle>
			<color>7F4fb0ff</color>
			<outline>0</outline>
		</PolyStyle>
	</Style>
	<Style id="circle_15.191428878859034_style">
		<LineStyle>
			<width>0.1</width>
		</LineStyle>
		<PolyStyle>
			<color>7F52adff</color>
			<outline>0</outline>
		</PolyStyle>
	</Style>
	<Style id="circle_14.96802551299346_style">
		<LineStyle>
			<width>0.1</width>
		</LineStyle>
		<PolyStyle>
			<color>7F54abff</color>
			<outline>0</outline>
		</PolyStyle>
	</Style>
	<Style id="circle_14.744622147127885_style">
		<LineStyle>
			<width>0.1</width>
		</LineStyle>
		<PolyStyle>
			<color>7F57a8ff</color>
			<outline>0</outline>
		</PolyStyle>
	</Style>
	<Style id="circle_14.521218781262313_style">
		<LineStyle>
			<width>0.1</width>
		</LineStyle>
		<PolyStyle>
			<color>7F59a6ff</color>
			<outline>0</outline>
		</PolyStyle>
	</Style>
	<Style id="circle_14.297815415396737_style">
		<LineStyle>
			<width>0.1</width>
		</LineStyle>
		<PolyStyle>
			<color>7F5ca3ff</color>
			<outline>0</outline>
		</PolyStyle>
	</Style>
	<Style id="circle_14.074412049531164_style">
		<LineStyle>
			<width>0.1</width>
		</LineStyle>
		<PolyStyle>
			<color>7F5ea1ff</color>
			<outline>0</outline>
		</PolyStyle>
	</Style>
	<Style id="circle_13.85100868366559_style">
		<LineStyle>
			<width>0.1</width>
		</LineStyle>
		<PolyStyle>
			<color>7F619eff</color>
			<outline>0</outline>
		</PolyStyle>
	</Style>
	<Style id="circle_13.627605317800015_style">
		<LineStyle>
			<width>0.1</width>
		</LineStyle>
		<PolyStyle>
			<color>7F639cff</color>
			<outline>0</outline>
		</PolyStyle>
	</Style>
	<Style id="circle_13.404201951934441_style">
		<LineStyle>
			<width>0.1</width>
		</LineStyle>
		<PolyStyle>
			<color>7F6699ff</color>
			<outline>0</outline>
		</PolyStyle>
	</Style>
	<Style id="circle_13.180798586068867_style">
		<LineStyle>
			<width>0.1</width>
		</LineStyle>
		<PolyStyle>
			<color>7F6996ff</color>
			<outline>0</outline>
		</PolyStyle>
	</Style>
	<Style id="circle_12.957395220203294_style">
		<LineStyle>
			<width>0.1</width>
		</LineStyle>
		<PolyStyle>
			<color>7F6b94ff</color>
			<outline>0</outline>
		</PolyStyle>
	</Style>
	<Style id="circle_12.73399185433772_style">
		<LineStyle>
			<width>0.1</width>
		</LineStyle>
		<PolyStyle>
			<color>7F6e91ff</color>
			<outline>0</outline>
		</PolyStyle>
	</Style>
	<Style id="circle_12.510588488472145_style">
		<LineStyle>
			<width>0.1</width>
		</LineStyle>
		<PolyStyle>
			<color>7F708fff</color>
			<outline>0</outline>
		</PolyStyle>
	</Style>
	<Style id="circle_12.287185122606571_style">
		<LineStyle>
			<width>0.1</width>
		</LineStyle>
		<PolyStyle>
			<color>7F738cff</color>
			<outline>0</outline>
		</PolyStyle>
	</Style>
	<Style id="circle_12.063781756740998_style">
		<LineStyle>
			<width>0.1</width>
		</LineStyle>
		<PolyStyle>
			<color>7F758aff</color>
			<outline>0</outline>
		</PolyStyle>
	</Style>
	<Style id="circle_11.840378390875424_style">
		<LineStyle>
			<width>0.1</width>
		</LineStyle>
		<PolyStyle>
			<color>7F7887ff</color>
			<outline>0</outline>
		</PolyStyle>
	</Style>
	<Style id="circle_11.61697502500985_style">
		<LineStyle>
			<width>0.1</width>
		</LineStyle>
		<PolyStyle>
			<color>7F7a85ff</color>
			<outline>0</outline>
		</PolyStyle>
	</Style>
	<Style id="circle_11.393571659144275_style">
		<LineStyle>
			<width>0.1</width>
		</LineStyle>
		<PolyStyle>
			<color>7F7d82ff</color>
			<outline>0</outline>
		</PolyStyle>
	</Style>
	<Style id="circle_11.170168293278701_style">
		<LineStyle>
			<width>0.1</width>
		</LineStyle>
		<PolyStyle>
			<color>7F8080ff</color>
			<outline>0</outline>
		</PolyStyle>
	</Style>
	<Style id="circle_10.946764927413128_style">
		<LineStyle>
			<width>0.1</width>
		</LineStyle>
		<PolyStyle>
			<color>7F827dff</color>
			<outline>0</outline>
		</PolyStyle>
	</Style>
	<Style id="circle_10.723361561547554_style">
		<LineStyle>
			<width>0.1</width>
		</LineStyle>
		<PolyStyle>
			<color>7F857aff</color>
			<outline>0</outline>
		</PolyStyle>
	</Style>
	<Style id="circle_10.499958195681979_style">
		<LineStyle>
			<width>0.1</width>
		</LineStyle>
		<PolyStyle>
			<color>7F8778ff</color>
			<outline>0</outline>
		</PolyStyle>
	</Style>
	<Style id="circle_10.276554829816405_style">
		<LineStyle>
			<width>0.1</width>
		</LineStyle>
		<PolyStyle>
			<color>7F8a75ff</color>
			<outline>0</outline>
		</PolyStyle>
	</Style>
	<Style id="circle_10.053151463950831_style">
		<LineStyle>
			<width>0.1</width>
		</LineStyle>
		<PolyStyle>
			<color>7F8c73ff</color>
			<outline>0</outline>
		</PolyStyle>
	</Style>
	<Style id="circle_9.829748098085258_style">
		<LineStyle>
			<width>0.1</width>
		</LineStyle>
		<PolyStyle>
			<color>7F8f70ff</color>
			<outline>0</outline>
		</PolyStyle>
	</Style>
	<Style id="circle_9.606344732219684_style">
		<LineStyle>
			<width>0.1</width>
		</LineStyle>
		<PolyStyle>
			<color>7F916eff</color>
			<outline>0</outline>
		</PolyStyle>
	</Style>
	<Style id="circle_9.382941366354109_style">
		<LineStyle>
			<width>0.1</width>
		</LineStyle>
		<PolyStyle>
			<color>7F946bff</color>
			<outline>0</outline>
		</PolyStyle>
	</Style>
	<Style id="circle_9.159538000488535_style">
		<LineStyle>
			<width>0.1</width>
		</LineStyle>
		<PolyStyle>
			<color>7F9669ff</color>
			<outline>0</outline>
		</PolyStyle>
	</Style>
	<Style id="circle_8.936134634622961_style">
		<LineStyle>
			<width>0.1</width>
		</LineStyle>
		<PolyStyle>
			<color>7F9966ff</color>
			<outline>0</outline>
		</PolyStyle>
	</Style>
	<Style id="circle_8.712731268757388_style">
		<LineStyle>
			<width>0.1</width>
		</LineStyle>
		<PolyStyle>
			<color>7F9c63ff</color>
			<outline>0</outline>
		</PolyStyle>
	</Style>
	<Style id="circle_8.489327902891812_style">
		<LineStyle>
			<width>0.1</width>
		</LineStyle>
		<PolyStyle>
			<color>7F9e61ff</color>
			<outline>0</outline>
		</PolyStyle>
	</Style>
	<Style id="circle_8.265924537026239_style">
		<LineStyle>
			<width>0.1</width>
		</LineStyle>
		<PolyStyle>
			<color>7Fa15eff</color>
			<outline>0</outline>
		</PolyStyle>
	</Style>
	<Style id="circle_8.042521171160665_style">
		<LineStyle>
			<width>0.1</width>
		</LineStyle>
		<PolyStyle>
			<color>7Fa35cff</color>
			<outline>0</outline>
		</PolyStyle>
	</Style>
	<Style id="circle_7.819117805295091_style">
		<LineStyle>
			<width>0.1</width>
		</LineStyle>
		<PolyStyle>
			<color>7Fa659ff</color>
			<outline>0</outline>
		</PolyStyle>
	</Style>
	<Style id="circle_7.595714439429518_style">
		<LineStyle>
			<width>0.1</width>
		</LineStyle>
		<PolyStyle>
			<color>7Fa857ff</color>
			<outline>0</outline>
		</PolyStyle>
	</Style>
	<Style id="circle_7.372311073563942_style">
		<LineStyle>
			<width>0.1</width>
		</LineStyle>
		<PolyStyle>
			<color>7Fab54ff</color>
			<outline>0</outline>
		</PolyStyle>
	</Style>
	<Style id="circle_7.148907707698369_style">
		<LineStyle>
			<width>0.1</width>
		</LineStyle>
		<PolyStyle>
			<color>7Fad52ff</color>
			<outline>0</outline>
		</PolyStyle>
	</Style>
	<Style id="circle_6.925504341832795_style">
		<LineStyle>
			<width>0.1</width>
		</LineStyle>
		<PolyStyle>
			<color>7Fb04fff</color>
			<outline>0</outline>
		</PolyStyle>
	</Style>
	<Style id="circle_6.702100975967221_style">
		<LineStyle>
			<width>0.1</width>
		</LineStyle>
		<PolyStyle>
			<color>7Fb24dff</color>
			<outline>0</outline>
		</PolyStyle>
	</Style>
	<Style id="circle_6.478697610101646_style">
		<LineStyle>
			<width>0.1</width>
		</LineStyle>
		<PolyStyle>
			<color>7Fb54aff</color>
			<outline>0</outline>
		</PolyStyle>
	</Style>
	<Style id="circle_6.255294244236072_style">
		<LineStyle>
			<width>0.1</width>
		</LineStyle>
		<PolyStyle>
			<color>7Fb847ff</color>
			<outline>0</outline>
		</PolyStyle>
	</Style>
	<Style id="circle_6.0318908783705005_style">
		<LineStyle>
			<width>0.1</width>
		</LineStyle>
		<PolyStyle>
			<color>7Fba45ff</color>
			<outline>0</outline>
		</PolyStyle>
	</Style>
	<Style id="circle_5.808487512504925_style">
		<LineStyle>
			<width>0.1</width>
		</LineStyle>
		<PolyStyle>
			<color>7Fbd42ff</color>
			<outline>0</outline>
		</PolyStyle>
	</Style>
	<Style id="circle_5.58508414663935_style">
		<LineStyle>
			<width>0.1</width>
		</LineStyle>
		<PolyStyle>
			<color>7Fbf40ff</color>
			<outline>0</outline>
		</PolyStyle>
	</Style>
	<Style id="circle_5.361680780773778_style">
		<LineStyle>
			<width>0.1</width>
		</LineStyle>
		<PolyStyle>
			<color>7Fc23dff</color>
			<outline>0</outline>
		</PolyStyle>
	</Style>
	<Style id="circle_5.1382774149082024_style">
		<LineStyle>
			<width>0.1</width>
		</LineStyle>
		<PolyStyle>
			<color>7Fc43bff</color>
			<outline>0</outline>
		</PolyStyle>
	</Style>
	<Style id="circle_4.914874049042627_style">
		<LineStyle>
			<width>0.1</width>
		</LineStyle>
		<PolyStyle>
			<color>7Fc738ff</color>
			<outline>0</outline>
		</PolyStyle>
	</Style>
	<Style id="circle_4.691470683177055_style">
		<LineStyle>
			<width>0.1</width>
		</LineStyle>
		<PolyStyle>
			<color>7Fc936ff</color>
			<outline>0</outline>
		</PolyStyle>
	</Style>
	<Style id="circle_4.46806731731148_style">
		<LineStyle>
			<width>0.1</width>
		</LineStyle>
		<PolyStyle>
			<color>7Fcc33ff</color>
			<outline>0</outline>
		</PolyStyle>
	</Style>
	<Style id="circle_4.244663951445908_style">
		<LineStyle>
			<width>0.1</width>
		</LineStyle>
		<PolyStyle>
			<color>7Fcf30ff</color>
			<outline>0</outline>
		</PolyStyle>
	</Style>
	<Style id="circle_4.0212605855803325_style">
		<LineStyle>
			<width>0.1</width>
		</LineStyle>
		<PolyStyle>
			<color>7Fd12eff</color>
			<outline>0</outline>
		</PolyStyle>
	</Style>
	<Style id="circle_3.797857219714757_style">
		<LineStyle>
			<width>0.1</width>
		</LineStyle>
		<PolyStyle>
			<color>7Fd42bff</color>
			<outline>0</outline>
		</PolyStyle>
	</Style>
	<Style id="circle_3.5744538538491852_style">
		<LineStyle>
			<width>0.1</width>
		</LineStyle>
		<PolyStyle>
			<color>7Fd629ff</color>
			<outline>0</outline>
		</PolyStyle>
	</Style>
	<Style id="circle_3.35105048798361_style">
		<LineStyle>
			<width>0.1</width>
		</LineStyle>
		<PolyStyle>
			<color>7Fd926ff</color>
			<outline>0</outline>
		</PolyStyle>
	</Style>
	<Style id="circle_3.127647122118038_style">
		<LineStyle>
			<width>0.1</width>
		</LineStyle>
		<PolyStyle>
			<color>7Fdb24ff</color>
			<outline>0</outline>
		</PolyStyle>
	</Style>
	<Style id="circle_2.9042437562524626_style">
		<LineStyle>
			<width>0.1</width>
		</LineStyle>
		<PolyStyle>
			<color>7Fde21ff</color>
			<outline>0</outline>
		</PolyStyle>
	</Style>
	<Style id="circle_2.680840390386887_style">
		<LineStyle>
			<width>0.1</width>
		</LineStyle>
		<PolyStyle>
			<color>7Fe01fff</color>
			<outline>0</outline>
		</PolyStyle>
	</Style>
	<Style id="circle_2.4574370245213153_style">
		<LineStyle>
			<width>0.1</width>
		</LineStyle>
		<PolyStyle>
			<color>7Fe31cff</color>
			<outline>0</outline>
		</PolyStyle>
	</Style>
	<Style id="circle_2.23403365865574_style">
		<LineStyle>
			<width>0.1</width>
		</LineStyle>
		<PolyStyle>
			<color>7Fe619ff</color>
			<outline>0</outline>
		</PolyStyle>
	</Style>
	<Style id="circle_2.010630292790168_style">
		<LineStyle>
			<width>0.1</width>
		</LineStyle>
		<PolyStyle>
			<color>7Fe817ff</color>
			<outline>0</outline>
		</PolyStyle>
	</Style>
	<Style id="circle_1.7872269269245926_style">
		<LineStyle>
			<width>0.1</width>
		</LineStyle>
		<PolyStyle>
			<color>7Feb14ff</color>
			<outline>0</outline>
		</PolyStyle>
	</Style>
	<Style id="circle_1.5638235610590172_style">
		<LineStyle>
			<width>0.1</width>
		</LineStyle>
		<PolyStyle>
			<color>7Fed12ff</color>
			<outline>0</outline>
		</PolyStyle>
	</Style>
	<Style id="circle_1.3404201951934454_style">
		<LineStyle>
			<width>0.1</width>
		</LineStyle>
		<PolyStyle>
			<color>7Ff00fff</color>
			<outline>0</outline>
		</PolyStyle>
	</Style>
	<Style id="circle_1.11701682932787_style">
		<LineStyle>
			<width>0.1</width>
		</LineStyle>
		<PolyStyle>
			<color>7Ff20dff</color>
			<outline>0</outline>
		</PolyStyle>
	</Style>
	<Style id="circle_0.8936134634622981_style">
		<LineStyle>
			<width>0.1</width>
		</LineStyle>
		<PolyStyle>
			<color>7Ff50aff</color>
			<outline>0</outline>
		</PolyStyle>
	</Style>
	<Style id="circle_0.6702100975967227_style">
		<LineStyle>
			<width>0.1</width>
		</LineStyle>
		<PolyStyle>
			<color>7Ff708ff</color>
			<outline>0</outline>
		</PolyStyle>
	</Style>
	<Style id="circle_0.44680673173114727_style">
		<LineStyle>
			<width>0.1</width>
		</LineStyle>
		<PolyStyle>
			<color>7Ffa05ff</color>
			<outline>0</outline>
		</PolyStyle>
	</Style>
	<Style id="circle_0.2234033658655754_style">
		<LineStyle>
			<width>0.1</width>
		</LineStyle>
		<PolyStyle>
			<color>7Ffc03ff</color>
			<outline>0</outline>
		</PolyStyle>
	</Style>
	<Folder>
	<name>branches</name>
	<description>branches on which the state changes</description>
	<Folder>
			<name>branch11</name>
		<Placemark>
			<name>branch11_part1</name>
			<TimeSpan>
				<begin>2005-05-24</begin>
			</TimeSpan>
			<styleUrl>#branch11_part1_style</styleUrl>
			<LineString>
				<altitudeMode>absolute</altitudeMode>
				<tessellate>1</tessellate>
				<coordinates>
					108.277197,14.058325,0.0
					108.27378936538462,14.242620032115385,90932.22867320979
				</coordinates>
			</LineString>
		</Placemark>
		<Placemark>
			<name>branch11_part2</name>
			<TimeSpan>
				<begin>2005-05-18</begin>
			</TimeSpan>
			<styleUrl>#branch11_part2_style</styleUrl>
			<LineString>
				<altitudeMode>absolute</altitudeMode>
				<tessellate>1</tessellate>
				<coordinates>
					108.27378936538462,14.242620032115385,90932.22867320979
					108.27038173076923,14.42691506423077,127330.5888073764
				</coordinates>
			</LineString>
		</Placemark>
		<Placemark>
			<name>branch11_part3</name>
			<TimeSpan>
				<begin>2005-05-12</begin>
			</TimeSpan>
			<styleUrl>#branch11_part3_style</styleUrl>
			<LineString>
				<altitudeMode>absolute</altitudeMode>
				<tessellate>1</tessellate>
				<coordinates>
					108.27038173076923,14.42691506423077,127330.5888073764
					108.26697409615385,14.611210096346154,154380.13442042592
				</coordinates>
			</LineString>
		</Placemark>
		<Placemark>
			<name>branch11_part4</name>
			<TimeSpan>
				<begin>2005-05-06</begin>
			</TimeSpan>
			<styleUrl>#branch11_part4_style</styleUrl>
			<LineString>
				<altitudeMode>absolute</altitudeMode>
				<tessellate>1</tessellate>
				<coordinates>
					108.26697409615385,14.611210096346154,154380.13442042592
					108.26356646153846,14.795505128461539,176434.43933762962
				</coordinates>
			</LineString>
		</Placemark>
		<Placemark>
			<name>branch11_part5</name>
			<TimeSpan>
				<begin>2005-05-00</begin>
			</TimeSpan>
			<styleUrl>#branch11_part5_style</styleUrl>
			<LineString>
				<altitudeMode>absolute</altitudeMode>
				<tessellate>1</tessellate>
				<coordinates>
					108.26356646153846,14.795505128461539,176434.43933762962
					108.26015882692307,14.979800160576923,195194.09644806877
				</coordinates>
			</LineString>
		</Placemark>
		<Placemark>
			<name>branch11_part6</name>
			<TimeSpan>
				<begin>2005-04-24</begin>
			</TimeSpan>
			<styleUrl>#branch11_part6_style</styleUrl>
			<LineString>
				<altitudeMode>absolute</altitudeMode>
				<tessellate>1</tessellate>
				<coordinates>
					108.26015882692307,14.979800160576923,195194.09644806877
					108.25675119230769,15.164095192692308,211537.4614933525
				</coordinates>
			</LineString>
		</Placemark>
		<Placemark>
			<name>branch11_part7</name>
			<TimeSpan>
				<begin>2005-04-18</begin>
			</TimeSpan>
			<styleUrl>#branch11_part7_style</styleUrl>
			<LineString>
				<altitudeMode>absolute</altitudeMode>
				<tessellate>1</tessellate>
				<coordinates>
					108.25675119230769,15.164095192692308,211537.4614933525
					108.2533435576923,15.348390224807693,225989.376664047
				</coordinates>
			</LineString>
		</Placemark>
		<Placemark>
			<name>branch11_part8</name>
			<TimeSpan>
				<begin>2005-04-12</begin>
			</TimeSpan>
			<styleUrl>#branch11_part8_style</styleUrl>
			<LineString>
				<altitudeMode>absolute</altitudeMode>
				<tessellate>1</tessellate>
				<coordinates>
					108.2533435576923,15.348390224807693,225989.376664047
					108.24993592307692,15.532685256923077,238893.3601798861
				</coordinates>
			</LineString>
		</Placemark>
		<Placemark>
			<name>branch11_part9</name>
			<TimeSpan>
				<begin>2005-04-06</begin>
			</TimeSpan>
			<styleUrl>#branch11_part9_style</styleUrl>
			<LineString>
				<altitudeMode>absolute</altitudeMode>
				<tessellate>1</tessellate>
				<coordinates>
					108.24993592307692,15.532685256923077,238893.3601798861
					108.24652828846153,15.716980289038462,250488.75251026422
				</coordinates>
			</LineString>
		</Placemark>
		<Placemark>
			<name>branch11_part10</name>
			<TimeSpan>
				<begin>2005-04-00</begin>
			</TimeSpan>
			<styleUrl>#branch11_part10_style</styleUrl>
			<LineString>
				<altitudeMode>absolute</altitudeMode>
				<tessellate>1</tessellate>
				<coordinates>
					108.24652828846153,15.716980289038462,250488.75251026422
					108.24312065384615,15.901275321153847,260950.05490196656
				</coordinates>
			</LineString>
		</Placemark>
		<Placemark>
			<name>branch11_part11</name>
			<TimeSpan>
				<begin>2005-03-24</begin>
			</TimeSpan>
			<styleUrl>#branch11_part11_style</styleUrl>
			<LineString>
				<altitudeMode>absolute</altitudeMode>
				<tessellate>1</tessellate>
				<coordinates>
					108.24312065384615,15.901275321153847,260950.05490196656
					108.23971301923076,16.08557035326923,270408.9229215812
				</coordinates>
			</LineString>
		</Placemark>
		<Placemark>
			<name>branch11_part12</name>
			<TimeSpan>
				<begin>2005-03-18</begin>
			</TimeSpan>
			<styleUrl>#branch11_part12_style</styleUrl>
			<LineString>
				<altitudeMode>absolute</altitudeMode>
				<tessellate>1</tessellate>
				<coordinates>
					108.23971301923076,16.08557035326923,270408.9229215812
					108.23630538461538,16.269865385384616,278967.3430008596
				</coordinates>
			</LineString>
		</Placemark>
		<Placemark>
			<name>branch11_part13</name>
			<TimeSpan>
				<begin>2005-03-12</begin>
			</TimeSpan>
			<styleUrl>#branch11_part13_style</styleUrl>
			<LineString>
				<altitudeMode>absolute</altitudeMode>
				<tessellate>1</tessellate>
				<coordinates>
					108.23630538461538,16.269865385384616,278967.3430008596
					108.23289775,16.4541604175,286705.9639236482
				</coordinates>
			</LineString>
		</Placemark>
		<Placemark>
			<name>branch11_part14</name>
			<TimeSpan>
				<begin>2005-03-06</begin>
			</TimeSpan>
			<styleUrl>#branch11_part14_style</styleUrl>
			<LineString>
				<altitudeMode>absolute</altitudeMode>
				<tessellate>1</tessellate>
				<coordinates>
					108.23289775,16.4541604175,286705.9639236482
					108.22949011538462,16.638455449615385,293689.5971274715
				</coordinates>
			</LineString>
		</Placemark>
		<Placemark>
			<name>branch11_part15</name>
			<TimeSpan>
				<begin>2005-03-00</begin>
			</TimeSpan>
			<styleUrl>#branch11_part15_style</styleUrl>
			<LineString>
				<altitudeMode>absolute</altitudeMode>
				<tessellate>1</tessellate>
				<coordinates>
					108.22949011538462,16.638455449615385,293689.5971274715
					108.22608248076924,16.82275048173077,299970.97792200523
				</coordinates>
			</LineString>
		</Placemark>
		<Placemark>
			<name>branch11_part16</name>
			<TimeSpan>
				<begin>2005-02-24</begin>
			</TimeSpan>
			<styleUrl>#branch11_part16_style</styleUrl>
			<LineString>
				<altitudeMode>absolute</altitudeMode>
				<tessellate>1</tessellate>
				<coordinates>
					108.22608248076924,16.82275048173077,299970.97792200523
					108.22267484615385,17.007045513846155,305593.4131377035
				</coordinates>
			</LineString>
		</Placemark>
		<Placemark>
			<name>branch11_part17</name>
			<TimeSpan>
				<begin>2005-02-18</begin>
			</TimeSpan>
			<styleUrl>#branch11_part17_style</styleUrl>
			<LineString>
				<altitudeMode>absolute</altitudeMode>
				<tessellate>1</tessellate>
				<coordinates>
					108.22267484615385,17.007045513846155,305593.4131377035
					108.21926721153847,17.191340545961538,310592.69008445356
				</coordinates>
			</LineString>
		</Placemark>
		<Placemark>
			<name>branch11_part18</name>
			<TimeSpan>
				<begin>2005-02-12</begin>
			</TimeSpan>
			<styleUrl>#branch11_part18_style</styleUrl>
			<LineString>
				<altitudeMode>absolute</altitudeMode>
				<tessellate>1</tessellate>
				<coordinates>
					108.21926721153847,17.191340545961538,310592.69008445356
					108.21585957692308,17.375635578076924,314998.4802149418
				</coordinates>
			</LineString>
		</Placemark>
		<Placemark>
			<name>branch11_part19</name>
			<TimeSpan>
				<begin>2005-02-06</begin>
			</TimeSpan>
			<styleUrl>#branch11_part19_style</styleUrl>
			<LineString>
				<altitudeMode>absolute</altitudeMode>
				<tessellate>1</tessellate>
				<coordinates>
					108.21585957692308,17.375635578076924,314998.4802149418
					108.2124519423077,17.559930610192307,318835.3875664181
				</coordinates>
			</LineString>
		</Placemark>
		<Placemark>
			<name>branch11_part20</name>
			<TimeSpan>
				<begin>2005-02-00</begin>
			</TimeSpan>
			<styleUrl>#branch11_part20_style</styleUrl>
			<LineString>
				<altitudeMode>absolute</altitudeMode>
				<tessellate>1</tessellate>
				<coordinates>
					108.2124519423077,17.559930610192307,318835.3875664181
					108.20904430769231,17.744225642307693,322123.7411533219
				</coordinates>
			</LineString>
		</Placemark>
		<Placemark>
			<name>branch11_part21</name>
			<TimeSpan>
				<begin>2005-01-24</begin>
			</TimeSpan>
			<styleUrl>#branch11_part21_style</styleUrl>
			<LineString>
				<altitudeMode>absolute</altitudeMode>
				<tessellate>1</tessellate>
				<coordinates>
					108.20904430769231,17.744225642307693,322123.7411533219
					108.20563667307692,17.928520674423076,324880.1983619131
				</coordinates>
			</LineString>
		</Placemark>
		<Placemark>
			<name>branch11_part22</name>
			<TimeSpan>
				<begin>2005-01-18</begin>
			</TimeSpan>
			<styleUrl>#branch11_part22_style</styleUrl>
			<LineString>
				<altitudeMode>absolute</altitudeMode>
				<tessellate>1</tessellate>
				<coordinates>
					108.20563667307692,17.928520674423076,324880.1983619131
					108.20222903846154,18.112815706538463,327118.2055218251
				</coordinates>
			</LineString>
		</Placemark>
		<Placemark>
			<name>branch11_part23</name>
			<TimeSpan>
				<begin>2005-01-12</begin>
			</TimeSpan>
			<styleUrl>#branch11_part23_style</styleUrl>
			<LineString>
				<altitudeMode>absolute</altitudeMode>
				<tessellate>1</tessellate>
				<coordinates>
					108.20222903846154,18.112815706538463,327118.2055218251
					108.19882140384615,18.297110738653846,328848.3478794463
				</coordinates>
			</LineString>
		</Placemark>
		<Placemark>
			<name>branch11_part24</name>
			<TimeSpan>
				<begin>2005-01-06</begin>
			</TimeSpan>
			<styleUrl>#branch11_part24_style</styleUrl>
			<LineString>
				<altitudeMode>absolute</altitudeMode>
				<tessellate>1</tessellate>
				<coordinates>
					108.19882140384615,18.297110738653846,328848.3478794463
					108.19541376923077,18.48140577076923,330078.6116144803
				</coordinates>
			</LineString>
		</Placemark>
		<Placemark>
			<name>branch11_part25</name>
			<TimeSpan>
				<begin>2005-01-00</begin>
			</TimeSpan>
			<styleUrl>#branch11_part25_style</styleUrl>
			<LineString>
				<altitudeMode>absolute</altitudeMode>
				<tessellate>1</tessellate>
[truncated: 1,702,838 more chars]
